# Supplementary material for: Transcriptome Profiling of microRNA by Next-Gen Deep Sequencing Reveals Known and Novel miRNA Species in the Lipid Fraction of Human Breast Milk
Source: PLoS One. 2013 Feb 13;8(2):e50564. doi: 10.1371/journal.pone.0050564 (PMC3572105; doi:10.1371/journal.pone.0050564)
Supplement: Supporting Information S1 — Table S1. Summary of Sequencing Statistics. Table S2. Sequencing Statistics mapped to miRBase release 16. Table S3. Mapping frequencies for miRNA sequenced. Table S4. Gene targets for all expressed miRNAs with exact matches. Table S5. Gene targets for the top 10 expressed miRNAs with exact matches. Table S6. Gene Ontology classifications for genes targeted by all miRNAs. Table S7. KEGG pathway classifications for genes targeted by all miRNAs. Table S8. Gene Ontology classifications for genes targeted by the top 10 expressed miRNAs. Table S9. KEGG pathway classifications for genes targeted by the top 10 expressed miRNAs. Table S10. Gene Ontology term clustering as determined by DAVID for genes targeted by top 10 expressed miRNAs. Table S11. KEGG Pathway clustering as determined by DAVID for genes targeted by top 10 expressed miRNAs. Table S12. Putative Novel miRNAs. Table S13. Putative Novel miRNA hairpins (figures). Table S14. Validated novel miRNA TargetScan predictions. Table S15. Gene Ontology classifications for genes targeted by validated novel miRNAs. Table S16. KEGG Pathway classifications for genes targeted by validated novel miRNAs. Table S17. Pearson correlations between quantile normalized read counts from each sequencing sample. Table S18. LIMMA analysis for miRNA differential expression pre- and post rhGH treatment. Table S19. Fold change of putative novel miRNA species by virtue of maternal diet. Table S20. 21 novel miRNAs whose expression was measured in both human breast milk and placenta. (XLS) [file pone.0050564.s002.xls]

## Sheet: Table S1
Table S1 - Summary of sequencing statistics
Lane	Sample	Total Reads	Usable Reads	% of Usable Reads
s_3_sequence_run131	GH_RM4_Day_1	26321978	19690762	0.75
s_4_sequence_run131	GH_RM4_Day_4	24887330	18732665	0.75
s_5_sequence_run131	GH_DL6_Day_1	28711266	24939638	0.87
s_6_sequence_run131	GH_DL6_Day_4	23232062	16427399	0.71
s_7_sequence_run131	GH_SP5_Day_4	26611145	20637993	0.78
s_4_sequence_run134	GH_SP5_Day_1	32008239	23682189	0.74
All Lanes		161772020	124110646	0.767195

## Sheet: Table S2
Table S2 - Mapping to miRBase release 16 summary statistics
Lane	Sample		Total Exact Match to miR	Total Exact Match to (+4) miR	Total Loose match to miR	Total miRNA (Exact to ( +4) miR + Loose)
s_3_sequence_run131	GH_RM4_Day_1	Count	1978194	5707269	452753	6160022
		% (based on usable reads)	0.1	0.29	0.02	0.31
s_4_sequence_run131	GH_RM4_Day_4	Count	4302268	9552998	827744	10380742
		% (based on usable reads)	0.23	0.51	0.04	0.55
s_5_sequence_run131	GH_DL6_Day_1	Count	8031670	16527426	1585869	18113295
		% (based on usable reads)	0.32	0.66	0.06	0.72
s_6_sequence_run131	GH_DL6_Day_4	Count	4993027	10339481	1048901	11388382
		% (based on usable reads)	0.3	0.63	0.06	0.69
s_7_sequence_run131	GH_SP5_Day_4	Count	5593668	11473553	1254516	12728069
		% (based on usable reads)	0.27	0.56	0.06	0.62
s_4_sequence_run134	GH_SP5_Day_1	Count	6204100	14601997	1343644	15945641
		% (based on usable reads)	0.26	0.62	0.06	0.68
All Lanes		Count	31102927	68202724	6513427	74716151
		% (based on usable reads)	#REF!	#REF!	#REF!	#REF!

## Sheet: Table S3
Table S3 - Mapping frequencies to miRNAs for each lane and combined mapping frequencies for all lanes
Run 131 Lane 3	GH_RM4_Day_1				Run 131 Lane 4	GH_RM4_Day_4				Run 131 Lane 5	GH_DL6_Day_1				Run 131 Lane 6	GH_DL6_Day_4				Run 131 Lane 7	GH_SP5_Day_4				Run 134 Lane 4	GH_SP5_Day_1				Lanes Combined
mature miRNA	Exact Match to miR	Exact Match to (+4) miR	Loose Match to miR		mature miRNA	Exact Match to miR	Exact Match to (+4) miR	Loose Match to miR		mature miRNA	Exact Match to miR	Exact Match to (+4) miR	Loose Match to miR		mature miRNA	Exact Match to miR	Exact Match to (+4) miR	Loose Match to miR		mature miRNA	Exact Match to miR	Exact Match to (+4) miR	Loose Match to miR		mature miRNA	Exact Match to miR	Exact Match to (+4) miR	Loose Match to miR		mature miRNA	Exact Match to miR
hsa-mir-148a	535089	919769	136387		hsa-mir-148a	945088	1392616	244576		hsa-mir-148a	1669721	2318277	476681		hsa-mir-148a	1314580	1843692	369306		hsa-mir-148a	1526148	2057794	363836		hsa-mir-148a	1531539	2066928	440936		hsa-mir-148a	7522165
hsa-let-7a	269568	828747	65025		hsa-let-7a	595857	1226018	109746		hsa-let-7a	1046889	1883599	183870		hsa-mir-200c	546758	640277	22104		hsa-mir-200c	721514	865885	32207		hsa-let-7f	817070	1768037	92595		hsa-let-7a	3500919
hsa-let-7f	196434	627603	29232		hsa-let-7f	420808	880817	53559		hsa-mir-200c	899724	1062591	41191		hsa-let-7a	529308	973544	104980		hsa-mir-146b-5p	586233	1850453	69990		hsa-let-7a	782376	1560998	132544		hsa-mir-200c	2946303
hsa-mir-30d	120827	262577	10351		hsa-mir-146b-5p	383908	1048824	37422		hsa-mir-30d	740554	1816262	66421		hsa-mir-30d	449307	1094164	46149		hsa-let-7f	363050	658645	83371		hsa-mir-146b-5p	737355	1952756	93844		hsa-mir-146b-5p	2865314
hsa-mir-146b-5p	116983	294578	13477		hsa-mir-200c	362034	469538	14719		hsa-let-7f	698268	1235427	82784		hsa-mir-146b-5p	364638	1259134	47900		hsa-let-7a	276921	486386	131721		hsa-mir-200c	307827	424647	17723		hsa-let-7f	2845728
hsa-mir-200c	108446	168379	4789		hsa-mir-30d	245364	516707	23046		hsa-mir-146b-5p	676197	1911295	82430		hsa-let-7f	350098	632146	45598		hsa-mir-30d	245928	606001	25080		hsa-mir-30d	274345	602988	28122		hsa-mir-30d	2076325
hsa-mir-103	84380	129926	4967		hsa-let-7b	177912	406088	38332		hsa-mir-103	482952	624362	28078		hsa-mir-103	298210	378995	17160		hsa-mir-103	238096	303511	24974		hsa-mir-103	166262	233196	11215		hsa-mir-103	1444048
hsa-let-7b	67364	236757	18833		hsa-mir-103	174148	252279	10248		hsa-let-7b	317513	698921	86456		hsa-let-7b	170047	382752	49099		hsa-let-7b	181942	395469	45902		hsa-let-7g	155443	240239	8876		hsa-let-7b	1012530
hsa-mir-21	52635	241414	4220		hsa-let-7g	83458	156011	5544		hsa-let-7g	122022	200837	9799		hsa-let-7g	61769	104456	5432		hsa-let-7g	147225	220942	12148		hsa-mir-21	148477	504035	11409		hsa-let-7g	604978
hsa-let-7g	35061	90927	2873		hsa-mir-21	78191	325739	6418		hsa-mir-30b	95133	187117	4047		hsa-mir-30b	58321	112717	2750		hsa-mir-375	113489	169187	24352		hsa-mir-30a	117016	370505	11322		hsa-mir-21	493693
hsa-mir-30b	32112	68245	1562		hsa-mir-30b	73640	131577	2968		hsa-mir-30a	90510	370140	10107		hsa-mir-30a	58213	231983	6727		hsa-mir-21	102988	390733	8721		hsa-mir-375	99274	187245	21692		hsa-mir-30a	420586
hsa-let-7c	29905	111324	8123		hsa-let-7c	67791	163197	15243		hsa-let-7c	74588	161797	19001		hsa-mir-375	54742	81250	12608		hsa-let-7c	99297	203085	20122		hsa-let-7b	97752	273580	27033		hsa-mir-30b	417498
hsa-mir-152	29675	38704	7679		hsa-mir-375	54770	88913	10438		hsa-mir-21	74327	316553	7619		hsa-mir-148b	51643	78333	55742		hsa-mir-30b	81118	128004	3089		hsa-mir-30b	77174	156471	3960		hsa-mir-375	399543
hsa-mir-30a	28588	95208	2260		hsa-mir-30a	48078	165672	4882		hsa-mir-378	61670	172719	62635		hsa-mir-378	49413	153511	41203		hsa-mir-30a	78181	292379	8346		hsa-mir-378	73845	233070	57316		hsa-let-7c	377457
hsa-mir-375	20456	44061	3708		hsa-mir-148b	36949	62226	34833		hsa-mir-148b	61200	98106	72185		hsa-mir-191	46872	63278	2704		hsa-mir-148b	64844	100048	59262		hsa-mir-148b	70030	104891	53553		hsa-mir-148b	305077
hsa-mir-148b	20411	41318	15930		hsa-mir-152	34705	50786	12005		hsa-mir-191	60481	86953	3675		hsa-let-7c	38888	85919	10380		hsa-mir-191	55911	83327	3905		hsa-let-7c	66988	191443	16853		hsa-mir-378	279488
hsa-mir-378	14995	35827	10567		hsa-mir-191	28006	47264	1244		hsa-mir-375	56812	89585	14791		hsa-mir-21	37075	165147	4235		hsa-mir-378	51762	153869	38811		hsa-mir-200b	42185	163430	17717		hsa-mir-191	213464
hsa-mir-22	12074	28966	1389		hsa-mir-378	27803	85290	21492		hsa-mir-182	55732	233486	2961		hsa-mir-182	33661	163671	2210		hsa-mir-22	43006	63952	5117		hsa-mir-24	38606	79153	43818		hsa-mir-152	206060
hsa-mir-200b	12073	58345	5945		hsa-mir-24	26138	44966	28729		hsa-mir-99b	43712	76003	2338		hsa-mir-423-5p	30574	83260	7962		hsa-mir-200b	39474	144091	18083		hsa-mir-152	34902	43187	8677		hsa-mir-182	175528
hsa-mir-101	11076	107423	12308		hsa-mir-22	24860	40382	2560		hsa-mir-152	39215	57691	16699		hsa-mir-99b	29596	50663	1531		hsa-mir-152	38704	55606	14258		hsa-mir-101	34852	290179	33769		hsa-mir-22	168212
hsa-mir-452	8544	15520	82		hsa-mir-99b	22401	45134	1177		hsa-mir-423-5p	37017	104926	10205		hsa-mir-152	28859	43425	12003		hsa-mir-182	37332	151372	1909		hsa-mir-22	33564	61122	4477		hsa-mir-200b	166490
hsa-mir-191	7968	19524	265		hsa-mir-186	21268	38273	2660		hsa-mir-181a	35466	96604	23152		hsa-mir-181a	21332	58212	15121		hsa-mir-99b	25780	48169	1623		hsa-mir-26a	25454	428400	8051		hsa-mir-99b	143696
hsa-mir-24	7794	21354	7788		hsa-mir-182	19891	130733	897		hsa-mir-22	33569	56815	4718		hsa-mir-22	21139	34084	2628		hsa-mir-186	24418	42883	3175		hsa-mir-182	24429	168889	1008		hsa-mir-423-5p	126453
hsa-mir-26a	7340	159384	2441		hsa-mir-200b	19294	83593	10402		hsa-mir-200b	33312	144819	18204		hsa-mir-200b	20152	83453	9535		hsa-mir-423-5p	23565	66554	5551		hsa-mir-151-3p	22330	41726	0		hsa-mir-24	124540
hsa-mir-125b	7140	18303	238		hsa-mir-423-5p	19273	69982	4429		hsa-mir-186	31425	50374	3678		hsa-mir-186	18271	29735	2104		hsa-mir-183	21433	56346	2841		hsa-mir-30e	21474	98156	4201		hsa-mir-186	120900
hsa-mir-151-3p	7099	13734	0		hsa-mir-183	17251	51990	2162		hsa-mir-183	26983	83843	5008		hsa-mir-183	16979	55087	3111		hsa-mir-429	21270	53748	3936		hsa-mir-186	19706	48468	4661		hsa-mir-183	102964
hsa-mir-151-5p	7068	20175	570		hsa-mir-92a	14706	18660	4178		hsa-mir-24	24646	40291	37111		hsa-mir-320a	15468	31289	9415		hsa-mir-200a	20244	313763	15196		hsa-mir-452	19574	33956	242		hsa-mir-101	102064
hsa-mir-423-5p	6984	56046	1894		hsa-mir-26a	14082	166958	3947		hsa-mir-320a	23922	48182	15800		hsa-mir-92a	13798	17333	5696		hsa-mir-20a	19644	20334	1907		hsa-mir-200a	16964	376317	17748		hsa-mir-181a	97074
hsa-mir-99b	6807	19487	379		hsa-mir-181a	13874	53992	9112		hsa-mir-429	23336	54840	3944		hsa-mir-24	13772	22750	20758		hsa-mir-452	18294	30337	229		hsa-mir-429	16959	72801	5722		hsa-mir-429	89604
hsa-mir-200a	6043	131185	4818		hsa-mir-151-3p	13709	28463	0		hsa-mir-20a	20932	21610	1814		hsa-mir-20a	12896	13329	1199		hsa-mir-151-3p	14370	36063	0		hsa-mir-151-5p	16257	31972	1474		hsa-mir-26a	88532
hsa-mir-183	6018	26302	589		hsa-mir-151-5p	13224	30101	974		hsa-mir-26a	20846	184280	5343		hsa-mir-429	12889	29571	1934		hsa-mir-151-5p	13780	31086	1135		hsa-mir-99b	15400	37720	1083		hsa-mir-200a	82929
hsa-mir-186	5812	13951	817		hsa-mir-452	13076	23795	179		hsa-mir-101	20252	205127	31626		hsa-mir-101	12868	118854	18264		hsa-mir-93	13685	14653	1486		hsa-mir-92a	14686	20190	5396		hsa-mir-452	82630
hsa-mir-181a	5570	32696	3357		hsa-mir-125b	12424	25085	679		hsa-mir-200a	18252	369160	13164		hsa-mir-200a	12150	247403	9083		hsa-mir-24	13584	22528	35599		hsa-mir-183	14300	51800	2523		hsa-mir-151-3p	80608
hsa-mir-92a	5040	7213	1447		hsa-mir-101	12144	117555	15921		hsa-mir-92a	17816	23172	8726		hsa-mir-93	10889	11666	1186		hsa-mir-320a	12817	24620	7154		hsa-mir-191	14226	63780	1365		hsa-mir-92a	77144
hsa-mir-429	4763	19327	1021		hsa-mir-429	10387	30805	1890		hsa-mir-151-5p	16355	38665	1243		hsa-mir-26a	10684	97408	3033		hsa-let-7d	12516	28977	6455		hsa-let-7d	12333	41094	7135		hsa-mir-20a	76588
hsa-let-7e	4557	24378	4961		hsa-mir-200a	9276	190417	7262		hsa-mir-30e	16006	103447	4209		hsa-mir-125b	9630	16113	516		hsa-let-7e	11745	34303	7900		hsa-mir-20a	12095	12888	1084		hsa-mir-151-5p	75903
hsa-mir-30e	4538	24946	871		hsa-let-7e	9235	30872	7546		hsa-let-7e	15488	50259	14602		hsa-mir-30e	9562	57144	2437		hsa-mir-30e	11737	79962	3197		hsa-mir-141	11877	439516	24454		hsa-mir-30e	70585
hsa-mir-182	4483	63632	192		hsa-mir-20a	8325	8783	387		hsa-mir-452	15239	28001	201		hsa-mir-151-3p	9461	23953	0		hsa-mir-141	11505	241788	16656		hsa-mir-125b	11662	29570	914		hsa-mir-320a	68073
hsa-mir-141	3900	140531	6547		hsa-let-7d	7980	21190	3816		hsa-mir-30c	13814	38957	1336		hsa-mir-151-5p	9219	22680	696		hsa-mir-92a	11098	14135	7297		hsa-mir-16	10318	40017	1969		hsa-mir-125b	64668
hsa-let-7d	3673	16423	2818		hsa-mir-30c	7836	32077	950		hsa-mir-151-3p	13639	34650	0		hsa-mir-30c	8316	24332	796		hsa-mir-101	10872	110445	26651		hsa-mir-181a	10174	49362	6502		hsa-let-7e	57241
hsa-mir-720	3516	7740	2553		hsa-mir-320a	7627	14388	3840		hsa-mir-141	13555	251189	17325		hsa-let-7e	8290	26635	7779		hsa-mir-125b	10680	18565	1042		hsa-mir-193b	10027	16219	1297		hsa-let-7d	55696
hsa-mir-25	2921	4003	486		hsa-mir-30e	7268	39050	1515		hsa-mir-125b	13132	22264	580		hsa-mir-141	8073	143913	9457		hsa-mir-181a	10658	32688	11868		hsa-mir-30c	9768	47646	1669		hsa-mir-141	54612
hsa-mir-320a	2748	5676	1329		hsa-mir-93	6520	7320	360		hsa-mir-93	12873	14039	1279		hsa-mir-452	7903	14047	84		hsa-mir-26a	10126	100244	6059		hsa-mir-98	9254	17515	1632		hsa-mir-93	49889
hsa-mir-20a	2696	3163	97		hsa-mir-193b	6305	8919	479		hsa-let-7d	12630	29389	6193		hsa-mir-10a	7066	71672	3797		hsa-mir-25	8840	10499	2093		hsa-mir-423-5p	9040	58011	2675		hsa-mir-30c	48172
hsa-mir-30c	2598	17218	441		hsa-mir-25	6050	7522	1270		hsa-mir-10a	11300	104420	4799		hsa-let-7d	6564	15397	3535		hsa-mir-193b	8702	11773	993		hsa-mir-26b	8614	26777	1948		hsa-mir-193b	41673
hsa-mir-193b	2466	4317	177		hsa-mir-141	5702	147366	8346		hsa-mir-193b	8661	11441	692		hsa-mir-193b	5512	7479	387		hsa-mir-17	8231	8911	1037		hsa-let-7e	7926	26811	5818		hsa-mir-25	34284
hsa-mir-27b	2293	15441	2120		hsa-mir-16	4202	16574	716		hsa-mir-17	8001	8560	922		hsa-mir-17	5263	5605	601		hsa-mir-98	6509	11916	1748		hsa-mir-25	6365	7844	1317		hsa-mir-17	32171
hsa-mir-26b	2129	7387	597		hsa-mir-885-5p	3780	4638	103		hsa-mir-16	7264	20368	1158		hsa-mir-25	4271	5292	1080		hsa-mir-30c	5840	23030	1768		hsa-mir-17	6083	7219	627		hsa-mir-16	31628
hsa-mir-16	1968	14290	420		hsa-mir-26b	3594	11417	886		hsa-mir-29b	5934	9482	275		hsa-mir-16	3776	10816	651		hsa-mir-26b	5772	19829	1397		hsa-mir-320a	5491	10566	2791		hsa-mir-26b	27005
hsa-mir-93	1826	2378	97		hsa-mir-17	3472	3933	197		hsa-mir-25	5837	7383	1582		hsa-mir-96	3154	4127	188		hsa-mir-27b	4497	15037	3818		hsa-mir-99a	4756	32787	3970		hsa-mir-10a	23819
hsa-mir-885-5p	1660	2382	63		hsa-mir-335	3200	68786	2487		hsa-mir-335	4864	70685	3218		hsa-mir-29b	2972	5038	148		hsa-let-7i	4136	32343	22309		hsa-mir-720	4739	7969	3160		hsa-mir-98	22154
hsa-mir-99a	1486	12425	1168		hsa-mir-720	3149	6043	1809		hsa-mir-181b	4790	25522	2818		hsa-mir-181b	2654	15129	1526		hsa-mir-99a	4126	22989	3724		hsa-let-7i	4286	29507	12382		hsa-mir-335	17197
hsa-mir-28-3p	1160	2224	0		hsa-mir-28-3p	3101	6236	0		hsa-mir-96	4700	6247	325		hsa-mir-28-3p	2594	5318	0		hsa-mir-16	4100	10714	1381		hsa-mir-93	4096	5010	399		hsa-mir-99a	17173
hsa-mir-17	1121	1384	61		hsa-mir-27b	3089	12980	2593		hsa-mir-26b	4443	15915	1402		hsa-mir-335	2594	38360	1854		hsa-mir-335	3912	61869	2943		hsa-mir-28-5p	3891	13721	562		hsa-mir-720	16763
hsa-mir-98	963	4558	568		hsa-mir-99a	3053	17327	2176		hsa-mir-28-3p	3398	7276	0		hsa-mir-26b	2453	8003	742		hsa-mir-28-3p	3808	7522	0		hsa-mir-19b	3526	6364	79		hsa-mir-28-3p	16682
hsa-mir-140-3p	961	9387	0		hsa-mir-98	2646	6781	1046		hsa-mir-425	3272	9461	97		hsa-mir-19b	2268	3330	78		hsa-mir-425	3487	10503	113		hsa-mir-598	3057	4364	95		hsa-mir-27b	15995
hsa-mir-335	899	33808	854		hsa-mir-10a	2234	30925	943		hsa-mir-19b	2994	4620	137		hsa-mir-885-5p	2142	2547	53		hsa-mir-96	3219	4720	290		hsa-mir-425	2916	9276	128		hsa-let-7i	15803
hsa-mir-598	822	1337	16		hsa-mir-96	2142	3259	182		hsa-let-7i	2989	25800	18523		hsa-mir-125a-5p	2101	29232	520		hsa-mir-598	2725	3563	104		hsa-mir-29a	2855	142439	4027		hsa-mir-96	15701
hsa-mir-29b	776	2570	60		hsa-mir-140-3p	2063	18018	0		hsa-mir-885-5p	2641	3126	77		hsa-mir-27b	1853	6853	1568		hsa-mir-720	2601	4774	1985		hsa-mir-140-3p	2749	29311	0		hsa-mir-885-5p	14824
hsa-mir-28-5p	773	8286	185		hsa-let-7i	1959	18125	6637		hsa-mir-125a-5p	2597	40137	673		hsa-mir-598	1806	2222	33		hsa-mir-193a-5p	2552	4300	835		hsa-mir-28-3p	2621	5643	0		hsa-mir-29b	14572
hsa-mir-29a	748	57823	1385		hsa-mir-28-5p	1918	9632	306		hsa-mir-29a	2585	140782	4859		hsa-mir-185	1778	2238	83		hsa-mir-185	2536	3236	161		hsa-mir-885-5p	2384	3155	105		hsa-mir-425	13644
hsa-mir-193a-5p	737	1978	244		hsa-mir-196a	1752	5967	472		hsa-mir-185	2509	3337	186		hsa-let-7i	1710	15711	10549		hsa-mir-18a	2349	2624	120		hsa-mir-29b	2378	5872	163		hsa-mir-19b	12652
hsa-mir-23b	730	5191	461		hsa-mir-425	1727	5460	46		hsa-mir-140-3p	2330	29605	0		hsa-mir-425	1642	5453	48		hsa-mir-125a-5p	2316	30456	584		hsa-mir-511	2354	6264	114		hsa-mir-598	12241
hsa-let-7i	723	13785	2940		hsa-mir-423-3p	1669	5983	0		hsa-mir-99a	2277	15585	3020		hsa-mir-423-3p	1625	4396	0		hsa-mir-28-5p	2272	9186	435		hsa-mir-27a	2245	18803	2321		hsa-mir-181b	12196
hsa-mir-27a	699	9422	555		hsa-mir-598	1587	2013	30		hsa-mir-598	2244	2859	70		hsa-mir-720	1536	4124	1144		hsa-mir-423-3p	2228	5870	0		hsa-mir-27b	2196	15778	4461		hsa-mir-28-5p	11865
hsa-mir-185	688	1086	31		hsa-mir-205	1578	3031	625		hsa-mir-652	2242	2619	630		hsa-mir-140-3p	1515	18534	0		hsa-mir-340	2218	6751	686		hsa-mir-340	2089	9530	787		hsa-mir-140-3p	11506
hsa-mir-205	680	1561	248		hsa-mir-193a-5p	1568	3148	458		hsa-mir-193a-5p	2134	3577	792		hsa-mir-99a	1475	8888	1587		hsa-mir-885-5p	2217	2681	79		hsa-mir-106b	2018	17009	900		hsa-mir-29a	10622
hsa-mir-106b	661	5271	224		hsa-mir-181b	1410	11225	820		hsa-mir-365	2102	7268	646		hsa-mir-365	1464	4674	357		hsa-mir-19b	2148	3170	128		hsa-mir-365	1954	11386	873		hsa-mir-185	10484
hsa-mir-96	610	1368	104		hsa-mir-185	1339	1880	72		hsa-mir-27b	2067	9453	2541		hsa-mir-193a-5p	1328	2186	421		hsa-mir-29a	1976	86512	2744		hsa-mir-205	1906	4526	854		hsa-mir-193a-5p	9875
hsa-mir-425	600	1979	12		hsa-mir-19b	1228	2748	47		hsa-mir-423-3p	2027	7125	0		hsa-mir-210	1287	1636	164		hsa-mir-140-3p	1888	21752	0		hsa-mir-15b	1891	3560	80		hsa-mir-423-3p	8856
hsa-mir-652	542	780	190		hsa-mir-29a	1198	96321	2936		hsa-mir-28-5p	2025	11473	567		hsa-mir-29a	1260	80540	3022		hsa-mir-205	1673	3246	1160		hsa-mir-96	1876	3707	308		hsa-mir-125a-5p	8842
hsa-mir-210	531	703	43		hsa-mir-29b	1194	3514	85		hsa-mir-885-3p	1997	13276	0		hsa-mir-652	1233	1455	317		hsa-mir-106b	1633	13132	710		hsa-mir-335	1728	64183	2592		hsa-mir-340	8602
hsa-mir-340	511	3002	198		hsa-mir-365	1184	5200	391		hsa-mir-98	1784	5927	1400		hsa-mir-340	1186	3082	356		hsa-mir-10a	1497	18940	712		hsa-mir-181b	1720	14090	1034		hsa-mir-365	8334
hsa-mir-511	496	2098	32		hsa-mir-885-3p	1099	8623	0		hsa-mir-340	1720	5095	578		hsa-mir-205	1083	2199	680		hsa-mir-499-5p	1435	4074	107		hsa-mir-18a	1660	1996	83		hsa-mir-205	8234
hsa-mir-10a	495	10534	303		hsa-mir-106b	1004	7762	470		hsa-mir-210	1497	1975	189		hsa-mir-885-3p	1049	8494	0		hsa-mir-210	1415	1804	138		hsa-mir-185	1634	2227	87		hsa-mir-652	7862
hsa-mir-23a	495	7519	483		hsa-mir-196b	999	2160	479		hsa-mir-205	1314	2898	1021		hsa-mir-7	1035	5289	34		hsa-mir-652	1410	1816	710		hsa-mir-193a-5p	1556	3658	746		hsa-mir-106b	7182
hsa-mir-19b	488	2652	8		hsa-mir-18a	981	1080	17		hsa-mir-146a	1237	5972	2158		hsa-mir-98	998	3251	865		hsa-mir-511	1368	5912	89		hsa-mir-499-5p	1546	6528	171		hsa-mir-210	7059
hsa-mir-15b	429	1304	29		hsa-mir-23a	968	8004	622		hsa-mir-720	1222	3799	1126		hsa-mir-28-5p	986	6307	308		hsa-mir-15b	1348	2148	61		hsa-mir-652	1530	2308	743		hsa-mir-18a	6953
hsa-mir-885-3p	426	8111	0		hsa-mir-210	954	1231	119		hsa-mir-106b	1215	10345	618		hsa-mir-196a	888	2683	213		hsa-mir-27a	1319	9107	1415		hsa-mir-29c	1454	29892	717		hsa-mir-27a	6182
hsa-mir-181b	424	5426	304		hsa-mir-652	905	1199	299		hsa-mir-29c	1156	21640	756		hsa-mir-484	799	1138	370		hsa-mir-29b	1318	2518	188		hsa-mir-210	1375	1755	137		hsa-mir-15b	6105
hsa-mir-1268	410	422	88		hsa-mir-130b	902	1501	91		hsa-mir-7	1131	5911	34		hsa-mir-18a	717	767	20		hsa-mir-374b	1314	2488	61		hsa-mir-23a	1349	14738	1327		hsa-mir-511	5908
hsa-mir-29c	400	14853	259		hsa-mir-23b	895	4038	537		hsa-mir-15b	1110	1693	52		hsa-mir-100	658	4013	1010		hsa-mir-365	1312	4006	817		hsa-mir-135a	1288	2092	20		hsa-mir-885-3p	5663
hsa-mir-423-3p	398	6869	0		hsa-mir-340	878	3189	351		hsa-mir-671-5p	1083	1664	155		hsa-mir-106b	651	6547	321		hsa-mir-181b	1198	7118	1248		hsa-mir-374b	1239	2990	51		hsa-mir-374b	5130
hsa-mir-196a	394	2435	160		hsa-mir-125a-5p	866	28344	304		hsa-mir-196a	1056	4009	385		hsa-mir-671-5p	636	1075	84		hsa-mir-135a	1152	1414	43		hsa-mir-10a	1227	16644	477		hsa-mir-23a	5105
hsa-mir-1307	341	2158	179		hsa-mir-484	824	1242	310		hsa-mir-18a	958	1031	52		hsa-mir-1268	622	676	204		hsa-mir-146a	1137	3957	2306		hsa-mir-192	1203	10231	161		hsa-mir-196a	5042
hsa-mir-192	329	2563	37		hsa-mir-374b	779	1850	62		hsa-mir-374b	950	1899	82		hsa-mir-1307	619	3014	537		hsa-mir-19a	1103	1385	36		hsa-mir-374a	1163	3630	376		hsa-mir-499-5p	5033
hsa-mir-365	318	2316	102		hsa-mir-27a	739	6673	689		hsa-mir-23a	938	7888	593		hsa-mir-130b	604	906	119		hsa-mir-484	1084	1618	484		hsa-mir-23b	1047	6486	1105		hsa-mir-29c	5002
hsa-mir-374b	312	909	23		hsa-mir-15b	738	1320	52		hsa-mir-203	918	2097	789		hsa-mir-135a	596	686	7		hsa-mir-29c	990	17590	502		hsa-mir-130b	1035	1876	127		hsa-mir-135a	4726
hsa-mir-499-5p	310	1197	16		hsa-mir-135a	710	932	8		hsa-mir-100	917	6648	1582		hsa-mir-15b	589	918	14		hsa-mir-574-3p	966	1107	0		hsa-mir-19a	986	1268	20		hsa-mir-484	4494
hsa-mir-135a	302	488	7		hsa-mir-197	707	994	80		hsa-mir-196b	832	1606	563		hsa-mir-499-5p	581	1449	40		hsa-mir-744	942	3358	561		hsa-mir-32	912	6652	145		hsa-mir-146a	4453
hsa-mir-18a	288	378	6		hsa-mir-574-3p	658	782	0		hsa-mir-192	786	4257	92		hsa-mir-744	575	2633	449		hsa-mir-130b	936	1397	162		hsa-mir-423-3p	909	9318	0		hsa-mir-23b	4413
hsa-mir-196b	274	843	152		hsa-mir-1307	656	3540	464		hsa-mir-1268	784	802	190		hsa-mir-146a	565	3846	1209		hsa-mir-32	935	4011	75		hsa-mir-574-3p	887	1083	0		hsa-mir-192	4296
hsa-mir-574-3p	270	384	0		hsa-mir-146a	644	4681	1192		hsa-mir-19a	780	974	29		hsa-mir-19a	551	711	11		hsa-mir-192	925	5295	126		hsa-mir-484	881	1447	290		hsa-mir-130b	4271
hsa-mir-744	261	2200	341		hsa-mir-7	630	3288	0		hsa-mir-1307	767	3598	607		hsa-mir-29c	551	11955	410		hsa-mir-1268	872	900	221		hsa-mir-1307	842	5336	457		hsa-mir-7	4152
hsa-mir-197	254	396	31		hsa-mir-339-3p	626	3647	0		hsa-mir-32	765	2919	52		hsa-mir-374b	536	987	37		hsa-mir-23a	860	6671	433		hsa-mir-222	834	1467	170		hsa-mir-1307	4047
hsa-mir-203	254	842	211		hsa-mir-192	610	3548	75		hsa-mir-342-3p	715	5376	0		hsa-mir-203	533	1252	458		hsa-mir-1307	822	4754	738		hsa-mir-1268	786	814	157		hsa-mir-1268	3972
hsa-mir-222	247	519	55		hsa-mir-511	592	3136	40		hsa-mir-499-5p	710	1957	49		hsa-mir-339-3p	515	2304	0		hsa-mir-197	767	1053	108		hsa-mir-331-3p	784	2249	0		hsa-mir-19a	3837
hsa-mir-130b	242	541	26		hsa-mir-203	573	1673	428		hsa-mir-744	709	3127	568		hsa-mir-23a	495	4372	249		hsa-mir-671-5p	750	1166	115		hsa-mir-125a-5p	771	19364	327		hsa-mir-671-5p	3709
hsa-mir-484	242	435	87		hsa-mir-100	522	3028	506		hsa-mir-627	686	810	0		hsa-mir-27a	495	3663	443		hsa-mir-23b	736	2458	464		hsa-mir-664	761	1269	101		hsa-mir-32	3623
hsa-mir-32	232	2231	27		hsa-mir-1268	498	532	174		hsa-mir-27a	685	5699	718		hsa-mir-197	464	572	45		hsa-mir-664	684	978	60		hsa-mir-193a-3p	734	3222	0		hsa-mir-574-3p	3561
hsa-mir-374a	221	921	118		hsa-mir-744	467	2467	434		hsa-mir-135a	678	834	25		hsa-mir-192	443	2457	46		hsa-mir-7	684	3289	52		hsa-mir-671-5p	733	1038	83		hsa-mir-196b	3455
hsa-mir-339-3p	202	2559	0		hsa-mir-29c	451	15077	390		hsa-mir-511	672	4000	59		hsa-mir-511	426	2980	41		hsa-mir-339-3p	644	3073	0		hsa-mir-146a	711	8785	3367		hsa-mir-744	3445
hsa-mir-193a-3p	193	1381	0		hsa-mir-499-5p	451	1249	13		hsa-mir-484	664	976	302		hsa-mir-196b	415	853	194		hsa-mir-374a	638	1567	311		hsa-mir-627	644	850	5		hsa-mir-203	3413
hsa-mir-532-5p	192	509	18		hsa-mir-342-3p	448	3519	0		hsa-mir-339-3p	645	3250	0		hsa-mir-23b	409	1797	212		hsa-mir-628-5p	625	850	69		hsa-mir-140-5p	633	808	138		hsa-mir-100	3246
hsa-mir-125a-5p	191	11605	94		hsa-mir-32	435	2143	54		hsa-mir-140-5p	614	701	97		hsa-mir-627	395	460	0		hsa-mir-342-3p	615	4252	0		hsa-mir-628-5p	620	974	63		hsa-mir-197	3226
hsa-mir-4286	179	1248	560		hsa-mir-664	394	588	39		hsa-mir-23b	596	3274	421		hsa-mir-342-3p	381	3342	0		hsa-mir-339-5p	606	1106	66		hsa-mir-203	583	1681	402		hsa-mir-374a	3132
hsa-mir-140-5p	173	235	22		hsa-mir-140-5p	382	497	60		hsa-mir-130b	552	941	147		hsa-mir-32	344	1377	27		hsa-mir-885-3p	595	4542	0		hsa-mir-197	577	863	69		hsa-mir-339-3p	3071
hsa-mir-100	168	1947	135		hsa-mir-671-5p	380	575	34		hsa-mir-628-5p	550	719	82		hsa-mir-339-5p	339	584	27		hsa-mir-196a	584	1885	270		hsa-mir-7	543	3314	14		hsa-mir-664	2798
hsa-mir-664	165	279	17		hsa-mir-374a	379	1159	112		hsa-mir-664	535	754	57		hsa-mir-574-3p	336	353	0		hsa-mir-222	576	1173	144		hsa-mir-15a	533	2705	107		hsa-mir-140-5p	2626
hsa-mir-146a	159	5951	499		hsa-mir-222	375	777	83		hsa-mir-193a-3p	522	1345	0		hsa-mir-140-5p	324	372	69		hsa-mir-100	555	3479	603		hsa-mir-885-3p	497	4920	0		hsa-mir-342-3p	2565
hsa-mir-15a	140	1069	10		hsa-mir-339-5p	364	830	26		hsa-mir-374a	484	1300	269		hsa-mir-628-5p	313	412	33		hsa-mir-203	552	1459	385		hsa-mir-744	491	2059	267		hsa-mir-627	2549
hsa-mir-629	134	213	0		hsa-mir-532-5p	356	610	36		hsa-mir-197	457	659	69		hsa-mir-532-5p	305	488	29		hsa-mir-196b	508	1009	238		hsa-mir-194	486	985	7		hsa-mir-628-5p	2492
hsa-mir-190	132	2100	112		hsa-mir-19a	316	463	5		hsa-mir-574-3p	444	504	0		hsa-mir-193a-3p	286	675	0		hsa-mir-140-5p	500	597	90		hsa-mir-339-5p	447	1335	47		hsa-mir-193a-3p	2360
hsa-mir-339-5p	130	582	0		hsa-mir-345	308	1574	169		hsa-mir-194	420	660	0		hsa-mir-194	270	439	0		hsa-mir-627	483	589	6		hsa-mir-339-3p	439	3789	0		hsa-mir-339-5p	2250
hsa-mir-7	129	849	0		hsa-mir-627	276	352	269		hsa-mir-532-5p	381	632	38		hsa-mir-664	259	360	31		hsa-mir-15a	419	2497	89		hsa-mir-4286	432	1699	948		hsa-mir-222	2162
hsa-mir-671-5p	127	215	13		hsa-mir-628-5p	273	361	16		hsa-mir-15a	376	2341	54		hsa-mir-374a	247	676	124		hsa-mir-193a-3p	417	1173	0		hsa-mir-196b	427	989	200		hsa-mir-532-5p	1905
hsa-mir-128	120	924	21		hsa-mir-194	236	456	0		hsa-mir-339-5p	364	635	38		hsa-mir-345	237	1084	166		hsa-mir-532-5p	409	650	36		hsa-mir-100	426	4263	449		hsa-mir-15a	1897
hsa-mir-3656	112	1455	211		hsa-mir-330-3p	236	760	0		hsa-mir-187	328	973	408		hsa-mir-15a	228	1552	33		hsa-mir-590-3p	396	1159	0		hsa-mir-128	382	1990	60		hsa-mir-194	1750
hsa-mir-628-5p	111	177	5		hsa-mir-193a-3p	208	943	0		hsa-mir-190	297	3588	213		hsa-mir-187	202	569	268		hsa-mir-345	353	1849	280		hsa-mir-196a	368	2001	193		hsa-mir-331-3p	1526
hsa-mir-194	104	225	0		hsa-mir-15a	201	959	34		hsa-mir-345	291	1521	292		hsa-mir-629	202	333	0		hsa-mir-190	346	5105	277		hsa-mir-224	343	1637	14		hsa-mir-345	1466
hsa-mir-19a	101	270	9		hsa-mir-629	200	340	0		hsa-mir-629	288	417	18		hsa-mir-941	192	236	217		hsa-mir-330-3p	283	867	0		hsa-mir-342-3p	314	3047	0		hsa-mir-190	1366
hsa-mir-224	99	575	0		hsa-mir-187	167	437	150		hsa-mir-330-3p	269	815	0		hsa-mir-330-3p	161	506	0		hsa-mir-331-3p	262	589	0		hsa-mir-190	306	5176	334		hsa-mir-187	1167
hsa-mir-223	96	239	16		hsa-mir-128	164	754	17		hsa-mir-146b-3p	190	1677	0		hsa-mir-1285	130	1896	257		hsa-mir-194	234	463	0		hsa-mir-195	281	7147	865		hsa-mir-4286	1118
hsa-mir-342-3p	92	1448	0		hsa-mir-224	164	825	0		hsa-mir-224	174	1938	9		hsa-mir-331-3p	126	253	0		hsa-mir-128	212	627	58		hsa-mir-532-5p	262	532	24		hsa-mir-128	1112
hsa-mir-187	85	362	63		hsa-mir-331-3p	164	346	0		hsa-mir-1276	168	226	5		hsa-mir-190	125	2076	128		hsa-mir-224	208	1672	0		hsa-mir-590-3p	261	1208	0		hsa-mir-330-3p	1090
hsa-mir-497	84	404	28		hsa-mir-4286	162	726	370		hsa-mir-223	162	370	24		hsa-mir-1276	117	196	0		hsa-mir-33a	205	1224	20		hsa-mir-1276	242	325	10		hsa-mir-224	1086
hsa-mir-331-3p	74	305	0		hsa-mir-190	160	2514	114		hsa-mir-941	156	264	287		hsa-mir-146b-3p	112	1327	0		hsa-mir-497	192	672	60		hsa-mir-497	234	1084	106		hsa-mir-629	1067
hsa-mir-330-3p	72	413	0		hsa-mir-223	148	277	17		hsa-mir-128	142	800	15		hsa-mir-548e	110	225	6		hsa-mir-187	190	454	240		hsa-mir-345	214	3005	317		hsa-mir-590-3p	1027
hsa-mir-1274b	69	9453	49		hsa-mir-532-3p	138	245	0		hsa-mir-361-5p	130	737	509		hsa-mir-223	107	251	16		hsa-mir-4286	190	736	650		hsa-mir-519a	212	444	0		hsa-mir-146b-3p	807
hsa-mir-627	65	91	60		hsa-mir-361-3p	130	924	0		hsa-mir-1285	128	2263	341		hsa-mir-361-5p	99	416	280		hsa-mir-361-3p	185	1204	0		hsa-mir-187	195	618	246		hsa-mir-223	791
hsa-mir-33a	63	734	12		hsa-mir-146b-3p	124	1203	0		hsa-mir-590-3p	120	558	0		hsa-mir-224	98	847	0		hsa-mir-146b-3p	180	1995	0		hsa-mir-34a	182	838	86		hsa-mir-1276	772
hsa-mir-345	63	899	59		hsa-mir-590-3p	124	461	0		hsa-mir-331-3p	116	267	0		hsa-mir-4286	97	404	274		hsa-mir-34a	173	670	53		hsa-mir-941	164	236	99		hsa-mir-941	728
hsa-mir-590-3p	63	380	0		hsa-mir-941	116	144	69		hsa-mir-33a	112	1066	14		hsa-mir-128	92	472	0		hsa-mir-361-5p	166	655	414		hsa-mir-33a	163	1753	33		hsa-mir-497	716
hsa-mir-195	56	1610	150		hsa-mir-1276	113	167	5		hsa-mir-548e	108	290	18		hsa-mir-33a	89	638	8		hsa-mir-223	141	330	16		hsa-mir-146b-3p	152	1884	0		hsa-mir-33a	699
hsa-mir-146b-3p	49	472	0		hsa-mir-92b	109	1241	224		hsa-mir-497	104	310	28		hsa-mir-532-3p	82	120	0		hsa-mir-195	130	3010	390		hsa-mir-590-5p	152	186	5		hsa-mir-361-5p	671
hsa-mir-361-5p	49	468	165		hsa-mir-361-5p	102	584	299		hsa-mir-361-3p	101	825	0		hsa-mir-769-5p	79	436	139		hsa-mir-574-5p	127	837	112		hsa-mir-181c	144	373	330		hsa-mir-195	655
hsa-mir-142-3p	47	233	0		hsa-mir-132	101	134	9		hsa-mir-1299	95	124	5		hsa-mir-132	72	78	0		hsa-mir-629	127	222	6		hsa-mir-223	137	313	26		hsa-mir-361-3p	639
hsa-mir-33b	47	6431	58		hsa-mir-590-5p	96	96	0		hsa-mir-132	92	112	22		hsa-mir-361-3p	71	577	0		hsa-mir-548e	121	405	16		hsa-mir-1285	130	4369	442		hsa-mir-1285	574
hsa-mir-532-3p	46	138	0		hsa-mir-1285	84	1994	248		hsa-mir-590-5p	91	112	5		hsa-mir-92b	66	717	219		hsa-mir-522	116	263	0		hsa-mir-361-5p	125	869	413		hsa-mir-532-3p	565
hsa-mir-132	43	58	0		hsa-mir-628-3p	84	264	0		hsa-mir-215	84	167	11		hsa-mir-1266	63	72	54		hsa-mir-92b	114	878	279		hsa-mir-548e	123	344	14		hsa-mir-548e	537
hsa-mir-1276	42	54	0		hsa-mir-3656	81	659	137		hsa-mir-589	84	270	9		hsa-mir-590-3p	63	300	0		hsa-mir-3065-3p	107	689	0		hsa-mir-361-3p	118	1182	0		hsa-mir-590-5p	515
hsa-mir-190b	35	235	0		hsa-mir-215	80	160	0		hsa-mir-195	82	1712	206		hsa-mir-1299	59	70	5		hsa-mir-532-3p	107	169	0		hsa-mir-532-3p	117	226	0		hsa-mir-132	493
hsa-mir-326	34	103	184		hsa-mir-769-5p	70	526	148		hsa-mir-577	82	1212	33		hsa-mir-326	59	102	255		hsa-mir-590-5p	104	121	0		hsa-mir-629	116	200	7		hsa-mir-34a	457
hsa-mir-361-3p	34	488	0		hsa-mir-195	69	1730	202		hsa-mir-3912	80	122	0		hsa-mir-628-3p	54	279	0		hsa-mir-628-3p	95	432	0		hsa-mir-326	115	253	763		hsa-mir-326	434
hsa-mir-215	33	77	7		hsa-mir-33a	67	391	0		hsa-mir-326	79	112	316		hsa-mir-222	53	122	7		hsa-mir-769-5p	92	767	236		hsa-mir-769-5p	105	1175	405		hsa-mir-769-5p	428
hsa-mir-628-3p	31	89	0		hsa-mir-326	60	96	383		hsa-mir-222	77	165	19		hsa-mir-3912	50	73	0		hsa-mir-1276	90	141	0		hsa-mir-3912	104	138	0		hsa-mir-92b	427
hsa-mir-181c	30	85	30		hsa-mir-497	58	218	16		hsa-mir-532-3p	75	145	0		hsa-mir-574-5p	50	412	32		hsa-mir-1287	90	553	71		hsa-mir-132	103	161	13		hsa-mir-628-3p	424
hsa-mir-320d	30	398	29		hsa-mir-320d	52	340	30		hsa-mir-1266	72	81	77		hsa-mir-589	50	252	13		hsa-mir-181c	87	181	182		hsa-mir-1274b	97	6172	30		hsa-mir-215	395
hsa-mir-3912	30	35	0		hsa-mir-574-5p	51	415	47		hsa-mir-628-3p	71	370	0		hsa-mir-577	47	884	27		hsa-mir-326	87	131	580		hsa-mir-518b	94	165	14		hsa-mir-574-5p	384
hsa-mir-590-5p	28	28	0		hsa-mir-1270	50	90	14		hsa-mir-660	62	101	9		hsa-mir-3065-3p	46	286	0		hsa-mir-132	82	116	10		hsa-mir-628-3p	89	342	0		hsa-mir-3912	369
hsa-mir-660	28	59	0		hsa-mir-548e	50	211	0		hsa-mir-548k	61	119	22		hsa-mir-1270	44	70	8		hsa-mir-1285	80	1146	300		hsa-mir-574-5p	88	621	74		hsa-mir-181c	364
hsa-mir-941	28	48	33		hsa-mir-577	50	849	23		hsa-mir-769-5p	61	553	174		hsa-mir-497	44	174	5		hsa-mir-215	78	172	13		hsa-mir-33b	87	7783	165		hsa-mir-519a	340
hsa-mir-577	27	361	5		hsa-mir-3065-3p	49	214	0		hsa-mir-320d	60	380	58		hsa-mir-590-5p	44	67	6		hsa-mir-519a	74	120	0		hsa-mir-215	86	240	25		hsa-mir-3065-3p	309
hsa-mir-92b	26	673	55		hsa-mir-3912	49	61	0		hsa-mir-4286	58	430	275		hsa-mir-195	37	848	105		hsa-mir-660	72	139	0		hsa-mir-190b	70	560	5		hsa-mir-660	290
hsa-mir-548e	25	99	5		hsa-mir-34a	46	132	9		hsa-mir-574-5p	54	398	93		hsa-mir-215	34	81	0		hsa-mir-941	72	88	282		hsa-mir-330-3p	69	441	0		hsa-mir-589	290
hsa-mir-589	25	133	0		hsa-mir-660	46	55	7		hsa-mir-3154	53	53	11		hsa-mir-3154	34	34	5		hsa-mir-190b	64	679	14		hsa-mir-651	69	290	0		hsa-mir-1274b	267
hsa-mir-1285	22	1506	91		hsa-mir-874	42	71	0		hsa-mir-320b	52	1042	190		hsa-mir-320d	34	212	20		hsa-mir-518b	63	96	0		hsa-mir-218	66	256	0		hsa-mir-190b	261
hsa-mir-769-5p	21	365	100		hsa-mir-190b	41	409	14		hsa-mir-501-3p	50	171	0		hsa-mir-324-5p	33	285	12		hsa-mir-548k	61	117	25		hsa-mir-92b	66	1674	211		hsa-mir-320d	254
hsa-mir-218	20	76	0		hsa-mir-589	40	244	16		hsa-mir-3065-3p	46	380	0		hsa-mir-3934	29	29	0		hsa-mir-651	60	161	0		hsa-mir-522	63	220	0		hsa-mir-1266	251
hsa-mir-324-3p	20	145	0		hsa-mir-181c	38	90	66		hsa-mir-92b	46	846	189		hsa-mir-107	28	596	0		hsa-mir-1266	59	73	33		hsa-mir-660	57	102	0		hsa-mir-1299	248
hsa-mir-34a	20	99	5		hsa-mir-320c	36	430	41		hsa-mir-519a	44	78	0		hsa-mir-3065-5p	28	104	0		hsa-mir-3912	56	106	0		hsa-mir-1299	55	67	5		hsa-mir-3656	247
hsa-mir-320c	18	458	18		hsa-mir-1266	31	40	10		hsa-mir-1270	42	94	20		hsa-mir-548k	28	46	13		hsa-mir-520c-3p	53	61	0		hsa-mir-874	53	135	0		hsa-mir-33b	239
hsa-mir-651	15	63	0		hsa-mir-3622a-5p	31	51	14		hsa-mir-2115	41	46	0		hsa-mir-320b	26	560	76		hsa-mir-1274b	50	3398	20		hsa-mir-320d	52	412	31		hsa-mir-577	225
hsa-mir-574-5p	14	171	28		hsa-mir-31	30	73	0		hsa-mir-155	40	148	16		hsa-mir-320c	26	265	61		hsa-mir-589	48	192	0		hsa-mir-3065-3p	50	652	0		hsa-mir-651	218
hsa-mir-548k	13	34	12		hsa-mir-9	30	72	0		hsa-mir-181c	40	86	60		hsa-mir-518b	26	26	0		hsa-mir-155	47	222	29		hsa-mir-517a	46	98	9		hsa-mir-548k	216
hsa-mir-31	12	34	0		hsa-mir-142-3p	26	124	0		hsa-mir-320c	38	487	82		hsa-mir-874	26	65	6		hsa-mir-874	45	102	10		hsa-mir-589	43	246	0		hsa-mir-518b	213
hsa-mir-3125	12	12	0		hsa-mir-33b	26	2947	39		hsa-mir-107	34	934	0		hsa-mir-1292	25	159	6		hsa-mir-1277	42	75	0		hsa-mir-1287	42	567	71		hsa-mir-874	210
hsa-mir-3065-3p	11	109	0		hsa-mir-548k	26	65	23		hsa-mir-874	33	58	0		hsa-mir-181c	25	52	38		hsa-mir-1303	42	471	27		hsa-mir-155	40	217	28		hsa-mir-1287	204
hsa-mir-34c-5p	11	11	0		hsa-mir-651	25	111	0		hsa-mir-1277	32	64	0		hsa-mir-190b	25	262	0		hsa-mir-33b	42	4790	86		hsa-mir-520a-3p	40	40	0		hsa-mir-522	197
hsa-mir-501-3p	11	116	0		hsa-mir-296-5p	24	29	0		hsa-mir-3065-5p	31	150	0		hsa-mir-660	25	78	0		hsa-mir-107	41	376	0		hsa-mir-3065-5p	36	213	0		hsa-mir-155	179
hsa-mir-502-3p	11	116	0		hsa-mir-324-3p	23	309	0		hsa-mir-3928	31	51	49		hsa-mir-155	24	99	0		hsa-mir-3065-5p	41	280	0		hsa-mir-576-5p	35	134	0		hsa-mir-1270	176
hsa-mir-874	11	17	0		hsa-mir-501-3p	23	150	0		hsa-mir-3934	31	38	5		hsa-mir-1287	23	264	29		hsa-mir-515-5p	36	74	0		hsa-mir-520c-3p	34	47	0		hsa-mir-320c	164
hsa-mir-125a-3p	10	56	0		hsa-mir-155	22	163	15		hsa-mir-502-3p	29	106	0		hsa-mir-3177	22	40	6		hsa-mir-519b-3p	36	37	0		hsa-mir-199a-3p	33	1434	0		hsa-mir-3065-5p	162
hsa-mir-3622a-5p	10	20	0		hsa-mir-1287	19	290	48		hsa-mir-651	28	85	0		hsa-mir-363	22	22	0		hsa-mir-3928	34	58	51		hsa-mir-199b-3p	33	1434	0		hsa-mir-3154	147
hsa-mir-1251	9	15	0		hsa-mir-219-1-3p	19	48	0		hsa-mir-33b	27	4465	21		hsa-mir-651	21	63	0		hsa-mir-1299	33	48	6		hsa-mir-512-3p	32	80	0		hsa-mir-218	144
hsa-mir-379	9	31	0		hsa-mir-3934	19	19	0		hsa-mir-190b	26	283	6		hsa-mir-9	21	36	0		hsa-mir-517a	32	58	11		hsa-mir-3928	31	70	26		hsa-mir-142-3p	143
hsa-mir-576-5p	9	43	0		hsa-mir-3065-5p	18	62	0		hsa-mir-500a	26	36	0		hsa-mir-3656	18	133	33		hsa-mir-3154	30	37	0		hsa-mir-3154	30	30	0		hsa-mir-501-3p	138
hsa-mir-1287	8	226	34		hsa-mir-3127	18	35	0		hsa-mir-518b	25	33	0		hsa-mir-34a	17	71	7		hsa-mir-501-3p	28	117	0		hsa-mir-1277	27	65	0		hsa-mir-107	136
hsa-mir-296-5p	8	8	0		hsa-mir-107	17	536	0		hsa-mir-576-5p	24	99	0		hsa-mir-576-5p	17	62	0		hsa-mir-135b	27	59	0		hsa-mir-519b-3p	27	44	0		hsa-mir-3928	128
hsa-mir-3065-5p	8	8	0		hsa-mir-125a-3p	17	93	0		hsa-mir-1287	22	409	36		hsa-mir-2115	16	16	0		hsa-mir-363	27	27	0		hsa-mir-548k	27	84	15		hsa-mir-576-5p	127
hsa-mir-143	7	954	431		hsa-mir-1274b	17	5402	7		hsa-mir-3656	22	149	16		hsa-mir-328	16	29	26		hsa-mir-320d	26	48	31		hsa-mir-515-3p	26	40	0		hsa-mir-1277	119
hsa-mir-328	7	74	8		hsa-mir-502-3p	17	125	0		hsa-mir-1274b	21	4534	6		hsa-mir-500a	16	22	0		hsa-mir-328	26	80	61		hsa-mir-142-3p	25	129	0		hsa-mir-320b	118
hsa-mir-342-5p	7	62	0		hsa-mir-3615	16	740	64		hsa-mir-1292	20	177	6		hsa-mir-501-3p	16	118	0		hsa-mir-454	26	209	11		hsa-mir-125a-3p	24	151	0		hsa-mir-520c-3p	114
hsa-mir-3928	7	23	0		hsa-mir-3688	16	16	0		hsa-mir-218	20	201	0		hsa-mir-218	14	73	0		hsa-mir-576-5p	26	98	0		hsa-mir-320c	24	458	38		hsa-mir-502-3p	113
hsa-mir-107	6	641	0		hsa-mir-3690	16	47	0		hsa-mir-580	20	20	0		hsa-mir-454	14	75	0		hsa-mir-221	25	2017	186		hsa-mir-328	24	139	55		hsa-mir-328	104
hsa-mir-155	6	67	5		hsa-mir-576-5p	16	86	0		hsa-mir-1303	19	246	15		hsa-mir-1274b	13	4857	0		hsa-mir-1270	24	66	5		hsa-mir-502-3p	23	155	0		hsa-mir-3934	104
hsa-mir-9	6	18	0		hsa-mir-2115	15	15	0		hsa-mir-328	19	42	42		hsa-mir-1277	13	29	0		hsa-mir-502-3p	23	65	0		hsa-mir-1266	21	43	8		hsa-mir-3622a-5p	101
hsa-mir-1266	5	10	0		hsa-mir-342-5p	14	167	0		hsa-mir-34a	19	145	7		hsa-mir-142-3p	13	20	0		hsa-mir-320c	22	63	77		hsa-mir-1323	21	560	55		hsa-mir-2115	101
hsa-mir-1277	5	25	0		hsa-mir-3928	14	37	25		hsa-mir-3622a-5p	19	51	56		hsa-mir-2110	13	1135	112		hsa-mir-324-5p	22	387	32		hsa-mir-454	21	231	5		hsa-mir-1303	99
hsa-mir-181d	5	35	0		hsa-mir-500a	14	26	0		hsa-mir-520c-3p	19	23	0		hsa-mir-1303	12	206	25		hsa-mir-142-3p	21	67	0		hsa-mir-580	21	21	0		hsa-mir-9	96
hsa-mir-3200-3p	5	5	0		hsa-mir-1303	13	140	0		hsa-mir-181d	18	75	0		hsa-mir-3127	12	21	0		hsa-mir-20b	20	23	7		hsa-mir-1251	19	34	0		hsa-mir-517a	92
hsa-mir-324-5p	5	228	14		hsa-mir-379	13	46	0		hsa-mir-522	18	34	0		hsa-mir-515-5p	12	12	0		hsa-mir-512-3p	20	30	0		hsa-mir-184	19	851	272		hsa-mir-324-3p	86
hsa-mir-3934	5	5	0		hsa-mir-454	13	89	0		hsa-mir-9	18	36	0		hsa-mir-1323	11	53	0		hsa-mir-1323	19	202	20		hsa-mir-181d	18	78	5		hsa-mir-125a-3p	84
hsa-mir-491-5p	5	5	0		hsa-mir-130a	12	28	0		hsa-mir-3688	16	16	0		hsa-mir-3622a-5p	11	22	21		hsa-mir-3177	19	57	0		hsa-mir-320b	18	762	38		hsa-mir-454	84
hsa-mir-124	3	3	0		hsa-mir-3125	12	20	0		hsa-mir-512-3p	16	28	0		hsa-mir-3928	11	28	33		hsa-mir-324-3p	19	341	0		hsa-mir-3615	18	1147	73		hsa-mir-324-5p	81
hsa-mir-1	0	0	0		hsa-mir-328	12	51	31		hsa-mir-2110	15	1481	176		hsa-mir-580	11	11	0		hsa-mir-3622a-5p	19	33	13		hsa-mir-2115	17	17	0		hsa-mir-512-3p	78
hsa-mir-105	0	0	0		hsa-mir-218	10	60	0		hsa-mir-324-5p	15	452	27		hsa-mir-20b	10	10	0		hsa-mir-3690	19	41	0		hsa-mir-302b	17	17	0		hsa-mir-1292	76
hsa-mir-106a	0	67	0		hsa-mir-671-3p	10	39	0		hsa-mir-219-1-3p	13	24	0		hsa-mir-219-1-3p	10	19	0		hsa-mir-127-3p	18	27	0		hsa-mir-342-5p	17	191	0		hsa-mir-515-5p	76
hsa-mir-10b	0	7	0		hsa-mir-199a-3p	9	276	0		hsa-mir-2355-3p	13	25	0		hsa-mir-33b	10	2114	11		hsa-mir-1292	18	136	0		hsa-mir-488	17	82	46		hsa-mir-181d	74
hsa-mir-1178	0	0	0		hsa-mir-199b-3p	9	276	0		hsa-mir-3125	12	12	0		hsa-mir-502-3p	10	64	0		hsa-mir-181d	18	75	0		hsa-mir-1270	16	16	8		hsa-mir-363	74
hsa-mir-1179	0	5	0		hsa-mir-421	9	58	32		hsa-mir-3127	12	28	26		hsa-mir-512-3p	10	10	0		hsa-mir-125a-3p	17	112	0		hsa-mir-515-5p	16	138	0		hsa-mir-500a	72
hsa-mir-1180	0	0	0		hsa-mir-488	9	32	0		hsa-mir-379	12	36	5		hsa-mir-519a	10	16	0		hsa-mir-3615	17	983	80		hsa-mir-516b	16	153	0		hsa-mir-519b-3p	70
hsa-mir-1181	0	0	0		hsa-mir-505	9	92	0		hsa-mir-515-5p	12	22	0		hsa-mir-576-3p	10	75	0		hsa-mir-576-3p	17	111	0		hsa-mir-518f	16	33	0		hsa-mir-3177	66
hsa-mir-1182	0	0	0		hsa-mir-1292	8	109	0		hsa-mir-516b	12	28	0		hsa-mir-671-3p	10	25	0		hsa-mir-1301	16	209	0		hsa-mir-519d	16	88	6		hsa-mir-296-5p	65
hsa-mir-1183	0	0	0		hsa-mir-150	8	8	0		hsa-mir-142-3p	11	33	0		hsa-mir-31	9	19	0		hsa-mir-150	16	16	0		hsa-mir-576-3p	16	131	0		hsa-mir-580	64
hsa-mir-1184	0	0	0		hsa-mir-181d	8	47	0		hsa-mir-296-5p	11	11	0		hsa-mir-379	9	23	0		hsa-mir-320b	16	192	123		hsa-mir-363	15	15	0		hsa-mir-520a-3p	63
hsa-mir-1185	0	0	0		hsa-mir-330-5p	8	67	65		hsa-mir-3177	11	32	0		hsa-mir-615-3p	9	14	0		hsa-mir-519c-3p	16	23	0		hsa-mir-491-5p	15	15	0		hsa-mir-219-1-3p	62
hsa-mir-1193	0	0	0		hsa-mir-34c-5p	8	8	0		hsa-mir-363	10	10	0		hsa-mir-3688	8	8	0		hsa-mir-520a-3p	16	16	0		hsa-mir-9	15	27	0		hsa-mir-379	62
hsa-mir-1197	0	0	0		hsa-mir-362-3p	8	13	0		hsa-mir-454	10	124	0		hsa-mir-520c-3p	8	8	0		hsa-mir-421	15	144	93		hsa-mir-2110	14	872	86		hsa-mir-3615	60
hsa-mir-1200	0	0	0		hsa-mir-491-5p	8	8	0		hsa-mir-760	10	28	0		hsa-mir-125a-3p	7	81	0		hsa-mir-505	15	130	0		hsa-mir-1303	13	574	0		hsa-mir-2110	59
hsa-mir-1202	0	0	0		hsa-mir-584	8	122	24		hsa-mir-125a-3p	9	139	0		hsa-mir-181d	7	25	0		hsa-mir-218	14	64	0		hsa-mir-135b	13	53	0		hsa-mir-576-3p	59
hsa-mir-1203	0	14	0		hsa-mir-1251	7	7	0		hsa-mir-324-3p	9	164	0		hsa-mir-2276	7	23	5		hsa-mir-3605-3p	14	20	0		hsa-mir-3617	13	23	0		hsa-mir-3127	59
hsa-mir-1204	0	0	0		hsa-mir-221	7	1559	74		hsa-mir-3615	9	518	43		hsa-mir-324-3p	7	150	0		hsa-mir-379	13	44	5		hsa-mir-421	13	149	48		hsa-mir-1323	58
hsa-mir-1205	0	0	0		hsa-mir-3177	7	34	0		hsa-mir-362-3p	9	15	0		hsa-mir-34c-5p	7	7	0		hsa-mir-577	13	1206	18		hsa-mir-1283	12	56	0		hsa-mir-342-5p	57
hsa-mir-1206	0	0	0		hsa-mir-3187	7	7	0		hsa-mir-491-5p	9	9	0		hsa-mir-491-5p	7	7	0		hsa-mir-766	13	20	0		hsa-mir-296-5p	12	12	0		hsa-mir-1251	52
hsa-mir-1207-3p	0	0	0		hsa-mir-455-5p	7	7	0		hsa-mir-576-3p	9	114	0		hsa-mir-2277-5p	6	17	0		hsa-mir-1251	12	12	0		hsa-mir-505	12	161	0		hsa-mir-199b-3p	51
hsa-mir-1207-5p	0	0	0		hsa-mir-576-3p	7	65	0		hsa-mir-143	8	436	282		hsa-mir-3144-5p	6	11	0		hsa-mir-2110	12	976	112		hsa-mir-20b	11	14	0		hsa-mir-3688	51
hsa-mir-1208	0	0	0		hsa-mir-891a	7	7	0		hsa-mir-3158	8	8	0		hsa-mir-3158	6	6	0		hsa-mir-2115	12	12	0		hsa-mir-3622a-5p	11	25	0		hsa-mir-491-5p	51
hsa-mir-122	0	0	0		hsa-mir-124	6	6	0		hsa-mir-342-5p	8	278	13		hsa-mir-382	6	6	0		hsa-mir-219-1-3p	12	25	0		hsa-mir-107	10	1104	0		hsa-mir-20b	51
hsa-mir-1224-3p	0	0	0		hsa-mir-127-3p	6	16	0		hsa-mir-3919	8	8	0		hsa-mir-516b	6	22	0		hsa-mir-3127	12	25	5		hsa-mir-501-3p	10	159	0		hsa-mir-199a-3p	51
hsa-mir-1225-3p	0	0	0		hsa-mir-1299	6	6	0		hsa-mir-517a	8	20	0		hsa-mir-517a	6	6	0		hsa-mir-3934	12	18	5		hsa-mir-501-5p	10	10	0		hsa-mir-31	51
hsa-mir-1226	0	0	0		hsa-mir-199b-5p	6	38	0		hsa-mir-1323	7	108	0		hsa-mir-106a	5	29	0		hsa-mir-580	12	12	5		hsa-mir-518e	10	23	0		hsa-mir-135b	46
hsa-mir-1227	0	0	0		hsa-mir-320b	6	758	34		hsa-mir-519b-3p	7	8	0		hsa-mir-1251	5	5	0		hsa-mir-3200-3p	11	16	0		hsa-mir-521	10	154	22		hsa-mir-421	43
hsa-mir-1228	0	0	0		hsa-mir-548o	6	38	0		hsa-mir-520a-3p	7	7	0		hsa-mir-1288	5	5	0		hsa-mir-342-5p	11	142	6		hsa-mir-671-3p	10	65	0		hsa-mir-3690	42
hsa-mir-1229	0	0	0		hsa-mir-1255a	5	41	0		hsa-mir-135b	6	16	0		hsa-mir-134	5	5	0		hsa-mir-518f	11	28	0		hsa-mir-150	9	9	0		hsa-mir-671-3p	41
hsa-mir-1231	0	0	0		hsa-mir-1275	5	28	0		hsa-mir-150	6	6	0		hsa-mir-296-5p	5	5	0		hsa-mir-584	11	76	10		hsa-mir-3656	9	147	17		hsa-mir-221	39
hsa-mir-1233	0	0	0		hsa-mir-1296	5	137	0		hsa-mir-2276	6	26	11		hsa-mir-3605-3p	5	5	0		hsa-mir-671-3p	11	51	0		hsa-mir-455-5p	9	41	0		hsa-mir-150	39
hsa-mir-1234	0	0	0		hsa-mir-1468	5	20	0		hsa-mir-421	6	106	63		hsa-mir-1	0	0	0		hsa-mir-515-3p	10	22	0		hsa-mir-199b-5p	8	185	0		hsa-mir-516b	38
hsa-mir-1236	0	0	0		hsa-mir-20b	5	5	5		hsa-mir-518e	6	6	0		hsa-mir-105	0	0	0		hsa-mir-516a-5p	10	214	0		hsa-mir-219-1-3p	8	32	0		hsa-mir-505	36
hsa-mir-1237	0	0	0		hsa-mir-2110	5	693	81		hsa-mir-130a	5	10	0		hsa-mir-10b	0	9	0		hsa-mir-199a-3p	9	333	0		hsa-mir-324-3p	8	230	0		hsa-mir-515-3p	36
hsa-mir-1238	0	0	0		hsa-mir-518b	5	5	0		hsa-mir-20b	5	5	0		hsa-mir-1178	0	0	0		hsa-mir-199b-3p	9	333	0		hsa-mir-362-3p	8	19	0		hsa-mir-3125	36
hsa-mir-1243	0	0	0		hsa-mir-642a	5	5	0		hsa-mir-3139	5	5	0		hsa-mir-1179	0	7	0		hsa-mir-3144-5p	9	14	0		hsa-mir-3934	8	8	0		hsa-mir-488	35
hsa-mir-1244	0	0	0		hsa-mir-1	0	0	0		hsa-mir-362-5p	5	25	0		hsa-mir-1180	0	0	0		hsa-mir-3174	9	22	8		hsa-mir-500a	8	18	5		hsa-mir-34c-5p	31
hsa-mir-1245	0	0	0		hsa-mir-105	0	0	0		hsa-mir-449c	5	5	0		hsa-mir-1181	0	0	0		hsa-mir-3617	9	19	0		hsa-mir-582-5p	8	8	0		hsa-mir-3158	28
hsa-mir-1246	0	27	15		hsa-mir-106a	0	41	0		hsa-mir-582-3p	5	5	0		hsa-mir-1182	0	0	0		hsa-mir-488	9	40	8		hsa-mir-130a	7	46	0		hsa-mir-518f	27
hsa-mir-1247	0	0	0		hsa-mir-10b	0	4	0		hsa-mir-708	5	12	0		hsa-mir-1183	0	0	0		hsa-mir-940	9	73	19		hsa-mir-221	7	2076	98		hsa-mir-362-3p	25
hsa-mir-1248	0	6	0		hsa-mir-1178	0	0	0		hsa-mir-219-5p	4	4	0		hsa-mir-1184	0	0	0		hsa-mir-106a	8	25	0		hsa-mir-2355-3p	7	7	0		hsa-mir-584	25
hsa-mir-1249	0	0	0		hsa-mir-1179	0	5	0		hsa-mir-1	0	0	0		hsa-mir-1185	0	0	0		hsa-mir-1226	8	8	7		hsa-mir-3177	7	19	7		hsa-mir-130a	24
hsa-mir-1250	0	0	0		hsa-mir-1180	0	0	0		hsa-mir-105	0	0	0		hsa-mir-1193	0	0	0		hsa-mir-3158	8	8	0		hsa-mir-3690	7	36	0		hsa-mir-455-5p	24
hsa-mir-1252	0	0	0		hsa-mir-1181	0	0	0		hsa-mir-106a	0	47	0		hsa-mir-1197	0	0	0		hsa-mir-455-5p	8	21	0		hsa-mir-519c-3p	7	20	0		hsa-mir-127-3p	24
hsa-mir-1253	0	0	0		hsa-mir-1182	0	0	0		hsa-mir-10b	0	10	0		hsa-mir-1200	0	0	0		hsa-mir-500a	8	16	0		hsa-mir-1180	6	6	0		hsa-mir-519d	24
hsa-mir-1254	0	0	0		hsa-mir-1183	0	0	0		hsa-mir-1178	0	0	0		hsa-mir-1202	0	0	0		hsa-mir-519d	8	71	6		hsa-mir-1275	6	43	21		hsa-mir-184	24
hsa-mir-1255a	0	17	0		hsa-mir-1184	0	0	0		hsa-mir-1179	0	23	0		hsa-mir-1203	0	0	0		hsa-mir-521	8	36	5		hsa-mir-301a	6	6	0		hsa-mir-519c-3p	23
hsa-mir-1255b	0	0	0		hsa-mir-1185	0	0	0		hsa-mir-1180	0	0	0		hsa-mir-1204	0	0	0		hsa-mir-523	8	39	0		hsa-mir-3158	6	18	0		hsa-mir-3617	22
hsa-mir-1256	0	0	0		hsa-mir-1193	0	0	0		hsa-mir-1181	0	0	0		hsa-mir-1205	0	0	0		hsa-mir-615-3p	8	31	0		hsa-mir-324-5p	6	470	26		hsa-mir-518e	21
hsa-mir-1257	0	0	0		hsa-mir-1197	0	0	0		hsa-mir-1182	0	0	0		hsa-mir-1206	0	0	0		hsa-mir-1296	7	99	0		hsa-mir-379	6	45	0		hsa-mir-2355-3p	20
hsa-mir-1258	0	0	0		hsa-mir-1200	0	0	0		hsa-mir-1183	0	0	0		hsa-mir-1207-3p	0	0	0		hsa-mir-491-5p	7	14	0		hsa-mir-451	6	66	0		hsa-mir-199b-5p	19
hsa-mir-126	0	0	0		hsa-mir-1202	0	0	0		hsa-mir-1184	0	0	0		hsa-mir-1207-5p	0	0	0		hsa-mir-1283	6	26	0		hsa-mir-518a-3p	6	12	0		hsa-mir-3605-3p	19
hsa-mir-1260	0	0	9415		hsa-mir-1203	0	6	0		hsa-mir-1185	0	0	0		hsa-mir-1208	0	0	0		hsa-mir-3170	6	6	0		hsa-mir-577	6	1275	23		hsa-mir-766	18
hsa-mir-1260b	0	245	32		hsa-mir-1204	0	0	0		hsa-mir-1193	0	0	0		hsa-mir-122	0	0	0		hsa-mir-3688	6	6	0		hsa-mir-584	6	70	14		hsa-mir-521	18
hsa-mir-1261	0	13	5525		hsa-mir-1205	0	0	0		hsa-mir-1197	0	0	0		hsa-mir-1224-3p	0	0	0		hsa-mir-493	6	6	0		hsa-mir-106a	5	81	0		hsa-mir-1283	18
hsa-mir-1262	0	0	0		hsa-mir-1206	0	0	0		hsa-mir-1200	0	0	0		hsa-mir-1225-3p	0	0	0		hsa-mir-501-5p	6	19	0		hsa-mir-1292	5	92	0		hsa-mir-2276	18
hsa-mir-1263	0	0	0		hsa-mir-1207-3p	0	0	0		hsa-mir-1202	0	0	0		hsa-mir-1226	0	0	0		hsa-mir-520g	6	19	0		hsa-mir-2116	5	15	0		hsa-mir-106a	18
hsa-mir-1264	0	0	0		hsa-mir-1207-5p	0	0	0		hsa-mir-1203	0	0	0		hsa-mir-1227	0	0	0		hsa-mir-9	6	9	0		hsa-mir-3127	5	5	0		hsa-mir-615-3p	17
hsa-mir-1265	0	0	0		hsa-mir-1208	0	0	0		hsa-mir-1204	0	0	0		hsa-mir-1228	0	0	0		hsa-mir-184	5	315	165		hsa-mir-3170	5	5	0		hsa-mir-302b	17
hsa-mir-1267	0	0	0		hsa-mir-122	0	0	0		hsa-mir-1205	0	0	0		hsa-mir-1229	0	0	0		hsa-mir-199b-5p	5	156	0		hsa-mir-3688	5	5	0		hsa-mir-501-5p	16
hsa-mir-1269	0	0	0		hsa-mir-1224-3p	0	0	0		hsa-mir-1206	0	0	0		hsa-mir-1231	0	0	0		hsa-mir-2114	5	5	0		hsa-mir-424	5	12	0		hsa-mir-1301	16
hsa-mir-127-3p	0	5	0		hsa-mir-1225-3p	0	0	0		hsa-mir-1207-3p	0	0	0		hsa-mir-1233	0	0	0		hsa-mir-2276	5	20	10		hsa-mir-570	5	5	0		hsa-mir-3200-3p	16
hsa-mir-127-5p	0	0	0		hsa-mir-1226	0	0	0		hsa-mir-1207-5p	0	0	0		hsa-mir-1234	0	0	0		hsa-mir-2277-5p	5	28	9		hsa-mir-760	5	5	0		hsa-mir-760	15
hsa-mir-1270	0	0	0		hsa-mir-1227	0	0	0		hsa-mir-1208	0	0	0		hsa-mir-1236	0	0	0		hsa-mir-296-5p	5	5	0		hsa-mir-766	5	21	5		hsa-mir-3144-5p	15
hsa-mir-1271	0	0	0		hsa-mir-1228	0	0	0		hsa-mir-122	0	0	0		hsa-mir-1237	0	0	0		hsa-mir-3121	5	5	0		hsa-mir-934	5	16	0		hsa-mir-143	15
hsa-mir-1272	0	0	0		hsa-mir-1229	0	0	0		hsa-mir-1224-3p	0	0	0		hsa-mir-1238	0	0	0		hsa-mir-3190	5	19	0		hsa-mir-1	0	0	0		hsa-mir-330-5p	13
hsa-mir-1273	0	0	0		hsa-mir-1231	0	0	0		hsa-mir-1225-3p	0	0	0		hsa-mir-124	0	0	0		hsa-mir-330-5p	5	55	55		hsa-mir-105	0	0	0		hsa-mir-1296	12
hsa-mir-1273c	0	17	0		hsa-mir-1233	0	0	0		hsa-mir-1226	0	0	0		hsa-mir-1243	0	0	0		hsa-mir-34c-5p	5	5	0		hsa-mir-10b	0	9	0		hsa-mir-1275	11
hsa-mir-1273d	0	72	0		hsa-mir-1234	0	0	0		hsa-mir-1227	0	0	0		hsa-mir-1244	0	0	0		hsa-mir-3656	5	37	0		hsa-mir-1178	0	0	0		hsa-mir-2277-5p	11
hsa-mir-1273e	0	0	0		hsa-mir-1236	0	0	0		hsa-mir-1228	0	0	0		hsa-mir-1245	0	0	0		hsa-mir-369-3p	5	10	0		hsa-mir-1179	0	10	0		hsa-mir-3170	11
hsa-mir-1274a	0	0	0		hsa-mir-1237	0	0	0		hsa-mir-1229	0	0	0		hsa-mir-1246	0	5	0		hsa-mir-518e	5	5	0		hsa-mir-1181	0	0	0		hsa-mir-582-3p	10
hsa-mir-1275	0	78	58		hsa-mir-1238	0	0	0		hsa-mir-1231	0	0	0		hsa-mir-1247	0	0	0		hsa-mir-579	5	5	0		hsa-mir-1182	0	0	0		hsa-mir-518a-3p	10
hsa-mir-1278	0	0	0		hsa-mir-1243	0	0	0		hsa-mir-1233	0	0	0		hsa-mir-1248	0	0	0		hsa-mir-582-3p	5	5	0		hsa-mir-1183	0	0	0		hsa-mir-516a-5p	10
hsa-mir-1279	0	0	0		hsa-mir-1244	0	15	0		hsa-mir-1234	0	0	0		hsa-mir-1249	0	0	0		hsa-mir-769-3p	5	13	0		hsa-mir-1184	0	0	0		hsa-mir-940	9
hsa-mir-1280	0	3709	8416		hsa-mir-1245	0	0	0		hsa-mir-1236	0	0	0		hsa-mir-1250	0	0	0		hsa-mir-516b	4	54	0		hsa-mir-1185	0	0	0		hsa-mir-124	9
hsa-mir-1281	0	0	114		hsa-mir-1246	0	8	13		hsa-mir-1237	0	0	0		hsa-mir-1252	0	0	0		hsa-mir-518a-3p	4	4	0		hsa-mir-1193	0	0	0		hsa-mir-3174	9
hsa-mir-1282	0	0	0		hsa-mir-1247	0	0	0		hsa-mir-1238	0	0	0		hsa-mir-1253	0	0	0		hsa-mir-514	3	3	0		hsa-mir-1197	0	0	0		hsa-mir-1226	8
hsa-mir-1283	0	0	0		hsa-mir-1248	0	6	0		hsa-mir-124	0	0	0		hsa-mir-1254	0	0	0		hsa-mir-3913	2	8	6		hsa-mir-1200	0	0	0		hsa-mir-523	8
hsa-mir-1284	0	0	0		hsa-mir-1249	0	0	0		hsa-mir-1243	0	0	0		hsa-mir-1255a	0	34	0		hsa-mir-520f	2	176	0		hsa-mir-1202	0	0	0		hsa-mir-582-5p	8
hsa-mir-1286	0	0	0		hsa-mir-1250	0	0	0		hsa-mir-1244	0	0	0		hsa-mir-1255b	0	0	0		hsa-mir-1	0	0	0		hsa-mir-1203	0	0	0		hsa-mir-3919	8
hsa-mir-1288	0	0	0		hsa-mir-1252	0	0	0		hsa-mir-1245	0	0	0		hsa-mir-1256	0	0	0		hsa-mir-105	0	0	0		hsa-mir-1204	0	0	0		hsa-mir-3187	7
hsa-mir-1289	0	0	0		hsa-mir-1253	0	0	0		hsa-mir-1246	0	0	0		hsa-mir-1257	0	0	0		hsa-mir-10b	0	1	0		hsa-mir-1205	0	0	0		hsa-mir-891a	7
hsa-mir-129-3p	0	0	0		hsa-mir-1254	0	0	0		hsa-mir-1247	0	0	0		hsa-mir-1258	0	0	0		hsa-mir-1178	0	0	0		hsa-mir-1206	0	0	0		hsa-mir-301a	6
hsa-mir-129-5p	0	0	0		hsa-mir-1255b	0	0	0		hsa-mir-1248	0	0	0		hsa-mir-126	0	0	0		hsa-mir-1179	0	10	0		hsa-mir-1207-3p	0	0	0		hsa-mir-520g	6
hsa-mir-1290	0	0	5		hsa-mir-1256	0	0	0		hsa-mir-1249	0	0	0		hsa-mir-1260	0	0	3333		hsa-mir-1180	0	5	0		hsa-mir-1207-5p	0	0	0		hsa-mir-548o	6
hsa-mir-1291	0	0	0		hsa-mir-1257	0	0	0		hsa-mir-1250	0	0	0		hsa-mir-1260b	0	181	31		hsa-mir-1181	0	0	0		hsa-mir-1208	0	0	0		hsa-mir-451	6
hsa-mir-1292	0	9	0		hsa-mir-1258	0	0	0		hsa-mir-1251	0	8	0		hsa-mir-1261	0	0	1543		hsa-mir-1182	0	0	0		hsa-mir-122	0	0	0		hsa-mir-1180	6
hsa-mir-1293	0	0	0		hsa-mir-126	0	0	0		hsa-mir-1252	0	0	0		hsa-mir-1262	0	0	0		hsa-mir-1183	0	0	0		hsa-mir-1224-3p	0	0	0		hsa-mir-493	6
hsa-mir-1294	0	0	0		hsa-mir-1260	0	0	6345		hsa-mir-1253	0	0	0		hsa-mir-1263	0	0	0		hsa-mir-1184	0	0	0		hsa-mir-1225-3p	0	0	0		hsa-mir-382	6
hsa-mir-1295	0	0	0		hsa-mir-1260b	0	224	39		hsa-mir-1254	0	0	0		hsa-mir-1264	0	0	0		hsa-mir-1185	0	0	0		hsa-mir-1226	0	0	0		hsa-mir-3190	5
hsa-mir-1296	0	237	0		hsa-mir-1261	0	0	2372		hsa-mir-1255a	0	78	0		hsa-mir-1265	0	0	0		hsa-mir-1193	0	0	0		hsa-mir-1227	0	0	0		hsa-mir-642a	5
hsa-mir-1297	0	81	0		hsa-mir-1262	0	0	0		hsa-mir-1255b	0	0	0		hsa-mir-1267	0	0	0		hsa-mir-1197	0	0	0		hsa-mir-1228	0	0	0		hsa-mir-769-3p	5
hsa-mir-1298	0	0	0		hsa-mir-1263	0	0	0		hsa-mir-1256	0	0	0		hsa-mir-1269	0	0	0		hsa-mir-1200	0	0	0		hsa-mir-1229	0	0	0		hsa-mir-424	5
hsa-mir-1299	0	0	0		hsa-mir-1264	0	0	0		hsa-mir-1257	0	0	0		hsa-mir-127-3p	0	15	0		hsa-mir-1202	0	0	0		hsa-mir-1231	0	0	0		hsa-mir-362-5p	5
hsa-mir-1301	0	60	0		hsa-mir-1265	0	0	0		hsa-mir-1258	0	0	0		hsa-mir-127-5p	0	0	0		hsa-mir-1203	0	0	0		hsa-mir-1233	0	18	0		hsa-mir-1288	5
hsa-mir-1302	0	0	0		hsa-mir-1267	0	0	0		hsa-mir-126	0	0	0		hsa-mir-1271	0	0	0		hsa-mir-1204	0	0	0		hsa-mir-1234	0	0	0		hsa-mir-570	5
hsa-mir-1303	0	114	5		hsa-mir-1269	0	0	0		hsa-mir-1260	0	0	3351		hsa-mir-1272	0	0	0		hsa-mir-1205	0	0	0		hsa-mir-1236	0	0	0		hsa-mir-579	5
hsa-mir-1304	0	0	0		hsa-mir-127-5p	0	0	0		hsa-mir-1260b	0	143	22		hsa-mir-1273	0	0	0		hsa-mir-1206	0	0	0		hsa-mir-1237	0	0	0		hsa-mir-2114	5
hsa-mir-1305	0	0	0		hsa-mir-1271	0	19	0		hsa-mir-1261	0	0	2680		hsa-mir-1273c	0	38	0		hsa-mir-1207-3p	0	0	0		hsa-mir-1238	0	0	0		hsa-mir-2116	5
hsa-mir-1306	0	0	0		hsa-mir-1272	0	0	0		hsa-mir-1262	0	0	0		hsa-mir-1273d	0	12	0		hsa-mir-1207-5p	0	0	0		hsa-mir-124	0	0	0		hsa-mir-449c	5
hsa-mir-130a	0	13	0		hsa-mir-1273	0	0	0		hsa-mir-1263	0	0	0		hsa-mir-1273e	0	0	0		hsa-mir-1208	0	0	0		hsa-mir-1243	0	0	0		hsa-mir-934	5
hsa-mir-1321	0	0	0		hsa-mir-1273c	0	49	8		hsa-mir-1264	0	0	0		hsa-mir-1274a	0	0	0		hsa-mir-122	0	0	0		hsa-mir-1244	0	0	0		hsa-mir-134	5
hsa-mir-1322	0	0	0		hsa-mir-1273d	0	21	0		hsa-mir-1265	0	0	0		hsa-mir-1275	0	48	42		hsa-mir-1224-3p	0	0	0		hsa-mir-1245	0	0	0		hsa-mir-3121	5
hsa-mir-1323	0	22	0		hsa-mir-1273e	0	0	7		hsa-mir-1267	0	0	0		hsa-mir-1278	0	0	0		hsa-mir-1225-3p	0	0	0		hsa-mir-1246	0	0	0		hsa-mir-1255a	5
hsa-mir-1324	0	0	0		hsa-mir-1274a	0	0	0		hsa-mir-1269	0	0	0		hsa-mir-1279	0	0	0		hsa-mir-1227	0	0	0		hsa-mir-1247	0	0	0		hsa-mir-708	5
hsa-mir-133a	0	0	0		hsa-mir-1277	0	17	0		hsa-mir-127-3p	0	10	0		hsa-mir-1280	0	1063	3478		hsa-mir-1228	0	0	0		hsa-mir-1248	0	0	0		hsa-mir-3139	5
hsa-mir-133b	0	0	0		hsa-mir-1278	0	0	0		hsa-mir-127-5p	0	0	0		hsa-mir-1281	0	0	6		hsa-mir-1229	0	0	0		hsa-mir-1249	0	0	0		hsa-mir-369-3p	5
hsa-mir-134	0	0	0		hsa-mir-1279	0	0	0		hsa-mir-1271	0	5	0		hsa-mir-1282	0	0	0		hsa-mir-1231	0	0	0		hsa-mir-1250	0	0	0		hsa-mir-1468	5
hsa-mir-135b	0	13	0		hsa-mir-1280	0	1756	5049		hsa-mir-1272	0	0	0		hsa-mir-1283	0	0	0		hsa-mir-1233	0	0	0		hsa-mir-1252	0	0	0		hsa-mir-219-5p	4
hsa-mir-136	0	0	0		hsa-mir-1281	0	0	100		hsa-mir-1273	0	0	0		hsa-mir-1284	0	0	0		hsa-mir-1234	0	0	0		hsa-mir-1253	0	0	0		hsa-mir-514	3
hsa-mir-137	0	0	0		hsa-mir-1282	0	0	0		hsa-mir-1273c	0	53	0		hsa-mir-1286	0	0	0		hsa-mir-1236	0	0	0		hsa-mir-1254	0	0	0		hsa-mir-520f	2
hsa-mir-138	0	0	0		hsa-mir-1283	0	0	0		hsa-mir-1273d	0	15	6		hsa-mir-1289	0	0	0		hsa-mir-1237	0	0	0		hsa-mir-1255a	0	46	0		hsa-mir-3913	2
hsa-mir-139-3p	0	0	0		hsa-mir-1284	0	0	0		hsa-mir-1273e	0	0	0		hsa-mir-129-3p	0	0	0		hsa-mir-1238	0	0	0		hsa-mir-1255b	0	0	0		hsa-mir-3176	0
hsa-mir-139-5p	0	0	0		hsa-mir-1286	0	0	0		hsa-mir-1274a	0	0	0		hsa-mir-129-5p	0	0	0		hsa-mir-124	0	0	0		hsa-mir-1256	0	0	0		hsa-mir-198	0
hsa-mir-142-5p	0	20	0		hsa-mir-1288	0	0	0		hsa-mir-1275	0	18	0		hsa-mir-1290	0	0	17		hsa-mir-1243	0	0	0		hsa-mir-1257	0	0	0		hsa-mir-450a	0
hsa-mir-144	0	0	0		hsa-mir-1289	0	0	0		hsa-mir-1278	0	0	0		hsa-mir-1291	0	6	0		hsa-mir-1244	0	0	0		hsa-mir-1258	0	0	0		hsa-mir-620	0
hsa-mir-145	0	0	0		hsa-mir-129-3p	0	0	0		hsa-mir-1279	0	0	0		hsa-mir-1293	0	0	0		hsa-mir-1245	0	0	0		hsa-mir-126	0	0	0		hsa-mir-3178	0
hsa-mir-1468	0	0	0		hsa-mir-129-5p	0	0	0		hsa-mir-1280	0	1218	4222		hsa-mir-1294	0	0	0		hsa-mir-1246	0	0	0		hsa-mir-1260	0	0	12477		hsa-mir-621	0
hsa-mir-147	0	0	0		hsa-mir-1290	0	0	14		hsa-mir-1281	0	0	5		hsa-mir-1295	0	0	0		hsa-mir-1247	0	0	0		hsa-mir-1260b	0	581	66		hsa-mir-3179	0
hsa-mir-147b	0	17	0		hsa-mir-1291	0	5	0		hsa-mir-1282	0	0	0		hsa-mir-1296	0	97	0		hsa-mir-1248	0	6	0		hsa-mir-1261	0	10	6540		hsa-mir-622	0
hsa-mir-149	0	26	0		hsa-mir-1293	0	0	0		hsa-mir-1283	0	0	0		hsa-mir-1297	0	22	0		hsa-mir-1249	0	0	0		hsa-mir-1262	0	0	0		hsa-mir-3689b	0
hsa-mir-150	0	0	0		hsa-mir-1294	0	0	0		hsa-mir-1284	0	0	0		hsa-mir-1298	0	0	0		hsa-mir-1250	0	0	0		hsa-mir-1263	0	0	0		hsa-mir-887	0
hsa-mir-153	0	4	0		hsa-mir-1295	0	0	0		hsa-mir-1286	0	0	0		hsa-mir-1301	0	67	0		hsa-mir-1252	0	0	0		hsa-mir-1264	0	0	0		hsa-mir-623	0
hsa-mir-1537	0	0	0		hsa-mir-1297	0	26	0		hsa-mir-1288	0	0	0		hsa-mir-1302	0	0	0		hsa-mir-1253	0	0	0		hsa-mir-1265	0	0	0		hsa-mir-519c-5p	0
hsa-mir-1538	0	0	0		hsa-mir-1298	0	0	0		hsa-mir-1289	0	0	0		hsa-mir-1304	0	5	0		hsa-mir-1254	0	0	0		hsa-mir-1267	0	0	0		hsa-mir-509-3p	0
hsa-mir-1539	0	0	0		hsa-mir-1301	0	86	0		hsa-mir-129-3p	0	0	0		hsa-mir-1305	0	0	0		hsa-mir-1255a	0	45	0		hsa-mir-1269	0	0	0		hsa-mir-888	0
hsa-mir-154	0	0	0		hsa-mir-1302	0	0	0		hsa-mir-129-5p	0	0	0		hsa-mir-1306	0	0	0		hsa-mir-1255b	0	0	0		hsa-mir-127-3p	0	73	0		hsa-mir-624	0
hsa-mir-1825	0	0	0		hsa-mir-1304	0	0	0		hsa-mir-1290	0	0	12		hsa-mir-130a	0	0	0		hsa-mir-1256	0	0	0		hsa-mir-127-5p	0	0	0		hsa-mir-3180	0
hsa-mir-1827	0	14	0		hsa-mir-1305	0	0	0		hsa-mir-1291	0	0	0		hsa-mir-1321	0	0	0		hsa-mir-1257	0	0	0		hsa-mir-1271	0	6	0		hsa-mir-3622a-3p	0
hsa-mir-184	0	50	7		hsa-mir-1306	0	0	0		hsa-mir-1293	0	0	0		hsa-mir-1322	0	0	0		hsa-mir-1258	0	0	0		hsa-mir-1272	0	0	0		hsa-mir-889	0
hsa-mir-188-3p	0	0	0		hsa-mir-1321	0	0	0		hsa-mir-1294	0	0	0		hsa-mir-1324	0	0	0		hsa-mir-126	0	0	0		hsa-mir-1273	0	0	0		hsa-mir-625	0
hsa-mir-188-5p	0	7	0		hsa-mir-1322	0	0	0		hsa-mir-1295	0	0	0		hsa-mir-133a	0	0	0		hsa-mir-1260	0	0	10824		hsa-mir-1273c	0	40	0		hsa-mir-3181	0
hsa-mir-18b	0	3	0		hsa-mir-1323	0	15	0		hsa-mir-1296	0	97	0		hsa-mir-133b	0	0	0		hsa-mir-1260b	0	490	50		hsa-mir-1273d	0	17	0		hsa-mir-758	0
hsa-mir-1908	0	0	0		hsa-mir-1324	0	0	0		hsa-mir-1297	0	38	0		hsa-mir-135b	0	0	0		hsa-mir-1261	0	0	2558		hsa-mir-1273e	0	0	0		hsa-mir-626	0
hsa-mir-1909	0	0	0		hsa-mir-133a	0	0	0		hsa-mir-1298	0	0	0		hsa-mir-136	0	5	0		hsa-mir-1262	0	0	0		hsa-mir-1274a	0	0	7		hsa-mir-219-2-3p	0
hsa-mir-1910	0	0	0		hsa-mir-133b	0	0	0		hsa-mir-1301	0	85	0		hsa-mir-137	0	0	0		hsa-mir-1263	0	0	0		hsa-mir-1278	0	0	0		hsa-mir-3182	0
hsa-mir-1911	0	0	0		hsa-mir-134	0	11	0		hsa-mir-1302	0	0	0		hsa-mir-138	0	0	0		hsa-mir-1264	0	0	0		hsa-mir-1279	0	0	0		hsa-mir-3605-5p	0
hsa-mir-1912	0	0	0		hsa-mir-135b	0	25	0		hsa-mir-1304	0	0	0		hsa-mir-139-3p	0	0	0		hsa-mir-1265	0	0	0		hsa-mir-1280	0	3003	10195		hsa-mir-759	0
hsa-mir-1913	0	0	0		hsa-mir-136	0	0	0		hsa-mir-1305	0	0	0		hsa-mir-139-5p	0	0	0		hsa-mir-1267	0	0	0		hsa-mir-1281	0	0	22		hsa-mir-3606	0
hsa-mir-1914	0	0	0		hsa-mir-137	0	0	0		hsa-mir-1306	0	0	0		hsa-mir-142-5p	0	0	0		hsa-mir-1269	0	0	0		hsa-mir-1282	0	0	0		hsa-mir-3183	0
hsa-mir-1915	0	0	0		hsa-mir-138	0	0	0		hsa-mir-1321	0	0	0		hsa-mir-143	0	159	96		hsa-mir-127-5p	0	0	0		hsa-mir-1284	0	0	0		hsa-mir-890	0
hsa-mir-1972	0	0	0		hsa-mir-139-3p	0	0	0		hsa-mir-1322	0	0	0		hsa-mir-144	0	0	0		hsa-mir-1271	0	0	0		hsa-mir-1286	0	5	0		hsa-mir-3184	0
hsa-mir-1973	0	17	0		hsa-mir-139-5p	0	0	0		hsa-mir-1324	0	0	0		hsa-mir-145	0	0	0		hsa-mir-1272	0	0	0		hsa-mir-1288	0	0	0		hsa-mir-518d-5p	0
hsa-mir-1976	0	0	14		hsa-mir-142-5p	0	0	0		hsa-mir-133a	0	0	0		hsa-mir-1468	0	0	0		hsa-mir-1273	0	0	0		hsa-mir-1289	0	0	0		hsa-mir-3185	0
hsa-mir-198	0	0	0		hsa-mir-143	0	745	389		hsa-mir-133b	0	0	0		hsa-mir-147	0	0	0		hsa-mir-1273c	0	41	5		hsa-mir-129-3p	0	0	0		hsa-mir-301b	0
hsa-mir-199a-3p	0	183	0		hsa-mir-144	0	0	0		hsa-mir-134	0	0	0		hsa-mir-147b	0	8	0		hsa-mir-1273d	0	7	0		hsa-mir-129-5p	0	0	0		hsa-mir-3616-5p	0
hsa-mir-199a-5p	0	0	0		hsa-mir-145	0	0	0		hsa-mir-136	0	0	0		hsa-mir-149	0	9	0		hsa-mir-1273e	0	0	0		hsa-mir-1290	0	0	13		hsa-mir-3614-3p	0
hsa-mir-199b-3p	0	183	0		hsa-mir-147	0	0	0		hsa-mir-137	0	0	0		hsa-mir-150	0	0	0		hsa-mir-1274a	0	0	10		hsa-mir-1291	0	6	0		hsa-mir-3609	0
hsa-mir-199b-5p	0	13	0		hsa-mir-147b	0	20	0		hsa-mir-138	0	0	0		hsa-mir-153	0	0	0		hsa-mir-1275	0	22	36		hsa-mir-1293	0	0	0		hsa-mir-761	0
hsa-mir-202	0	0	0		hsa-mir-149	0	15	0		hsa-mir-139-3p	0	0	0		hsa-mir-1537	0	0	0		hsa-mir-1278	0	0	0		hsa-mir-1294	0	0	0		hsa-mir-1908	0
hsa-mir-204	0	0	0		hsa-mir-153	0	0	0		hsa-mir-139-5p	0	0	0		hsa-mir-1538	0	0	0		hsa-mir-1279	0	0	0		hsa-mir-1295	0	0	0		hsa-mir-485-3p	0
hsa-mir-2052	0	0	0		hsa-mir-1537	0	0	0		hsa-mir-142-5p	0	0	0		hsa-mir-1539	0	0	0		hsa-mir-1280	0	1135	3643		hsa-mir-1296	0	259	0		hsa-mir-762	0
hsa-mir-2053	0	0	0		hsa-mir-1538	0	0	0		hsa-mir-144	0	0	0		hsa-mir-154	0	0	0		hsa-mir-1281	0	0	0		hsa-mir-1297	0	42	0		hsa-mir-630	0
hsa-mir-206	0	0	0		hsa-mir-1539	0	0	0		hsa-mir-145	0	0	0		hsa-mir-1825	0	0	0		hsa-mir-1282	0	0	0		hsa-mir-1298	0	0	0		hsa-mir-548a-5p	0
hsa-mir-208a	0	0	0		hsa-mir-154	0	0	0		hsa-mir-1468	0	0	0		hsa-mir-1827	0	0	0		hsa-mir-1284	0	0	0		hsa-mir-1301	0	155	0		hsa-mir-3188	0
hsa-mir-208b	0	0	0		hsa-mir-1825	0	0	0		hsa-mir-147	0	0	0		hsa-mir-184	0	33	11		hsa-mir-1286	0	6	0		hsa-mir-1302	0	0	0		hsa-mir-1909	0
hsa-mir-20b	0	10	0		hsa-mir-1827	0	7	0		hsa-mir-147b	0	13	0		hsa-mir-188-3p	0	0	0		hsa-mir-1288	0	0	0		hsa-mir-1304	0	0	0		hsa-mir-631	0
hsa-mir-211	0	0	0		hsa-mir-184	0	66	14		hsa-mir-149	0	14	0		hsa-mir-188-5p	0	15	0		hsa-mir-1289	0	0	0		hsa-mir-1305	0	0	0		hsa-mir-3189	0
hsa-mir-2110	0	471	43		hsa-mir-188-3p	0	0	0		hsa-mir-153	0	0	0		hsa-mir-18b	0	0	0		hsa-mir-129-3p	0	0	0		hsa-mir-1306	0	0	0		hsa-mir-3610	0
hsa-mir-2113	0	0	0		hsa-mir-188-5p	0	14	0		hsa-mir-1537	0	0	0		hsa-mir-1908	0	0	0		hsa-mir-129-5p	0	0	0		hsa-mir-1321	0	0	0		hsa-mir-3180-5p	0
hsa-mir-2114	0	0	0		hsa-mir-18b	0	0	0		hsa-mir-1538	0	0	0		hsa-mir-1909	0	0	0		hsa-mir-1290	0	0	9		hsa-mir-1322	0	0	0		hsa-mir-764	0
hsa-mir-2115	0	0	0		hsa-mir-1908	0	0	0		hsa-mir-1539	0	0	0		hsa-mir-1910	0	0	0		hsa-mir-1291	0	0	0		hsa-mir-1324	0	0	0		hsa-mir-632	0
hsa-mir-2116	0	0	0		hsa-mir-1909	0	0	0		hsa-mir-154	0	0	0		hsa-mir-1911	0	0	0		hsa-mir-1293	0	0	0		hsa-mir-133a	0	0	0		hsa-mir-3611	0
hsa-mir-2117	0	0	0		hsa-mir-1910	0	0	0		hsa-mir-1825	0	0	0		hsa-mir-1912	0	0	0		hsa-mir-1294	0	6	0		hsa-mir-133b	0	0	0		hsa-mir-765	0
hsa-mir-212	0	0	0		hsa-mir-1911	0	0	0		hsa-mir-1827	0	0	0		hsa-mir-1913	0	0	0		hsa-mir-1295	0	0	0		hsa-mir-134	0	0	0		hsa-mir-633	0
hsa-mir-214	0	0	0		hsa-mir-1912	0	0	0		hsa-mir-184	0	33	19		hsa-mir-1914	0	0	0		hsa-mir-1297	0	16	0		hsa-mir-136	0	0	0		hsa-mir-525-5p	0
hsa-mir-216a	0	0	0		hsa-mir-1913	0	0	0		hsa-mir-188-3p	0	0	0		hsa-mir-1915	0	0	0		hsa-mir-1298	0	0	0		hsa-mir-137	0	0	0		hsa-mir-1910	0
hsa-mir-216b	0	27	0		hsa-mir-1914	0	0	0		hsa-mir-188-5p	0	13	0		hsa-mir-1972	0	0	0		hsa-mir-1302	0	0	0		hsa-mir-138	0	0	0		hsa-mir-3607-5p	0
hsa-mir-217	0	0	0		hsa-mir-1915	0	0	0		hsa-mir-18b	0	0	0		hsa-mir-1973	0	7	0		hsa-mir-1304	0	5	0		hsa-mir-139-3p	0	0	0		hsa-mir-3612	0
hsa-mir-219-1-3p	0	32	0		hsa-mir-1972	0	0	0		hsa-mir-1908	0	7	0		hsa-mir-1976	0	0	19		hsa-mir-1305	0	0	0		hsa-mir-139-5p	0	0	0		hsa-mir-634	0
hsa-mir-219-2-3p	0	0	0		hsa-mir-1973	0	11	0		hsa-mir-1909	0	0	0		hsa-mir-198	0	0	0		hsa-mir-1306	0	0	0		hsa-mir-142-5p	0	0	0		hsa-mir-1911	0
hsa-mir-219-5p	0	4	0		hsa-mir-1976	0	0	30		hsa-mir-1910	0	0	0		hsa-mir-199a-3p	0	261	0		hsa-mir-130a	0	15	0		hsa-mir-143	0	653	96		hsa-mir-876-3p	0
hsa-mir-221	0	1147	25		hsa-mir-198	0	0	0		hsa-mir-1911	0	0	0		hsa-mir-199a-5p	0	0	0		hsa-mir-1321	0	0	0		hsa-mir-144	0	0	0		hsa-mir-635	0
hsa-mir-2276	0	5	0		hsa-mir-199a-5p	0	0	0		hsa-mir-1912	0	0	0		hsa-mir-199b-3p	0	261	0		hsa-mir-1322	0	0	0		hsa-mir-145	0	0	0		hsa-mir-1912	0
hsa-mir-2277-3p	0	0	0		hsa-mir-202	0	0	0		hsa-mir-1913	0	0	0		hsa-mir-199b-5p	0	30	0		hsa-mir-1324	0	0	0		hsa-mir-1468	0	0	0		hsa-mir-1227	0
hsa-mir-2277-5p	0	34	0		hsa-mir-204	0	6	0		hsa-mir-1914	0	0	0		hsa-mir-202	0	0	0		hsa-mir-133a	0	0	0		hsa-mir-147	0	0	0		hsa-mir-503	0
hsa-mir-2278	0	0	0		hsa-mir-2052	0	0	0		hsa-mir-1915	0	0	0		hsa-mir-204	0	0	0		hsa-mir-133b	0	0	0		hsa-mir-147b	0	23	0		hsa-mir-3191	0
hsa-mir-2355-3p	0	0	0		hsa-mir-2053	0	0	0		hsa-mir-1972	0	0	0		hsa-mir-2052	0	0	0		hsa-mir-134	0	11	0		hsa-mir-149	0	43	0		hsa-mir-636	0
hsa-mir-2355-5p	0	0	0		hsa-mir-206	0	0	0		hsa-mir-1973	0	14	0		hsa-mir-2053	0	0	0		hsa-mir-136	0	0	0		hsa-mir-153	0	10	0		hsa-mir-544b	0
hsa-mir-23c	0	0	0		hsa-mir-208a	0	0	0		hsa-mir-1976	0	0	20		hsa-mir-206	0	0	0		hsa-mir-137	0	0	0		hsa-mir-1537	0	0	0		hsa-mir-1913	0
hsa-mir-2861	0	0	0		hsa-mir-208b	0	0	0		hsa-mir-198	0	0	0		hsa-mir-208a	0	0	0		hsa-mir-138	0	0	0		hsa-mir-1538	0	0	0		hsa-mir-1228	0
hsa-mir-2909	0	0	0		hsa-mir-211	0	0	0		hsa-mir-199a-3p	0	546	0		hsa-mir-208b	0	0	0		hsa-mir-139-3p	0	0	0		hsa-mir-1539	0	0	0		hsa-mir-504	0
hsa-mir-296-3p	0	52	0		hsa-mir-2113	0	0	0		hsa-mir-199a-5p	0	0	0		hsa-mir-211	0	0	0		hsa-mir-139-5p	0	0	0		hsa-mir-154	0	0	0		hsa-mir-3192	0
hsa-mir-297	0	0	0		hsa-mir-2114	0	0	0		hsa-mir-199b-3p	0	546	0		hsa-mir-2113	0	0	0		hsa-mir-142-5p	0	0	0		hsa-mir-1825	0	0	0		hsa-mir-637	0
hsa-mir-298	0	0	0		hsa-mir-2116	0	0	0		hsa-mir-199b-5p	0	42	0		hsa-mir-2114	0	0	0		hsa-mir-143	0	297	141		hsa-mir-1827	0	8	0		hsa-mir-1914	0
hsa-mir-299-3p	0	0	0		hsa-mir-2117	0	0	0		hsa-mir-202	0	0	0		hsa-mir-2116	0	0	0		hsa-mir-144	0	0	0		hsa-mir-188-3p	0	0	0		hsa-mir-1229	0
hsa-mir-299-5p	0	0	0		hsa-mir-212	0	0	0		hsa-mir-204	0	0	0		hsa-mir-2117	0	0	0		hsa-mir-145	0	0	0		hsa-mir-188-5p	0	15	0		hsa-mir-638	0
hsa-mir-300	0	0	0		hsa-mir-214	0	0	0		hsa-mir-2052	0	0	0		hsa-mir-212	0	0	0		hsa-mir-1468	0	8	0		hsa-mir-18b	0	7	0		hsa-mir-1915	0
hsa-mir-301a	0	0	0		hsa-mir-216a	0	0	0		hsa-mir-2053	0	0	0		hsa-mir-214	0	0	0		hsa-mir-147	0	0	0		hsa-mir-1908	0	0	0		hsa-mir-302a	0
hsa-mir-301b	0	0	0		hsa-mir-216b	0	13	0		hsa-mir-206	0	0	0		hsa-mir-216a	0	0	0		hsa-mir-147b	0	12	0		hsa-mir-1909	0	0	0		hsa-mir-506	0
hsa-mir-302a	0	0	0		hsa-mir-217	0	0	0		hsa-mir-208a	0	0	0		hsa-mir-216b	0	0	0		hsa-mir-149	0	16	0		hsa-mir-1910	0	0	0		hsa-mir-3194	0
hsa-mir-302b	0	0	0		hsa-mir-219-2-3p	0	0	0		hsa-mir-208b	0	0	0		hsa-mir-217	0	0	0		hsa-mir-153	0	10	0		hsa-mir-1911	0	0	0		hsa-mir-639	0
hsa-mir-302c	0	0	0		hsa-mir-219-5p	0	0	0		hsa-mir-211	0	0	0		hsa-mir-219-2-3p	0	0	0		hsa-mir-1537	0	0	0		hsa-mir-1912	0	0	0		hsa-mir-507	0
hsa-mir-302d	0	0	0		hsa-mir-2276	0	43	0		hsa-mir-2113	0	0	0		hsa-mir-219-5p	0	0	0		hsa-mir-1538	0	0	0		hsa-mir-1913	0	0	0		hsa-mir-3618	0
hsa-mir-302e	0	0	0		hsa-mir-2277-3p	0	21	0		hsa-mir-2114	0	6	0		hsa-mir-221	0	251	9		hsa-mir-1539	0	0	0		hsa-mir-1914	0	0	0		hsa-mir-3195	0
hsa-mir-302f	0	0	0		hsa-mir-2277-5p	0	14	0		hsa-mir-2116	0	0	0		hsa-mir-2277-3p	0	0	0		hsa-mir-154	0	0	0		hsa-mir-1915	0	0	0		hsa-mir-302c	0
hsa-mir-3074	0	0	0		hsa-mir-2278	0	0	0		hsa-mir-2117	0	0	0		hsa-mir-2278	0	0	0		hsa-mir-1825	0	0	0		hsa-mir-1972	0	0	0		hsa-mir-3619	0
hsa-mir-3115	0	0	0		hsa-mir-2355-3p	0	0	0		hsa-mir-212	0	0	0		hsa-mir-2355-3p	0	0	0		hsa-mir-1827	0	0	0		hsa-mir-1973	0	0	0		hsa-mir-3196	0
hsa-mir-3116	0	4	0		hsa-mir-2355-5p	0	0	0		hsa-mir-214	0	0	0		hsa-mir-2355-5p	0	0	0		hsa-mir-188-3p	0	0	0		hsa-mir-1976	0	0	20		hsa-mir-302d	0
hsa-mir-3117	0	0	0		hsa-mir-23c	0	0	0		hsa-mir-216a	0	0	0		hsa-mir-23c	0	0	0		hsa-mir-188-5p	0	23	0		hsa-mir-198	0	0	0		hsa-mir-1231	0
hsa-mir-3118	0	0	0		hsa-mir-2861	0	0	0		hsa-mir-216b	0	0	0		hsa-mir-2861	0	0	0		hsa-mir-18b	0	0	0		hsa-mir-199a-5p	0	0	0		hsa-mir-3197	0
hsa-mir-3119	0	0	0		hsa-mir-2909	0	0	0		hsa-mir-217	0	0	0		hsa-mir-2909	0	0	0		hsa-mir-1908	0	0	0		hsa-mir-202	0	0	0		hsa-mir-640	0
hsa-mir-3120	0	0	0		hsa-mir-296-3p	0	31	0		hsa-mir-219-2-3p	0	0	0		hsa-mir-296-3p	0	7	0		hsa-mir-1909	0	0	0		hsa-mir-204	0	25	0		hsa-mir-302e	0
hsa-mir-3121	0	0	0		hsa-mir-297	0	0	0		hsa-mir-221	0	337	13		hsa-mir-297	0	0	0		hsa-mir-1910	0	0	0		hsa-mir-2052	0	0	0		hsa-mir-4300	0
hsa-mir-3122	0	0	0		hsa-mir-298	0	0	0		hsa-mir-2277-3p	0	6	0		hsa-mir-298	0	0	0		hsa-mir-1911	0	0	0		hsa-mir-2053	0	0	0		hsa-mir-3198	0
hsa-mir-3123	0	0	21		hsa-mir-299-3p	0	0	0		hsa-mir-2277-5p	0	16	10		hsa-mir-299-3p	0	0	0		hsa-mir-1912	0	0	0		hsa-mir-206	0	0	0		hsa-mir-641	0
hsa-mir-3124	0	0	0		hsa-mir-299-5p	0	0	0		hsa-mir-2278	0	0	0		hsa-mir-299-5p	0	0	0		hsa-mir-1913	0	0	0		hsa-mir-208a	0	0	0		hsa-mir-302f	0
hsa-mir-3126-3p	0	0	0		hsa-mir-300	0	0	0		hsa-mir-2355-5p	0	0	0		hsa-mir-300	0	0	0		hsa-mir-1914	0	0	0		hsa-mir-208b	0	0	0		hsa-mir-1233	0
hsa-mir-3126-5p	0	0	0		hsa-mir-301a	0	0	0		hsa-mir-23c	0	0	0		hsa-mir-301a	0	0	0		hsa-mir-1915	0	0	0		hsa-mir-211	0	0	0		hsa-mir-3620	0
hsa-mir-3127	0	7	0		hsa-mir-301b	0	0	0		hsa-mir-2861	0	0	0		hsa-mir-301b	0	7	0		hsa-mir-1972	0	0	0		hsa-mir-2113	0	0	0		hsa-mir-4301	0
hsa-mir-3128	0	0	0		hsa-mir-302a	0	0	0		hsa-mir-2909	0	0	0		hsa-mir-302a	0	0	0		hsa-mir-1973	0	6	0		hsa-mir-2114	0	0	0		hsa-mir-3199	0
hsa-mir-3129	0	0	0		hsa-mir-302b	0	0	0		hsa-mir-296-3p	0	5	0		hsa-mir-302b	0	0	0		hsa-mir-1976	0	0	26		hsa-mir-2117	0	0	0		hsa-mir-1234	0
hsa-mir-3130-3p	0	0	0		hsa-mir-302c	0	0	0		hsa-mir-297	0	0	0		hsa-mir-302c	0	0	0		hsa-mir-198	0	0	0		hsa-mir-212	0	5	5		hsa-mir-510	0
hsa-mir-3130-5p	0	0	0		hsa-mir-302d	0	0	0		hsa-mir-298	0	0	0		hsa-mir-302d	0	0	0		hsa-mir-199a-5p	0	0	0		hsa-mir-214	0	0	0		hsa-mir-3621	0
hsa-mir-3131	0	0	0		hsa-mir-302e	0	0	0		hsa-mir-299-3p	0	0	0		hsa-mir-302e	0	0	0		hsa-mir-202	0	0	0		hsa-mir-216a	0	0	0		hsa-mir-4302	0
hsa-mir-3132	0	0	0		hsa-mir-302f	0	0	0		hsa-mir-299-5p	0	0	0		hsa-mir-302f	0	0	0		hsa-mir-204	0	0	0		hsa-mir-216b	0	0	0		hsa-mir-643	0
hsa-mir-3133	0	0	0		hsa-mir-3074	0	0	0		hsa-mir-300	0	0	0		hsa-mir-3074	0	0	0		hsa-mir-2052	0	0	0		hsa-mir-217	0	0	0		hsa-mir-4303	0
hsa-mir-3134	0	0	0		hsa-mir-3115	0	0	0		hsa-mir-301a	0	6	0		hsa-mir-3115	0	0	0		hsa-mir-2053	0	0	0		hsa-mir-219-2-3p	0	0	0		hsa-mir-509-5p	0
hsa-mir-3135	0	0	0		hsa-mir-3116	0	0	0		hsa-mir-301b	0	19	0		hsa-mir-3116	0	0	0		hsa-mir-206	0	0	0		hsa-mir-219-5p	0	8	0		hsa-mir-644	0
hsa-mir-3136	0	5	0		hsa-mir-3117	0	0	0		hsa-mir-302a	0	0	0		hsa-mir-3117	0	0	0		hsa-mir-208a	0	0	0		hsa-mir-2276	0	34	0		hsa-mir-1236	0
hsa-mir-3137	0	0	0		hsa-mir-3118	0	0	0		hsa-mir-302b	0	0	0		hsa-mir-3118	0	0	0		hsa-mir-208b	0	0	0		hsa-mir-2277-3p	0	53	0		hsa-mir-4304	0
hsa-mir-3138	0	0	0		hsa-mir-3119	0	0	0		hsa-mir-302c	0	0	0		hsa-mir-3119	0	0	0		hsa-mir-211	0	0	0		hsa-mir-2277-5p	0	27	0		hsa-mir-645	0
hsa-mir-3139	0	0	0		hsa-mir-3120	0	0	0		hsa-mir-302d	0	0	0		hsa-mir-3120	0	0	0		hsa-mir-2113	0	0	0		hsa-mir-2278	0	0	0		hsa-mir-1237	0
hsa-mir-3140	0	0	0		hsa-mir-3121	0	0	0		hsa-mir-302e	0	0	0		hsa-mir-3121	0	0	0		hsa-mir-2116	0	0	0		hsa-mir-2355-5p	0	0	0		hsa-mir-4305	0
hsa-mir-3141	0	0	0		hsa-mir-3122	0	0	0		hsa-mir-302f	0	0	0		hsa-mir-3122	0	0	0		hsa-mir-2117	0	0	0		hsa-mir-23c	0	0	0		hsa-mir-646	0
hsa-mir-3142	0	0	0		hsa-mir-3123	0	0	0		hsa-mir-3074	0	5	0		hsa-mir-3123	0	0	0		hsa-mir-212	0	0	0		hsa-mir-2861	0	0	0		hsa-mir-1238	0
hsa-mir-3143	0	0	0		hsa-mir-3124	0	0	0		hsa-mir-31	0	0	0		hsa-mir-3124	0	0	0		hsa-mir-214	0	0	0		hsa-mir-2909	0	0	0		hsa-mir-4306	0
hsa-mir-3144-3p	0	0	0		hsa-mir-3126-3p	0	0	0		hsa-mir-3115	0	0	0		hsa-mir-3125	0	0	0		hsa-mir-216a	0	0	0		hsa-mir-296-3p	0	8	0		hsa-mir-18b	0
hsa-mir-3144-5p	0	0	0		hsa-mir-3126-5p	0	0	0		hsa-mir-3116	0	0	0		hsa-mir-3126-3p	0	0	0		hsa-mir-216b	0	0	0		hsa-mir-297	0	0	0		hsa-mir-513a-3p	0
hsa-mir-3145	0	0	0		hsa-mir-3128	0	0	0		hsa-mir-3117	0	0	0		hsa-mir-3126-5p	0	0	0		hsa-mir-217	0	0	0		hsa-mir-298	0	0	0		hsa-mir-647	0
hsa-mir-3146	0	0	0		hsa-mir-3129	0	0	0		hsa-mir-3118	0	0	0		hsa-mir-3128	0	0	0		hsa-mir-219-2-3p	0	0	0		hsa-mir-299-3p	0	0	0		hsa-mir-4307	0
hsa-mir-3147	0	0	0		hsa-mir-3130-3p	0	4	0		hsa-mir-3119	0	0	0		hsa-mir-3129	0	0	0		hsa-mir-219-5p	0	6	0		hsa-mir-299-5p	0	0	0		hsa-mir-648	0
hsa-mir-3148	0	0	0		hsa-mir-3130-5p	0	0	0		hsa-mir-3120	0	0	0		hsa-mir-3130-3p	0	0	0		hsa-mir-2277-3p	0	23	0		hsa-mir-300	0	0	0		hsa-mir-4308	0
hsa-mir-3149	0	0	0		hsa-mir-3131	0	0	0		hsa-mir-3121	0	0	0		hsa-mir-3130-5p	0	0	0		hsa-mir-2278	0	0	0		hsa-mir-301b	0	14	0		hsa-mir-649	0
hsa-mir-3150	0	0	0		hsa-mir-3132	0	0	0		hsa-mir-3122	0	0	0		hsa-mir-3131	0	0	0		hsa-mir-2355-3p	0	6	0		hsa-mir-302a	0	5	0		hsa-mir-615-5p	0
hsa-mir-3150b	0	0	0		hsa-mir-3133	0	0	0		hsa-mir-3123	0	0	20		hsa-mir-3132	0	0	0		hsa-mir-2355-5p	0	0	0		hsa-mir-302c	0	0	0		hsa-mir-4309	0
hsa-mir-3151	0	0	0		hsa-mir-3134	0	0	0		hsa-mir-3124	0	0	0		hsa-mir-3133	0	0	0		hsa-mir-23c	0	0	0		hsa-mir-302d	0	0	0		hsa-mir-514b-3p	0
hsa-mir-3152	0	0	0		hsa-mir-3135	0	0	0		hsa-mir-3126-3p	0	0	0		hsa-mir-3134	0	0	0		hsa-mir-2861	0	0	0		hsa-mir-302e	0	0	0		hsa-mir-3126-3p	0
hsa-mir-3153	0	0	0		hsa-mir-3136	0	0	0		hsa-mir-3126-5p	0	0	0		hsa-mir-3135	0	0	0		hsa-mir-2909	0	0	0		hsa-mir-302f	0	0	0		hsa-mir-3614-5p	0
hsa-mir-3154	0	0	0		hsa-mir-3137	0	0	0		hsa-mir-3128	0	6	0		hsa-mir-3136	0	0	0		hsa-mir-296-3p	0	5	0		hsa-mir-3074	0	7	0		hsa-mir-133a	0
hsa-mir-3155	0	0	0		hsa-mir-3138	0	6	0		hsa-mir-3129	0	0	0		hsa-mir-3137	0	0	0		hsa-mir-297	0	0	0		hsa-mir-31	0	0	0		hsa-mir-3074	0
hsa-mir-3156	0	0	0		hsa-mir-3139	0	0	0		hsa-mir-3130-3p	0	0	0		hsa-mir-3138	0	5	0		hsa-mir-298	0	0	0		hsa-mir-3115	0	0	0		hsa-mir-485-5p	0
hsa-mir-3157	0	0	0		hsa-mir-3140	0	5	0		hsa-mir-3130-5p	0	6	0		hsa-mir-3139	0	0	0		hsa-mir-299-3p	0	0	0		hsa-mir-3116	0	0	0		hsa-mir-133b	0
hsa-mir-3158	0	0	0		hsa-mir-3141	0	5	0		hsa-mir-3131	0	0	0		hsa-mir-3140	0	0	0		hsa-mir-299-5p	0	0	0		hsa-mir-3117	0	0	0		hsa-mir-650	0
hsa-mir-3159	0	0	0		hsa-mir-3142	0	0	0		hsa-mir-3132	0	0	0		hsa-mir-3141	0	0	0		hsa-mir-300	0	0	0		hsa-mir-3118	0	0	0		hsa-mir-4310	0
hsa-mir-3160	0	0	0		hsa-mir-3143	0	0	0		hsa-mir-3133	0	0	0		hsa-mir-3142	0	0	0		hsa-mir-301a	0	6	0		hsa-mir-3119	0	0	0		hsa-mir-4311	0
hsa-mir-3161	0	0	0		hsa-mir-3144-3p	0	0	0		hsa-mir-3134	0	0	0		hsa-mir-3143	0	0	0		hsa-mir-301b	0	12	0		hsa-mir-3120	0	0	0		hsa-mir-512-5p	0
hsa-mir-3162	0	0	0		hsa-mir-3144-5p	0	0	0		hsa-mir-3135	0	0	0		hsa-mir-3144-3p	0	0	0		hsa-mir-302a	0	0	0		hsa-mir-3121	0	0	0		hsa-mir-1243	0
hsa-mir-3163	0	0	0		hsa-mir-3145	0	0	0		hsa-mir-3136	0	0	0		hsa-mir-3145	0	0	0		hsa-mir-302b	0	0	0		hsa-mir-3122	0	0	0		hsa-mir-4312	0
hsa-mir-3164	0	0	0		hsa-mir-3146	0	0	0		hsa-mir-3137	0	0	0		hsa-mir-3146	0	0	0		hsa-mir-302c	0	0	0		hsa-mir-3123	0	0	5		hsa-mir-1244	0
hsa-mir-3165	0	0	0		hsa-mir-3147	0	0	0		hsa-mir-3138	0	6	0		hsa-mir-3147	0	0	0		hsa-mir-302d	0	0	0		hsa-mir-3124	0	0	0		hsa-mir-653	0
hsa-mir-3166	0	0	0		hsa-mir-3148	0	0	0		hsa-mir-3140	0	0	0		hsa-mir-3148	0	0	0		hsa-mir-302e	0	0	0		hsa-mir-3125	0	0	0		hsa-mir-4313	0
hsa-mir-3167	0	0	0		hsa-mir-3149	0	0	0		hsa-mir-3141	0	0	0		hsa-mir-3149	0	0	0		hsa-mir-302f	0	0	0		hsa-mir-3126-3p	0	0	0		hsa-mir-1245	0
hsa-mir-3168	0	0	246		hsa-mir-3150	0	0	0		hsa-mir-3142	0	0	0		hsa-mir-3150	0	0	0		hsa-mir-3074	0	10	0		hsa-mir-3126-5p	0	0	0		hsa-mir-876-5p	0
hsa-mir-3169	0	0	0		hsa-mir-3150b	0	0	0		hsa-mir-3143	0	0	0		hsa-mir-3150b	0	0	0		hsa-mir-31	0	0	0		hsa-mir-3128	0	0	0		hsa-mir-4314	0
hsa-mir-3170	0	0	0		hsa-mir-3151	0	0	0		hsa-mir-3144-3p	0	6	0		hsa-mir-3151	0	0	0		hsa-mir-3115	0	0	0		hsa-mir-3129	0	19	0		hsa-mir-1246	0
hsa-mir-3171	0	0	0		hsa-mir-3152	0	0	0		hsa-mir-3144-5p	0	24	0		hsa-mir-3152	0	0	0		hsa-mir-3116	0	0	0		hsa-mir-3130-3p	0	0	0		hsa-mir-34c-3p	0
hsa-mir-3173	0	0	0		hsa-mir-3153	0	0	0		hsa-mir-3145	0	0	0		hsa-mir-3153	0	0	0		hsa-mir-3117	0	0	0		hsa-mir-3130-5p	0	0	0		hsa-mir-655	0
hsa-mir-3174	0	6	0		hsa-mir-3154	0	5	0		hsa-mir-3146	0	0	0		hsa-mir-3155	0	0	0		hsa-mir-3118	0	0	0		hsa-mir-3131	0	0	0		hsa-mir-4315	0
hsa-mir-3175	0	0	0		hsa-mir-3155	0	0	0		hsa-mir-3147	0	0	0		hsa-mir-3156	0	0	0		hsa-mir-3119	0	0	0		hsa-mir-3132	0	0	0		hsa-mir-1247	0
hsa-mir-3176	0	0	0		hsa-mir-3156	0	0	0		hsa-mir-3148	0	0	0		hsa-mir-3157	0	0	0		hsa-mir-3120	0	0	0		hsa-mir-3133	0	0	0		hsa-mir-656	0
hsa-mir-3177	0	15	0		hsa-mir-3157	0	0	0		hsa-mir-3149	0	0	0		hsa-mir-3159	0	0	0		hsa-mir-3122	0	0	0		hsa-mir-3134	0	0	0		hsa-mir-4316	0
hsa-mir-3178	0	91	23		hsa-mir-3158	0	4	0		hsa-mir-3150	0	0	0		hsa-mir-3160	0	0	0		hsa-mir-3123	0	0	5		hsa-mir-3135	0	0	0		hsa-mir-1248	0
hsa-mir-3179	0	0	0		hsa-mir-3159	0	0	0		hsa-mir-3150b	0	0	0		hsa-mir-3161	0	0	0		hsa-mir-3124	0	0	0		hsa-mir-3136	0	0	0		hsa-mir-657	0
hsa-mir-3180	0	0	0		hsa-mir-3160	0	0	0		hsa-mir-3151	0	0	0		hsa-mir-3162	0	0	0		hsa-mir-3125	0	0	0		hsa-mir-3137	0	0	0		hsa-mir-4317	0
hsa-mir-3180-3p	0	0	0		hsa-mir-3161	0	7	0		hsa-mir-3152	0	0	0		hsa-mir-3163	0	0	0		hsa-mir-3126-3p	0	0	0		hsa-mir-3138	0	5	0		hsa-mir-1249	0
hsa-mir-3180-5p	0	0	0		hsa-mir-3162	0	0	0		hsa-mir-3153	0	0	0		hsa-mir-3164	0	0	0		hsa-mir-3126-5p	0	0	0		hsa-mir-3139	0	0	0		hsa-mir-658	0
hsa-mir-3181	0	0	0		hsa-mir-3163	0	0	0		hsa-mir-3155	0	0	0		hsa-mir-3165	0	0	0		hsa-mir-3128	0	0	0		hsa-mir-3140	0	0	0		hsa-mir-4318	0
hsa-mir-3182	0	695	415		hsa-mir-3164	0	0	0		hsa-mir-3156	0	0	0		hsa-mir-3166	0	0	0		hsa-mir-3129	0	6	0		hsa-mir-3141	0	0	0		hsa-mir-659	0
hsa-mir-3183	0	0	0		hsa-mir-3165	0	0	0		hsa-mir-3157	0	0	0		hsa-mir-3167	0	0	0		hsa-mir-3130-3p	0	0	0		hsa-mir-3142	0	0	0		hsa-mir-527	0
hsa-mir-3184	0	0	0		hsa-mir-3166	0	0	0		hsa-mir-3159	0	0	0		hsa-mir-3168	0	0	14		hsa-mir-3130-5p	0	4	0		hsa-mir-3143	0	0	0		hsa-mir-4319	0
hsa-mir-3185	0	0	0		hsa-mir-3167	0	0	0		hsa-mir-3160	0	0	0		hsa-mir-3169	0	0	0		hsa-mir-3131	0	0	0		hsa-mir-3144-3p	0	0	0		hsa-mir-147b	0
hsa-mir-3186-3p	0	0	0		hsa-mir-3168	0	0	87		hsa-mir-3161	0	0	0		hsa-mir-3170	0	0	0		hsa-mir-3132	0	0	0		hsa-mir-3144-5p	0	7	0		hsa-mir-520b	0
hsa-mir-3186-5p	0	0	0		hsa-mir-3169	0	0	0		hsa-mir-3162	0	0	0		hsa-mir-3171	0	0	0		hsa-mir-3133	0	0	0		hsa-mir-3145	0	0	0		hsa-mir-1250	0
hsa-mir-3187	0	0	0		hsa-mir-3170	0	0	0		hsa-mir-3163	0	0	0		hsa-mir-3173	0	0	0		hsa-mir-3134	0	0	0		hsa-mir-3146	0	0	0		hsa-mir-296-3p	0
hsa-mir-3188	0	6	0		hsa-mir-3171	0	0	0		hsa-mir-3164	0	0	0		hsa-mir-3174	0	7	7		hsa-mir-3135	0	0	0		hsa-mir-3147	0	0	0		hsa-mir-1252	0
hsa-mir-3189	0	0	0		hsa-mir-3173	0	0	0		hsa-mir-3165	0	0	0		hsa-mir-3175	0	0	0		hsa-mir-3136	0	0	0		hsa-mir-3148	0	0	0		hsa-mir-4320	0
hsa-mir-3190	0	5	0		hsa-mir-3174	0	16	0		hsa-mir-3166	0	0	0		hsa-mir-3176	0	0	0		hsa-mir-3137	0	0	0		hsa-mir-3149	0	0	0		hsa-mir-661	0
hsa-mir-3191	0	17	0		hsa-mir-3175	0	0	0		hsa-mir-3167	0	0	0		hsa-mir-3178	0	5	0		hsa-mir-3138	0	0	0		hsa-mir-3150	0	0	0		hsa-mir-1253	0
hsa-mir-3192	0	0	0		hsa-mir-3176	0	5	0		hsa-mir-3168	0	0	30		hsa-mir-3179	0	0	0		hsa-mir-3139	0	0	0		hsa-mir-3150b	0	0	0		hsa-mir-4321	0
hsa-mir-3194	0	0	0		hsa-mir-3178	0	12	5		hsa-mir-3169	0	0	0		hsa-mir-3180	0	0	0		hsa-mir-3140	0	5	0		hsa-mir-3151	0	0	0		hsa-mir-662	0
hsa-mir-3195	0	133	522		hsa-mir-3179	0	0	0		hsa-mir-3170	0	0	0		hsa-mir-3180-3p	0	0	0		hsa-mir-3141	0	0	0		hsa-mir-3152	0	0	0		hsa-mir-520e	0
hsa-mir-3196	0	1193	2235		hsa-mir-3180	0	0	0		hsa-mir-3171	0	0	0		hsa-mir-3180-5p	0	0	0		hsa-mir-3142	0	0	0		hsa-mir-3153	0	0	0		hsa-mir-1254	0
hsa-mir-3197	0	0	0		hsa-mir-3180-3p	0	0	0		hsa-mir-3173	0	0	0		hsa-mir-3181	0	7	0		hsa-mir-3143	0	0	0		hsa-mir-3155	0	0	0		hsa-mir-4322	0
hsa-mir-3198	0	0	0		hsa-mir-3180-5p	0	0	0		hsa-mir-3174	0	18	6		hsa-mir-3182	0	149	23		hsa-mir-3144-3p	0	0	0		hsa-mir-3156	0	0	0		hsa-mir-663	0
hsa-mir-3199	0	0	0		hsa-mir-3181	0	0	0		hsa-mir-3175	0	0	0		hsa-mir-3183	0	0	0		hsa-mir-3145	0	0	0		hsa-mir-3157	0	0	0		hsa-mir-4323	0
hsa-mir-3200-5p	0	0	0		hsa-mir-3182	0	396	140		hsa-mir-3176	0	0	0		hsa-mir-3184	0	0	0		hsa-mir-3146	0	0	0		hsa-mir-3159	0	0	0		hsa-mir-1256	0
hsa-mir-3202	0	0	0		hsa-mir-3183	0	0	0		hsa-mir-3178	0	13	12		hsa-mir-3185	0	0	0		hsa-mir-3147	0	0	0		hsa-mir-3160	0	0	0		hsa-mir-4324	0
hsa-mir-320b	0	642	18		hsa-mir-3184	0	0	0		hsa-mir-3179	0	0	0		hsa-mir-3186-3p	0	0	0		hsa-mir-3148	0	0	0		hsa-mir-3161	0	0	0		hsa-mir-665	0
hsa-mir-320e	0	100	0		hsa-mir-3185	0	0	0		hsa-mir-3180	0	0	0		hsa-mir-3186-5p	0	0	0		hsa-mir-3149	0	0	0		hsa-mir-3162	0	0	0		hsa-mir-654-3p	0
hsa-mir-323-3p	0	0	0		hsa-mir-3186-3p	0	0	0		hsa-mir-3180-3p	0	0	0		hsa-mir-3187	0	0	0		hsa-mir-3150	0	0	0		hsa-mir-3163	0	5	0		hsa-mir-520h	0
hsa-mir-323-5p	0	0	0		hsa-mir-3186-5p	0	0	0		hsa-mir-3180-5p	0	0	0		hsa-mir-3188	0	17	5		hsa-mir-3150b	0	0	0		hsa-mir-3164	0	0	0		hsa-mir-337-3p	0
hsa-mir-323b-3p	0	0	0		hsa-mir-3188	0	13	0		hsa-mir-3181	0	0	0		hsa-mir-3189	0	0	0		hsa-mir-3151	0	0	0		hsa-mir-3165	0	0	0		hsa-mir-1257	0
hsa-mir-323b-5p	0	0	0		hsa-mir-3189	0	0	0		hsa-mir-3182	0	72	76		hsa-mir-3190	0	19	0		hsa-mir-3152	0	0	0		hsa-mir-3166	0	0	0		hsa-mir-371-3p	0
hsa-mir-325	0	0	0		hsa-mir-3190	0	20	0		hsa-mir-3183	0	0	0		hsa-mir-3191	0	11	0		hsa-mir-3153	0	0	0		hsa-mir-3167	0	0	0		hsa-mir-4325	0
hsa-mir-329	0	0	0		hsa-mir-3191	0	11	0		hsa-mir-3184	0	0	0		hsa-mir-3192	0	0	0		hsa-mir-3155	0	0	0		hsa-mir-3168	0	0	16		hsa-mir-513a-5p	0
hsa-mir-330-5p	0	49	33		hsa-mir-3192	0	0	0		hsa-mir-3185	0	0	0		hsa-mir-3194	0	0	0		hsa-mir-3156	0	0	0		hsa-mir-3169	0	0	0		hsa-mir-1258	0
hsa-mir-331-5p	0	10	0		hsa-mir-3194	0	0	0		hsa-mir-3186-3p	0	0	0		hsa-mir-3195	0	0	70		hsa-mir-3157	0	9	0		hsa-mir-3171	0	0	0		hsa-mir-4326	0
hsa-mir-337-3p	0	0	0		hsa-mir-3195	0	25	234		hsa-mir-3186-5p	0	0	0		hsa-mir-3196	0	119	426		hsa-mir-3159	0	0	0		hsa-mir-3173	0	0	0		hsa-mir-95	0
hsa-mir-337-5p	0	0	0		hsa-mir-3196	0	390	1748		hsa-mir-3187	0	0	0		hsa-mir-3197	0	0	0		hsa-mir-3160	0	0	0		hsa-mir-3174	0	39	6		hsa-mir-548b-3p	0
hsa-mir-338-3p	0	0	0		hsa-mir-3197	0	0	0		hsa-mir-3188	0	13	25		hsa-mir-3198	0	0	0		hsa-mir-3161	0	0	0		hsa-mir-3175	0	0	0		hsa-mir-3646	0
hsa-mir-338-5p	0	0	0		hsa-mir-3198	0	0	0		hsa-mir-3189	0	0	0		hsa-mir-3199	0	0	0		hsa-mir-3162	0	0	0		hsa-mir-3176	0	5	0		hsa-mir-4327	0
hsa-mir-346	0	0	0		hsa-mir-3199	0	0	0		hsa-mir-3190	0	19	0		hsa-mir-3200-3p	0	6	0		hsa-mir-3163	0	5	0		hsa-mir-3178	0	22	0		hsa-mir-668	0
hsa-mir-34b	0	0	0		hsa-mir-3200-3p	0	0	0		hsa-mir-3191	0	8	0		hsa-mir-3200-5p	0	0	0		hsa-mir-3164	0	0	0		hsa-mir-3179	0	0	0		hsa-mir-4328	0
hsa-mir-34c-3p	0	0	0		hsa-mir-3200-5p	0	0	0		hsa-mir-3192	0	0	0		hsa-mir-3202	0	0	0		hsa-mir-3165	0	0	0		hsa-mir-3180	0	0	0		hsa-mir-3126-5p	0
hsa-mir-3605-3p	0	5	0		hsa-mir-3202	0	0	0		hsa-mir-3194	0	0	0		hsa-mir-320e	0	43	0		hsa-mir-3166	0	0	0		hsa-mir-3180-3p	0	0	0		hsa-mir-3648	0
hsa-mir-3605-5p	0	32	0		hsa-mir-320e	0	63	0		hsa-mir-3195	0	0	63		hsa-mir-323-3p	0	0	0		hsa-mir-3167	0	0	0		hsa-mir-3180-5p	0	0	0		hsa-mir-4329	0
hsa-mir-3606	0	0	0		hsa-mir-323-3p	0	0	0		hsa-mir-3196	0	87	437		hsa-mir-323-5p	0	0	0		hsa-mir-3168	0	0	17		hsa-mir-3181	0	0	0		hsa-mir-514b-5p	0
hsa-mir-3607-3p	0	18	0		hsa-mir-323-5p	0	0	0		hsa-mir-3197	0	0	0		hsa-mir-323b-3p	0	0	0		hsa-mir-3169	0	0	0		hsa-mir-3182	0	273	119		hsa-mir-3649	0
hsa-mir-3607-5p	0	0	0		hsa-mir-323b-3p	0	0	0		hsa-mir-3198	0	0	0		hsa-mir-323b-5p	0	0	0		hsa-mir-3171	0	0	0		hsa-mir-3183	0	0	0		hsa-mir-1260	0
hsa-mir-3609	0	0	0		hsa-mir-323b-5p	0	0	0		hsa-mir-3199	0	0	0		hsa-mir-325	0	0	0		hsa-mir-3173	0	0	0		hsa-mir-3184	0	0	0		hsa-mir-539	0
hsa-mir-3610	0	0	0		hsa-mir-324-5p	0	272	0		hsa-mir-3200-3p	0	7	0		hsa-mir-329	0	0	0		hsa-mir-3175	0	0	0		hsa-mir-3185	0	0	0		hsa-mir-1261	0
hsa-mir-3611	0	0	0		hsa-mir-325	0	0	0		hsa-mir-3200-5p	0	0	0		hsa-mir-330-5p	0	38	59		hsa-mir-3176	0	14	0		hsa-mir-3186-3p	0	0	0		hsa-mir-670	0
hsa-mir-3612	0	0	0		hsa-mir-329	0	0	0		hsa-mir-3202	0	0	0		hsa-mir-331-5p	0	22	0		hsa-mir-3178	0	0	0		hsa-mir-3186-5p	0	0	0		hsa-mir-4330	0
hsa-mir-3613-3p	0	0	0		hsa-mir-331-5p	0	46	17		hsa-mir-320e	0	79	0		hsa-mir-337-3p	0	0	0		hsa-mir-3179	0	0	0		hsa-mir-3187	0	0	0		hsa-mir-1262	0
hsa-mir-3613-5p	0	0	228		hsa-mir-337-3p	0	0	0		hsa-mir-323-3p	0	0	0		hsa-mir-337-5p	0	0	0		hsa-mir-3180	0	0	0		hsa-mir-3188	0	45	0		hsa-mir-642b	0
hsa-mir-3614-3p	0	0	0		hsa-mir-337-5p	0	0	0		hsa-mir-323-5p	0	0	0		hsa-mir-338-3p	0	0	0		hsa-mir-3180-3p	0	0	0		hsa-mir-3189	0	0	0		hsa-mir-3650	0
hsa-mir-3614-5p	0	14	0		hsa-mir-338-3p	0	0	0		hsa-mir-323b-3p	0	0	0		hsa-mir-338-5p	0	0	0		hsa-mir-3180-5p	0	0	0		hsa-mir-3190	0	29	0		hsa-mir-1263	0
hsa-mir-3615	0	485	23		hsa-mir-338-5p	0	0	0		hsa-mir-323b-5p	0	0	0		hsa-mir-342-5p	0	117	9		hsa-mir-3181	0	0	0		hsa-mir-3191	0	32	0		hsa-mir-3651	0
hsa-mir-3616-3p	0	0	0		hsa-mir-346	0	0	0		hsa-mir-325	0	0	0		hsa-mir-346	0	0	0		hsa-mir-3182	0	426	298		hsa-mir-3192	0	0	0		hsa-mir-139-3p	0
hsa-mir-3616-5p	0	0	0		hsa-mir-34b	0	0	0		hsa-mir-329	0	0	0		hsa-mir-34b	0	0	0		hsa-mir-3183	0	0	0		hsa-mir-3194	0	0	0		hsa-mir-1264	0
hsa-mir-3617	0	0	0		hsa-mir-34c-3p	0	0	0		hsa-mir-330-5p	0	100	87		hsa-mir-34c-3p	0	0	0		hsa-mir-3184	0	0	0		hsa-mir-3195	0	9	74		hsa-mir-541	0
hsa-mir-3618	0	0	0		hsa-mir-3605-3p	0	10	0		hsa-mir-331-5p	0	30	28		hsa-mir-3605-5p	0	53	0		hsa-mir-3185	0	0	0		hsa-mir-3196	0	181	435		hsa-mir-1265	0
hsa-mir-3619	0	0	0		hsa-mir-3605-5p	0	43	0		hsa-mir-337-3p	0	0	0		hsa-mir-3606	0	0	0		hsa-mir-3186-3p	0	0	0		hsa-mir-3197	0	0	0		hsa-mir-548d-3p	0
hsa-mir-362-3p	0	19	0		hsa-mir-3606	0	0	0		hsa-mir-337-5p	0	0	0		hsa-mir-3607-3p	0	8	0		hsa-mir-3186-5p	0	0	0		hsa-mir-3198	0	0	0		hsa-mir-3653	0
hsa-mir-362-5p	0	0	0		hsa-mir-3607-3p	0	0	0		hsa-mir-338-3p	0	0	0		hsa-mir-3607-5p	0	0	0		hsa-mir-3187	0	0	0		hsa-mir-3199	0	0	0		hsa-mir-374c	0
hsa-mir-3620	0	0	0		hsa-mir-3607-5p	0	0	0		hsa-mir-338-5p	0	0	0		hsa-mir-3609	0	0	0		hsa-mir-3188	0	17	0		hsa-mir-3200-3p	0	6	0		hsa-mir-410	0
hsa-mir-3621	0	93	0		hsa-mir-3609	0	0	0		hsa-mir-346	0	0	0		hsa-mir-3610	0	0	0		hsa-mir-3189	0	0	0		hsa-mir-3200-5p	0	0	0		hsa-mir-675	0
hsa-mir-3622a-3p	0	0	0		hsa-mir-3610	0	0	0		hsa-mir-34b	0	0	0		hsa-mir-3611	0	0	0		hsa-mir-3191	0	6	0		hsa-mir-3202	0	0	0		hsa-mir-543	0
hsa-mir-3622b-3p	0	0	0		hsa-mir-3611	0	0	0		hsa-mir-34c-3p	0	0	0		hsa-mir-3612	0	0	0		hsa-mir-3192	0	0	0		hsa-mir-320e	0	85	0		hsa-mir-3654	0
hsa-mir-3622b-5p	0	0	0		hsa-mir-3612	0	0	0		hsa-mir-34c-5p	0	0	0		hsa-mir-3613-3p	0	0	0		hsa-mir-3194	0	0	0		hsa-mir-323-3p	0	0	0		hsa-mir-411	0
hsa-mir-363	0	0	0		hsa-mir-3613-3p	0	0	0		hsa-mir-3605-3p	0	0	0		hsa-mir-3613-5p	0	0	46		hsa-mir-3195	0	0	24		hsa-mir-323-5p	0	0	0		hsa-mir-1267	0
hsa-mir-3646	0	0	0		hsa-mir-3613-5p	0	0	184		hsa-mir-3605-5p	0	106	0		hsa-mir-3614-3p	0	0	0		hsa-mir-3196	0	6	131		hsa-mir-323b-3p	0	0	0		hsa-mir-676	0
hsa-mir-3647-3p	0	25	0		hsa-mir-3614-3p	0	0	0		hsa-mir-3606	0	0	0		hsa-mir-3614-5p	0	16	0		hsa-mir-3197	0	0	0		hsa-mir-323b-5p	0	0	0		hsa-mir-544	0
hsa-mir-3647-5p	0	17	0		hsa-mir-3614-5p	0	9	0		hsa-mir-3607-3p	0	5	0		hsa-mir-3615	0	404	29		hsa-mir-3198	0	0	0		hsa-mir-325	0	0	0		hsa-mir-412	0
hsa-mir-3648	0	0	0		hsa-mir-3616-3p	0	0	0		hsa-mir-3607-5p	0	0	0		hsa-mir-3616-3p	0	0	0		hsa-mir-3199	0	0	0		hsa-mir-329	0	0	0		hsa-mir-545	0
hsa-mir-3649	0	0	0		hsa-mir-3616-5p	0	0	0		hsa-mir-3609	0	0	0		hsa-mir-3616-5p	0	0	0		hsa-mir-3200-5p	0	0	0		hsa-mir-330-5p	0	74	78		hsa-mir-1269	0
hsa-mir-3650	0	0	0		hsa-mir-3617	0	0	0		hsa-mir-3610	0	0	0		hsa-mir-3617	0	0	0		hsa-mir-3202	0	0	0		hsa-mir-331-5p	0	28	23		hsa-mir-3657	0
hsa-mir-3651	0	0	0		hsa-mir-3618	0	0	0		hsa-mir-3611	0	0	0		hsa-mir-3618	0	0	0		hsa-mir-320e	0	4	0		hsa-mir-337-3p	0	0	0		hsa-mir-767-3p	0
hsa-mir-3653	0	17	0		hsa-mir-3619	0	0	0		hsa-mir-3612	0	0	0		hsa-mir-3619	0	0	0		hsa-mir-323-3p	0	0	0		hsa-mir-337-5p	0	0	0		hsa-mir-3658	0
hsa-mir-3654	0	28	9		hsa-mir-362-5p	0	0	0		hsa-mir-3613-3p	0	0	0		hsa-mir-362-3p	0	0	0		hsa-mir-323-5p	0	0	0		hsa-mir-338-3p	0	0	0		hsa-mir-548f	0
hsa-mir-3657	0	0	0		hsa-mir-3620	0	0	0		hsa-mir-3613-5p	0	0	176		hsa-mir-362-5p	0	7	0		hsa-mir-323b-3p	0	0	0		hsa-mir-338-5p	0	0	0		hsa-mir-1825	0
hsa-mir-3658	0	0	0		hsa-mir-3621	0	31	0		hsa-mir-3614-3p	0	0	0		hsa-mir-3620	0	0	0		hsa-mir-323b-5p	0	0	0		hsa-mir-346	0	0	0		hsa-mir-508-3p	0
hsa-mir-3659	0	0	0		hsa-mir-3622a-3p	0	0	0		hsa-mir-3614-5p	0	14	0		hsa-mir-3621	0	12	0		hsa-mir-325	0	0	0		hsa-mir-34b	0	0	0		hsa-mir-3659	0
hsa-mir-3660	0	0	0		hsa-mir-3622b-3p	0	0	0		hsa-mir-3616-3p	0	0	0		hsa-mir-3622a-3p	0	0	0		hsa-mir-329	0	0	0		hsa-mir-34c-3p	0	0	0		hsa-mir-549	0
hsa-mir-3661	0	0	0		hsa-mir-3622b-5p	0	0	0		hsa-mir-3616-5p	0	8	0		hsa-mir-3622b-3p	0	0	0		hsa-mir-331-5p	0	33	19		hsa-mir-34c-5p	0	0	0		hsa-mir-548g	0
hsa-mir-3662	0	0	0		hsa-mir-363	0	0	0		hsa-mir-3617	0	0	0		hsa-mir-3622b-5p	0	0	0		hsa-mir-337-3p	0	0	0		hsa-mir-3605-3p	0	8	0		hsa-mir-1271	0
hsa-mir-3663-3p	0	6	0		hsa-mir-3646	0	0	0		hsa-mir-3618	0	0	0		hsa-mir-3646	0	0	0		hsa-mir-337-5p	0	0	0		hsa-mir-3605-5p	0	38	0		hsa-mir-548h	0
hsa-mir-3663-5p	0	0	0		hsa-mir-3647-3p	0	0	0		hsa-mir-3619	0	0	0		hsa-mir-3647-3p	0	0	0		hsa-mir-338-3p	0	0	0		hsa-mir-3606	0	0	0		hsa-mir-1827	0
hsa-mir-3664	0	0	0		hsa-mir-3647-5p	0	0	0		hsa-mir-3620	0	0	0		hsa-mir-3647-5p	0	0	0		hsa-mir-338-5p	0	0	0		hsa-mir-3607-3p	0	0	0		hsa-mir-1272	0
hsa-mir-3665	0	0	48		hsa-mir-3648	0	0	0		hsa-mir-3621	0	16	0		hsa-mir-3648	0	0	0		hsa-mir-346	0	0	0		hsa-mir-3607-5p	0	0	0		hsa-mir-548i	0
hsa-mir-3666	0	0	0		hsa-mir-3649	0	0	0		hsa-mir-3622a-3p	0	0	0		hsa-mir-3649	0	0	0		hsa-mir-34b	0	0	0		hsa-mir-3609	0	0	0		hsa-mir-1273	0
hsa-mir-3667-3p	0	0	0		hsa-mir-3650	0	0	0		hsa-mir-3622b-3p	0	0	0		hsa-mir-3650	0	0	0		hsa-mir-34c-3p	0	0	0		hsa-mir-3610	0	0	0		hsa-mir-3660	0
hsa-mir-3667-5p	0	0	0		hsa-mir-3651	0	0	0		hsa-mir-3622b-5p	0	0	0		hsa-mir-3651	0	0	0		hsa-mir-3605-5p	0	52	0		hsa-mir-3611	0	5	0		hsa-mir-548j	0
hsa-mir-3668	0	0	0		hsa-mir-3653	0	18	0		hsa-mir-3646	0	0	0		hsa-mir-3653	0	0	0		hsa-mir-3606	0	0	0		hsa-mir-3612	0	0	0		hsa-mir-3661	0
hsa-mir-3669	0	0	0		hsa-mir-3654	0	11	0		hsa-mir-3647-3p	0	0	0		hsa-mir-3654	0	0	0		hsa-mir-3607-3p	0	0	0		hsa-mir-3613-3p	0	0	0		hsa-mir-3662	0
hsa-mir-367	0	0	0		hsa-mir-3657	0	0	0		hsa-mir-3647-5p	0	0	0		hsa-mir-3657	0	0	0		hsa-mir-3607-5p	0	0	0		hsa-mir-3613-5p	0	0	467		hsa-mir-552	0
hsa-mir-3670	0	0	0		hsa-mir-3658	0	0	0		hsa-mir-3648	0	0	0		hsa-mir-3658	0	0	0		hsa-mir-3609	0	0	0		hsa-mir-3614-3p	0	0	0		hsa-mir-337-5p	0
hsa-mir-3671	0	0	0		hsa-mir-3659	0	0	0		hsa-mir-3649	0	0	0		hsa-mir-3659	0	0	0		hsa-mir-3610	0	0	0		hsa-mir-3614-5p	0	18	0		hsa-mir-654-5p	0
hsa-mir-3672	0	0	0		hsa-mir-3660	0	0	0		hsa-mir-3650	0	0	0		hsa-mir-3660	0	0	0		hsa-mir-3611	0	7	0		hsa-mir-3616-3p	0	0	0		hsa-mir-553	0
hsa-mir-3673	0	0	0		hsa-mir-3661	0	0	0		hsa-mir-3651	0	0	0		hsa-mir-3661	0	0	0		hsa-mir-3612	0	0	0		hsa-mir-3616-5p	0	0	0		hsa-mir-548l	0
hsa-mir-3674	0	0	0		hsa-mir-3662	0	0	0		hsa-mir-3653	0	6	0		hsa-mir-3662	0	0	0		hsa-mir-3613-3p	0	0	0		hsa-mir-3618	0	0	0		hsa-mir-3664	0
hsa-mir-3675-3p	0	0	0		hsa-mir-3663-3p	0	0	0		hsa-mir-3654	0	0	0		hsa-mir-3663-3p	0	8	0		hsa-mir-3613-5p	0	0	681		hsa-mir-3619	0	0	0		hsa-mir-371-5p	0
hsa-mir-3675-5p	0	0	0		hsa-mir-3663-5p	0	0	0		hsa-mir-3657	0	0	0		hsa-mir-3663-5p	0	0	0		hsa-mir-3614-3p	0	0	0		hsa-mir-362-5p	0	9	0		hsa-mir-554	0
hsa-mir-3676	0	0	0		hsa-mir-3664	0	0	0		hsa-mir-3658	0	0	0		hsa-mir-3664	0	0	0		hsa-mir-3614-5p	0	10	0		hsa-mir-3620	0	0	0		hsa-mir-548m	0
hsa-mir-3677	0	0	0		hsa-mir-3665	0	0	18		hsa-mir-3659	0	0	0		hsa-mir-3665	0	0	0		hsa-mir-3616-3p	0	0	0		hsa-mir-3621	0	42	0		hsa-mir-1278	0
hsa-mir-3678-3p	0	0	0		hsa-mir-3666	0	0	0		hsa-mir-3660	0	0	0		hsa-mir-3666	0	0	0		hsa-mir-3616-5p	0	0	0		hsa-mir-3622a-3p	0	0	0		hsa-mir-3665	0
hsa-mir-3678-5p	0	0	0		hsa-mir-3667-3p	0	0	0		hsa-mir-3661	0	0	0		hsa-mir-3667-3p	0	0	0		hsa-mir-3618	0	0	0		hsa-mir-3622b-3p	0	0	0		hsa-mir-555	0
hsa-mir-3679-3p	0	0	0		hsa-mir-3667-5p	0	0	0		hsa-mir-3662	0	0	0		hsa-mir-3667-5p	0	0	0		hsa-mir-3619	0	0	0		hsa-mir-3622b-5p	0	0	0		hsa-mir-548n	0
hsa-mir-3679-5p	0	0	0		hsa-mir-3668	0	0	0		hsa-mir-3663-3p	0	6	0		hsa-mir-3668	0	0	0		hsa-mir-362-3p	0	8	0		hsa-mir-3646	0	0	0		hsa-mir-548b-5p	0
hsa-mir-3680	0	0	0		hsa-mir-3669	0	0	0		hsa-mir-3663-5p	0	0	0		hsa-mir-3669	0	0	0		hsa-mir-362-5p	0	16	0		hsa-mir-3647-3p	0	0	0		hsa-mir-1279	0
hsa-mir-3681	0	0	0		hsa-mir-367	0	0	0		hsa-mir-3664	0	0	0		hsa-mir-367	0	0	0		hsa-mir-3620	0	0	6		hsa-mir-3647-5p	0	0	0		hsa-mir-3666	0
hsa-mir-3682	0	0	0		hsa-mir-3670	0	0	0		hsa-mir-3665	0	0	5		hsa-mir-3670	0	0	0		hsa-mir-3621	0	0	0		hsa-mir-3648	0	0	0		hsa-mir-516a-3p	0
hsa-mir-3683	0	0	0		hsa-mir-3671	0	0	0		hsa-mir-3666	0	0	0		hsa-mir-3671	0	0	0		hsa-mir-3622a-3p	0	0	0		hsa-mir-3649	0	0	0		hsa-mir-557	0
hsa-mir-3684	0	0	0		hsa-mir-3672	0	0	0		hsa-mir-3667-3p	0	0	0		hsa-mir-3672	0	0	0		hsa-mir-3622b-3p	0	0	0		hsa-mir-3650	0	0	0		hsa-mir-548p	0
hsa-mir-3685	0	0	0		hsa-mir-3673	0	0	0		hsa-mir-3667-5p	0	0	0		hsa-mir-3673	0	0	0		hsa-mir-3622b-5p	0	0	0		hsa-mir-3651	0	0	0		hsa-mir-3668	0
hsa-mir-3686	0	0	0		hsa-mir-3674	0	0	0		hsa-mir-3668	0	0	0		hsa-mir-3674	0	0	0		hsa-mir-3646	0	0	0		hsa-mir-3653	0	15	0		hsa-mir-558	0
hsa-mir-3687	0	0	0		hsa-mir-3675-3p	0	0	0		hsa-mir-3669	0	0	0		hsa-mir-3675-3p	0	0	0		hsa-mir-3647-3p	0	0	0		hsa-mir-3654	0	0	0		hsa-mir-548q	0
hsa-mir-3688	0	0	0		hsa-mir-3675-5p	0	0	0		hsa-mir-367	0	0	0		hsa-mir-3675-5p	0	0	0		hsa-mir-3647-5p	0	0	0		hsa-mir-3657	0	0	0		hsa-mir-1280	0
hsa-mir-3689a-3p	0	0	0		hsa-mir-3676	0	0	0		hsa-mir-3670	0	0	0		hsa-mir-3676	0	0	0		hsa-mir-3648	0	0	0		hsa-mir-3658	0	0	0		hsa-mir-3669	0
hsa-mir-3689a-5p	0	0	0		hsa-mir-3677	0	5	0		hsa-mir-3671	0	0	0		hsa-mir-3677	0	0	0		hsa-mir-3649	0	0	0		hsa-mir-3659	0	0	0		hsa-mir-559	0
hsa-mir-3689b	0	0	0		hsa-mir-3678-3p	0	0	0		hsa-mir-3672	0	0	0		hsa-mir-3678-3p	0	0	0		hsa-mir-3650	0	0	0		hsa-mir-3660	0	0	0		hsa-mir-524-3p	0
hsa-mir-369-3p	0	0	0		hsa-mir-3678-5p	0	0	0		hsa-mir-3673	0	0	0		hsa-mir-3678-5p	0	0	0		hsa-mir-3651	0	0	0		hsa-mir-3661	0	0	0		hsa-mir-1281	0
hsa-mir-369-5p	0	0	0		hsa-mir-3679-3p	0	0	0		hsa-mir-3674	0	0	0		hsa-mir-3679-3p	0	0	0		hsa-mir-3653	0	0	0		hsa-mir-3662	0	0	0		hsa-mir-548s	0
hsa-mir-3690	0	24	0		hsa-mir-3679-5p	0	0	0		hsa-mir-3675-3p	0	0	0		hsa-mir-3679-5p	0	0	0		hsa-mir-3654	0	0	0		hsa-mir-3663-3p	0	15	0		hsa-mir-520c-5p	0
hsa-mir-3691	0	0	0		hsa-mir-3680	0	0	0		hsa-mir-3675-5p	0	0	0		hsa-mir-3680	0	0	0		hsa-mir-3657	0	0	0		hsa-mir-3663-5p	0	0	0		hsa-mir-520a-5p	0
hsa-mir-3692	0	0	0		hsa-mir-3681	0	0	0		hsa-mir-3676	0	0	0		hsa-mir-3681	0	0	0		hsa-mir-3658	0	0	0		hsa-mir-3664	0	0	0		hsa-mir-1282	0
hsa-mir-370	0	0	0		hsa-mir-3682	0	0	0		hsa-mir-3677	0	6	0		hsa-mir-3682	0	0	0		hsa-mir-3659	0	0	0		hsa-mir-3665	0	0	5		hsa-mir-548t	0
hsa-mir-371-3p	0	0	0		hsa-mir-3683	0	0	0		hsa-mir-3678-3p	0	0	0		hsa-mir-3683	0	0	0		hsa-mir-3660	0	0	0		hsa-mir-3666	0	0	0		hsa-mir-139-5p	0
hsa-mir-371-5p	0	0	0		hsa-mir-3684	0	0	0		hsa-mir-3678-5p	0	0	0		hsa-mir-3684	0	0	0		hsa-mir-3661	0	0	0		hsa-mir-3667-3p	0	0	0		hsa-mir-3670	0
hsa-mir-372	0	0	0		hsa-mir-3685	0	0	0		hsa-mir-3679-3p	0	0	0		hsa-mir-3685	0	0	0		hsa-mir-3662	0	0	0		hsa-mir-3667-5p	0	0	0		hsa-mir-376a	0
hsa-mir-373	0	0	0		hsa-mir-3686	0	0	0		hsa-mir-3679-5p	0	0	0		hsa-mir-3686	0	0	0		hsa-mir-3663-3p	0	8	0		hsa-mir-3668	0	0	0		hsa-mir-548u	0
hsa-mir-374c	0	2	0		hsa-mir-3687	0	0	0		hsa-mir-3680	0	0	0		hsa-mir-3687	0	0	0		hsa-mir-3663-5p	0	0	0		hsa-mir-3669	0	0	0		hsa-mir-1284	0
hsa-mir-376a	0	0	0		hsa-mir-3689a-3p	0	0	0		hsa-mir-3681	0	0	0		hsa-mir-3689a-3p	0	0	0		hsa-mir-3664	0	0	0		hsa-mir-367	0	0	0		hsa-mir-3671	0
hsa-mir-376b	0	0	0		hsa-mir-3689a-5p	0	0	0		hsa-mir-3682	0	0	0		hsa-mir-3689a-5p	0	0	0		hsa-mir-3665	0	0	0		hsa-mir-3670	0	0	0		hsa-mir-376b	0
hsa-mir-376c	0	0	0		hsa-mir-3689b	0	0	0		hsa-mir-3683	0	0	0		hsa-mir-3689b	0	0	0		hsa-mir-3666	0	0	0		hsa-mir-3671	0	0	0		hsa-mir-1224-3p	0
hsa-mir-377	0	0	0		hsa-mir-369-3p	0	0	0		hsa-mir-3684	0	6	0		hsa-mir-369-3p	0	0	0		hsa-mir-3667-3p	0	0	0		hsa-mir-3672	0	0	0		hsa-mir-561	0
hsa-mir-378b	0	28	0		hsa-mir-369-5p	0	0	0		hsa-mir-3685	0	0	0		hsa-mir-369-5p	0	0	0		hsa-mir-3667-5p	0	0	0		hsa-mir-3673	0	0	0		hsa-mir-548v	0
hsa-mir-378c	0	7302	6		hsa-mir-3691	0	26	0		hsa-mir-3686	0	0	0		hsa-mir-3690	0	5	0		hsa-mir-3668	0	0	0		hsa-mir-3674	0	0	0		hsa-mir-3672	0
hsa-mir-380	0	0	0		hsa-mir-3692	0	0	0		hsa-mir-3687	0	0	0		hsa-mir-3691	0	18	0		hsa-mir-3669	0	0	0		hsa-mir-3675-3p	0	0	0		hsa-mir-376c	0
hsa-mir-381	0	0	0		hsa-mir-370	0	0	0		hsa-mir-3689a-3p	0	0	0		hsa-mir-3692	0	0	0		hsa-mir-367	0	0	0		hsa-mir-3675-5p	0	0	0		hsa-mir-562	0
hsa-mir-382	0	0	0		hsa-mir-371-3p	0	0	0		hsa-mir-3689a-5p	0	0	0		hsa-mir-370	0	0	0		hsa-mir-3670	0	0	0		hsa-mir-3676	0	0	0		hsa-mir-548w	0
hsa-mir-383	0	0	0		hsa-mir-371-5p	0	0	0		hsa-mir-3689b	0	0	0		hsa-mir-371-3p	0	0	0		hsa-mir-3671	0	0	0		hsa-mir-3677	0	0	0		hsa-mir-548d-5p	0
hsa-mir-384	0	0	0		hsa-mir-372	0	0	0		hsa-mir-369-3p	0	0	0		hsa-mir-371-5p	0	0	0		hsa-mir-3672	0	0	0		hsa-mir-3678-3p	0	0	0		hsa-mir-1286	0
hsa-mir-3907	0	0	0		hsa-mir-373	0	0	0		hsa-mir-369-5p	0	0	0		hsa-mir-372	0	0	0		hsa-mir-3673	0	0	0		hsa-mir-3678-5p	0	0	0		hsa-mir-3673	0
hsa-mir-3908	0	0	0		hsa-mir-374c	0	3	0		hsa-mir-3690	0	0	0		hsa-mir-373	0	0	0		hsa-mir-3674	0	0	0		hsa-mir-3679-3p	0	0	0		hsa-mir-563	0
hsa-mir-3909	0	61	0		hsa-mir-376a	0	0	0		hsa-mir-3691	0	16	0		hsa-mir-374c	0	0	0		hsa-mir-3675-3p	0	0	0		hsa-mir-3679-5p	0	0	0		hsa-mir-548x	0
hsa-mir-3910	0	0	0		hsa-mir-376b	0	0	0		hsa-mir-3692	0	0	0		hsa-mir-376a	0	0	0		hsa-mir-3675-5p	0	0	0		hsa-mir-3680	0	0	0		hsa-mir-431	0
hsa-mir-3911	0	156	0		hsa-mir-376c	0	0	0		hsa-mir-370	0	0	0		hsa-mir-376b	0	0	0		hsa-mir-3676	0	0	0		hsa-mir-3681	0	0	0		hsa-mir-3674	0
hsa-mir-3913	0	8	0		hsa-mir-377	0	0	0		hsa-mir-371-3p	0	0	0		hsa-mir-376c	0	0	0		hsa-mir-3677	0	8	0		hsa-mir-3682	0	0	0		hsa-mir-1972	0
hsa-mir-3914	0	0	0		hsa-mir-378b	0	16	0		hsa-mir-371-5p	0	0	0		hsa-mir-377	0	0	0		hsa-mir-3678-3p	0	0	0		hsa-mir-3683	0	0	0		hsa-mir-564	0
hsa-mir-3915	0	0	0		hsa-mir-378c	0	6625	9		hsa-mir-372	0	0	0		hsa-mir-378b	0	22	0		hsa-mir-3678-5p	0	0	0		hsa-mir-3684	0	0	0		hsa-mir-548y	0
hsa-mir-3916	0	0	0		hsa-mir-380	0	0	0		hsa-mir-373	0	0	0		hsa-mir-378c	0	12451	62		hsa-mir-3679-3p	0	0	0		hsa-mir-3685	0	0	0		hsa-mir-432	0
hsa-mir-3917	0	0	0		hsa-mir-381	0	0	0		hsa-mir-374c	0	0	0		hsa-mir-380	0	0	0		hsa-mir-3679-5p	0	0	0		hsa-mir-3686	0	0	0		hsa-mir-3150b	0
hsa-mir-3918	0	0	0		hsa-mir-382	0	0	0		hsa-mir-376a	0	0	0		hsa-mir-381	0	0	0		hsa-mir-3680	0	0	0		hsa-mir-3687	0	0	0		hsa-mir-1973	0
hsa-mir-3919	0	0	0		hsa-mir-383	0	0	0		hsa-mir-376b	0	0	0		hsa-mir-383	0	0	0		hsa-mir-3681	0	0	0		hsa-mir-3689a-3p	0	0	0		hsa-mir-300	0
hsa-mir-3920	0	0	0		hsa-mir-384	0	0	0		hsa-mir-376c	0	0	0		hsa-mir-384	0	0	0		hsa-mir-3682	0	0	0		hsa-mir-3689a-5p	0	0	0		hsa-mir-548z	0
hsa-mir-3921	0	0	0		hsa-mir-3907	0	0	0		hsa-mir-377	0	0	0		hsa-mir-3907	0	0	0		hsa-mir-3683	0	0	0		hsa-mir-3689b	0	0	0		hsa-mir-433	0
hsa-mir-3922	0	0	0		hsa-mir-3908	0	0	0		hsa-mir-378b	0	30	0		hsa-mir-3908	0	0	0		hsa-mir-3684	0	0	0		hsa-mir-369-3p	0	0	0		hsa-mir-1289	0
hsa-mir-3923	0	0	0		hsa-mir-3909	0	50	0		hsa-mir-378c	0	16831	118		hsa-mir-3909	0	37	6		hsa-mir-3685	0	0	0		hsa-mir-369-5p	0	0	0		hsa-mir-3676	0
hsa-mir-3924	0	0	0		hsa-mir-3910	0	0	0		hsa-mir-380	0	0	0		hsa-mir-3910	0	0	0		hsa-mir-3686	0	0	0		hsa-mir-3691	0	21	0		hsa-mir-767-5p	0
hsa-mir-3925	0	0	0		hsa-mir-3911	0	103	0		hsa-mir-381	0	0	0		hsa-mir-3911	0	22	0		hsa-mir-3687	0	0	0		hsa-mir-3692	0	0	0		hsa-mir-566	0
hsa-mir-3926	0	0	0		hsa-mir-3913	0	12	0		hsa-mir-382	0	0	0		hsa-mir-3913	0	18	0		hsa-mir-3689a-3p	0	0	0		hsa-mir-370	0	0	0		hsa-mir-3677	0
hsa-mir-3927	0	0	0		hsa-mir-3914	0	0	0		hsa-mir-383	0	7	0		hsa-mir-3914	0	0	0		hsa-mir-3689a-5p	0	0	0		hsa-mir-371-3p	0	0	0		hsa-mir-567	0
hsa-mir-3929	0	23	0		hsa-mir-3915	0	0	0		hsa-mir-384	0	0	0		hsa-mir-3915	0	0	0		hsa-mir-3689b	0	0	0		hsa-mir-371-5p	0	0	0		hsa-mir-2355-5p	0
hsa-mir-3935	0	0	0		hsa-mir-3916	0	0	0		hsa-mir-3907	0	0	0		hsa-mir-3916	0	0	0		hsa-mir-369-5p	0	0	0		hsa-mir-372	0	0	0		hsa-mir-1976	0
hsa-mir-3936	0	0	0		hsa-mir-3917	0	0	0		hsa-mir-3908	0	0	0		hsa-mir-3917	0	0	0		hsa-mir-3691	0	25	0		hsa-mir-373	0	0	0		hsa-mir-450b-3p	0
hsa-mir-3937	0	0	0		hsa-mir-3918	0	0	0		hsa-mir-3909	0	72	24		hsa-mir-3918	0	0	0		hsa-mir-3692	0	0	0		hsa-mir-374c	0	3	0		hsa-mir-568	0
hsa-mir-3938	0	0	0		hsa-mir-3919	0	0	0		hsa-mir-3910	0	0	0		hsa-mir-3919	0	0	0		hsa-mir-370	0	0	0		hsa-mir-376a	0	0	0		hsa-mir-519b-5p	0
hsa-mir-3939	0	0	0		hsa-mir-3920	0	0	0		hsa-mir-3911	0	29	0		hsa-mir-3920	0	0	0		hsa-mir-371-3p	0	0	0		hsa-mir-376b	0	0	0		hsa-mir-1290	0
hsa-mir-3940	0	0	0		hsa-mir-3921	0	0	0		hsa-mir-3913	0	34	0		hsa-mir-3921	0	0	0		hsa-mir-371-5p	0	0	0		hsa-mir-376c	0	0	0		hsa-mir-508-5p	0
hsa-mir-3941	0	0	0		hsa-mir-3922	0	0	0		hsa-mir-3914	0	0	0		hsa-mir-3922	0	0	0		hsa-mir-372	0	0	0		hsa-mir-377	0	0	0		hsa-mir-569	0
hsa-mir-3942	0	0	0		hsa-mir-3923	0	0	0		hsa-mir-3915	0	0	0		hsa-mir-3923	0	0	0		hsa-mir-373	0	0	0		hsa-mir-378b	0	23	0		hsa-mir-142-5p	0
hsa-mir-3943	0	0	0		hsa-mir-3924	0	0	0		hsa-mir-3916	0	0	0		hsa-mir-3924	0	0	0		hsa-mir-374c	0	2	0		hsa-mir-378c	0	31683	50		hsa-mir-1291	0
hsa-mir-3944	0	0	0		hsa-mir-3925	0	0	0		hsa-mir-3917	0	0	0		hsa-mir-3925	0	0	0		hsa-mir-376a	0	0	0		hsa-mir-380	0	0	0		hsa-mir-491-3p	0
hsa-mir-3945	0	0	0		hsa-mir-3926	0	0	0		hsa-mir-3918	0	0	0		hsa-mir-3926	0	0	0		hsa-mir-376b	0	0	0		hsa-mir-381	0	0	0		hsa-mir-1293	0
hsa-mir-409-3p	0	0	0		hsa-mir-3927	0	0	0		hsa-mir-3920	0	0	0		hsa-mir-3927	0	0	0		hsa-mir-376c	0	0	0		hsa-mir-382	0	0	0		hsa-mir-3680	0
hsa-mir-409-5p	0	0	0		hsa-mir-3929	0	0	0		hsa-mir-3921	0	0	0		hsa-mir-3929	0	7	0		hsa-mir-377	0	0	0		hsa-mir-383	0	0	0		hsa-mir-1294	0
hsa-mir-410	0	0	0		hsa-mir-3935	0	0	0		hsa-mir-3922	0	0	0		hsa-mir-3935	0	0	0		hsa-mir-378b	0	5	0		hsa-mir-384	0	0	0		hsa-mir-3681	0
hsa-mir-411	0	0	0		hsa-mir-3936	0	0	0		hsa-mir-3923	0	0	0		hsa-mir-3936	0	0	0		hsa-mir-378c	0	7710	46		hsa-mir-3907	0	0	0		hsa-mir-571	0
hsa-mir-412	0	0	0		hsa-mir-3937	0	0	0		hsa-mir-3924	0	0	0		hsa-mir-3937	0	0	0		hsa-mir-380	0	0	0		hsa-mir-3908	0	0	0		hsa-mir-3186-3p	0
hsa-mir-421	0	24	0		hsa-mir-3938	0	0	0		hsa-mir-3925	0	0	0		hsa-mir-3938	0	0	0		hsa-mir-381	0	0	0		hsa-mir-3909	0	90	16		hsa-mir-1295	0
hsa-mir-422a	0	0	0		hsa-mir-3939	0	0	0		hsa-mir-3926	0	0	0		hsa-mir-3939	0	0	0		hsa-mir-382	0	0	0		hsa-mir-3910	0	0	0		hsa-mir-3682	0
hsa-mir-424	0	5	0		hsa-mir-3940	0	6	0		hsa-mir-3927	0	0	0		hsa-mir-3940	0	5	0		hsa-mir-383	0	0	0		hsa-mir-3911	0	134	0		hsa-mir-572	0
hsa-mir-4251	0	0	0		hsa-mir-3941	0	0	0		hsa-mir-3929	0	0	0		hsa-mir-3941	0	0	0		hsa-mir-384	0	0	0		hsa-mir-3913	0	42	0		hsa-mir-518a-5p	0
hsa-mir-4252	0	0	0		hsa-mir-3942	0	0	0		hsa-mir-3935	0	0	0		hsa-mir-3942	0	8	0		hsa-mir-3907	0	0	0		hsa-mir-3914	0	0	0		hsa-mir-3683	0
hsa-mir-4253	0	0	0		hsa-mir-3943	0	0	0		hsa-mir-3936	0	0	0		hsa-mir-3943	0	0	0		hsa-mir-3908	0	0	0		hsa-mir-3915	0	0	0		hsa-mir-573	0
hsa-mir-4254	0	0	0		hsa-mir-3944	0	0	0		hsa-mir-3937	0	0	0		hsa-mir-3944	0	0	0		hsa-mir-3909	0	51	5		hsa-mir-3916	0	0	0		hsa-mir-3647-3p	0
hsa-mir-4255	0	0	0		hsa-mir-3945	0	0	0		hsa-mir-3938	0	0	0		hsa-mir-3945	0	0	0		hsa-mir-3910	0	0	0		hsa-mir-3917	0	0	0		hsa-mir-1297	0
hsa-mir-4256	0	0	0		hsa-mir-409-3p	0	0	0		hsa-mir-3939	0	0	0		hsa-mir-409-3p	0	0	0		hsa-mir-3911	0	9	0		hsa-mir-3918	0	0	0		hsa-mir-3684	0
hsa-mir-4257	0	0	0		hsa-mir-409-5p	0	0	0		hsa-mir-3940	0	0	0		hsa-mir-409-5p	0	0	0		hsa-mir-3914	0	0	0		hsa-mir-3919	0	0	0		hsa-mir-770-5p	0
hsa-mir-4258	0	0	0		hsa-mir-410	0	0	0		hsa-mir-3941	0	0	0		hsa-mir-410	0	0	0		hsa-mir-3915	0	0	0		hsa-mir-3920	0	0	0		hsa-mir-1298	0
hsa-mir-4259	0	15	0		hsa-mir-411	0	0	0		hsa-mir-3942	0	20	0		hsa-mir-411	0	0	0		hsa-mir-3916	0	0	0		hsa-mir-3921	0	0	0		hsa-mir-3685	0
hsa-mir-4260	0	0	0		hsa-mir-412	0	0	0		hsa-mir-3943	0	0	0		hsa-mir-412	0	0	0		hsa-mir-3917	0	0	0		hsa-mir-3922	0	0	0		hsa-mir-575	0
hsa-mir-4261	0	0	11		hsa-mir-422a	0	0	0		hsa-mir-3944	0	0	0		hsa-mir-421	0	45	26		hsa-mir-3918	0	0	0		hsa-mir-3923	0	0	0		hsa-mir-3686	0
hsa-mir-4262	0	0	0		hsa-mir-424	0	0	0		hsa-mir-3945	0	0	0		hsa-mir-422a	0	0	0		hsa-mir-3919	0	0	0		hsa-mir-3924	0	0	0		hsa-mir-3622b-3p	0
hsa-mir-4263	0	0	0		hsa-mir-4251	0	0	0		hsa-mir-409-3p	0	0	0		hsa-mir-424	0	0	0		hsa-mir-3920	0	0	0		hsa-mir-3925	0	0	0		hsa-mir-3687	0
hsa-mir-4264	0	0	0		hsa-mir-4252	0	0	0		hsa-mir-409-5p	0	0	0		hsa-mir-4251	0	0	0		hsa-mir-3921	0	0	0		hsa-mir-3926	0	0	0		hsa-mir-578	0
hsa-mir-4265	0	0	0		hsa-mir-4253	0	0	0		hsa-mir-410	0	0	0		hsa-mir-4252	0	0	0		hsa-mir-3922	0	0	0		hsa-mir-3927	0	0	0		hsa-mir-524-5p	0
hsa-mir-4266	0	0	0		hsa-mir-4254	0	0	0		hsa-mir-411	0	0	0		hsa-mir-4253	0	0	0		hsa-mir-3923	0	0	0		hsa-mir-3929	0	10	0		hsa-mir-2113	0
hsa-mir-4267	0	0	0		hsa-mir-4255	0	0	0		hsa-mir-412	0	0	0		hsa-mir-4254	0	0	0		hsa-mir-3924	0	0	0		hsa-mir-3935	0	0	0		hsa-mir-556-3p	0
hsa-mir-4268	0	0	0		hsa-mir-4256	0	0	0		hsa-mir-422a	0	0	0		hsa-mir-4255	0	0	0		hsa-mir-3925	0	0	0		hsa-mir-3936	0	7	0		hsa-mir-448	0
hsa-mir-4269	0	0	0		hsa-mir-4257	0	0	0		hsa-mir-424	0	0	0		hsa-mir-4256	0	0	0		hsa-mir-3926	0	0	0		hsa-mir-3937	0	0	0		hsa-mir-502-5p	0
hsa-mir-4270	0	0	0		hsa-mir-4258	0	0	0		hsa-mir-4251	0	0	0		hsa-mir-4257	0	0	0		hsa-mir-3927	0	0	0		hsa-mir-3938	0	0	0		hsa-mir-3691	0
hsa-mir-4271	0	0	0		hsa-mir-4259	0	0	0		hsa-mir-4252	0	0	0		hsa-mir-4258	0	0	0		hsa-mir-3929	0	0	0		hsa-mir-3939	0	0	0		hsa-mir-378b	0
hsa-mir-4272	0	0	0		hsa-mir-4260	0	0	0		hsa-mir-4253	0	0	0		hsa-mir-4259	0	0	0		hsa-mir-3935	0	0	0		hsa-mir-3940	0	10	0		hsa-mir-2117	0
hsa-mir-4273	0	0	0		hsa-mir-4261	0	0	0		hsa-mir-4254	0	0	0		hsa-mir-4260	0	0	0		hsa-mir-3936	0	6	5		hsa-mir-3941	0	0	0		hsa-mir-581	0
hsa-mir-4274	0	0	0		hsa-mir-4262	0	0	0		hsa-mir-4255	0	0	0		hsa-mir-4261	0	0	0		hsa-mir-3937	0	0	0		hsa-mir-3942	0	29	0		hsa-mir-486-3p	0
hsa-mir-4275	0	0	0		hsa-mir-4263	0	0	0		hsa-mir-4256	0	0	0		hsa-mir-4262	0	0	0		hsa-mir-3938	0	0	0		hsa-mir-3943	0	0	0		hsa-mir-3692	0
hsa-mir-4276	0	0	0		hsa-mir-4264	0	0	0		hsa-mir-4257	0	0	0		hsa-mir-4263	0	0	0		hsa-mir-3939	0	0	0		hsa-mir-3944	0	0	0		hsa-mir-378c	0
hsa-mir-4277	0	0	0		hsa-mir-4265	0	0	0		hsa-mir-4258	0	0	0		hsa-mir-4264	0	0	0		hsa-mir-3940	0	6	0		hsa-mir-3945	0	0	0		hsa-mir-2909	0
hsa-mir-4278	0	0	0		hsa-mir-4266	0	0	0		hsa-mir-4259	0	0	0		hsa-mir-4265	0	0	0		hsa-mir-3941	0	0	0		hsa-mir-409-3p	0	0	0		hsa-mir-583	0
hsa-mir-4279	0	0	0		hsa-mir-4267	0	0	0		hsa-mir-4260	0	0	0		hsa-mir-4266	0	0	0		hsa-mir-3942	0	8	0		hsa-mir-409-5p	0	0	0		hsa-mir-3663-3p	0
hsa-mir-4280	0	0	0		hsa-mir-4268	0	0	0		hsa-mir-4261	0	0	0		hsa-mir-4267	0	0	0		hsa-mir-3943	0	0	0		hsa-mir-410	0	0	0		hsa-mir-585	0
hsa-mir-4281	0	0	0		hsa-mir-4269	0	0	0		hsa-mir-4262	0	0	0		hsa-mir-4268	0	0	0		hsa-mir-3944	0	0	0		hsa-mir-411	0	0	0		hsa-mir-586	0
hsa-mir-4282	0	0	0		hsa-mir-4270	0	0	0		hsa-mir-4263	0	0	0		hsa-mir-4269	0	0	0		hsa-mir-3945	0	0	0		hsa-mir-412	0	0	0		hsa-mir-1178	0
hsa-mir-4283	0	0	0		hsa-mir-4271	0	0	0		hsa-mir-4264	0	0	0		hsa-mir-4270	0	0	0		hsa-mir-409-3p	0	0	0		hsa-mir-422a	0	0	0		hsa-mir-587	0
hsa-mir-4284	0	12	0		hsa-mir-4272	0	0	0		hsa-mir-4265	0	0	0		hsa-mir-4271	0	0	0		hsa-mir-409-5p	0	0	0		hsa-mir-4251	0	0	0		hsa-mir-526a	0
hsa-mir-4285	0	0	0		hsa-mir-4273	0	0	0		hsa-mir-4266	0	0	0		hsa-mir-4272	0	0	0		hsa-mir-410	0	0	0		hsa-mir-4252	0	0	0		hsa-mir-1179	0
hsa-mir-4287	0	0	0		hsa-mir-4274	0	0	0		hsa-mir-4267	0	0	0		hsa-mir-4273	0	0	0		hsa-mir-411	0	0	0		hsa-mir-4253	0	0	0		hsa-mir-450b-5p	0
hsa-mir-4288	0	0	0		hsa-mir-4275	0	0	0		hsa-mir-4268	0	0	0		hsa-mir-4274	0	0	0		hsa-mir-412	0	0	0		hsa-mir-4254	0	0	0		hsa-mir-588	0
hsa-mir-4289	0	0	0		hsa-mir-4276	0	0	0		hsa-mir-4269	0	0	0		hsa-mir-4275	0	0	0		hsa-mir-422a	0	0	0		hsa-mir-4255	0	0	0		hsa-mir-526b	0
hsa-mir-4290	0	0	0		hsa-mir-4277	0	0	0		hsa-mir-4270	0	0	0		hsa-mir-4276	0	0	0		hsa-mir-424	0	0	0		hsa-mir-4256	0	0	0		hsa-mir-325	0
hsa-mir-4291	0	0	0		hsa-mir-4278	0	0	0		hsa-mir-4271	0	0	0		hsa-mir-4277	0	0	0		hsa-mir-4251	0	0	0		hsa-mir-4257	0	0	0		hsa-mir-513b	0
hsa-mir-4292	0	0	0		hsa-mir-4279	0	0	0		hsa-mir-4272	0	0	0		hsa-mir-4278	0	0	0		hsa-mir-4252	0	0	0		hsa-mir-4258	0	0	0		hsa-mir-338-3p	0
hsa-mir-4293	0	0	15		hsa-mir-4280	0	0	0		hsa-mir-4273	0	0	0		hsa-mir-4279	0	0	0		hsa-mir-4253	0	0	0		hsa-mir-4259	0	23	0		hsa-mir-513c	0
hsa-mir-4294	0	0	0		hsa-mir-4281	0	0	0		hsa-mir-4274	0	0	0		hsa-mir-4280	0	0	0		hsa-mir-4254	0	0	0		hsa-mir-4260	0	0	0		hsa-mir-1181	0
hsa-mir-4295	0	0	0		hsa-mir-4282	0	0	0		hsa-mir-4275	0	0	0		hsa-mir-4281	0	0	0		hsa-mir-4255	0	0	0		hsa-mir-4261	0	0	0		hsa-mir-591	0
hsa-mir-4296	0	0	0		hsa-mir-4283	0	0	0		hsa-mir-4276	0	0	0		hsa-mir-4282	0	0	0		hsa-mir-4256	0	0	0		hsa-mir-4262	0	0	0		hsa-mir-500b	0
hsa-mir-4297	0	0	0		hsa-mir-4284	0	5	6		hsa-mir-4277	0	0	0		hsa-mir-4283	0	0	0		hsa-mir-4257	0	0	0		hsa-mir-4263	0	0	0		hsa-mir-3186-5p	0
hsa-mir-4298	0	113	0		hsa-mir-4285	0	0	0		hsa-mir-4278	0	0	0		hsa-mir-4284	0	0	0		hsa-mir-4258	0	0	0		hsa-mir-4264	0	0	0		hsa-mir-1182	0
hsa-mir-4299	0	0	0		hsa-mir-4287	0	0	0		hsa-mir-4279	0	0	0		hsa-mir-4285	0	0	0		hsa-mir-4259	0	5	0		hsa-mir-4265	0	0	0		hsa-mir-329	0
hsa-mir-4300	0	0	0		hsa-mir-4288	0	0	0		hsa-mir-4280	0	0	0		hsa-mir-4287	0	0	0		hsa-mir-4260	0	0	0		hsa-mir-4266	0	0	0		hsa-mir-4251	0
hsa-mir-4301	0	0	0		hsa-mir-4289	0	0	0		hsa-mir-4281	0	0	0		hsa-mir-4288	0	0	0		hsa-mir-4261	0	0	5		hsa-mir-4267	0	0	0		hsa-mir-1183	0
hsa-mir-4302	0	0	0		hsa-mir-4290	0	0	0		hsa-mir-4282	0	0	0		hsa-mir-4289	0	0	0		hsa-mir-4262	0	0	0		hsa-mir-4268	0	0	0		hsa-mir-592	0
hsa-mir-4303	0	0	0		hsa-mir-4291	0	0	0		hsa-mir-4283	0	0	0		hsa-mir-4290	0	0	0		hsa-mir-4263	0	0	0		hsa-mir-4269	0	0	0		hsa-mir-4252	0
hsa-mir-4304	0	0	0		hsa-mir-4292	0	0	0		hsa-mir-4284	0	13	0		hsa-mir-4291	0	0	0		hsa-mir-4264	0	0	0		hsa-mir-4270	0	0	0		hsa-mir-1184	0
hsa-mir-4305	0	0	0		hsa-mir-4293	0	0	0		hsa-mir-4285	0	0	0		hsa-mir-4292	0	0	0		hsa-mir-4265	0	0	0		hsa-mir-4271	0	0	0		hsa-mir-593	0
hsa-mir-4306	0	33	0		hsa-mir-4294	0	0	0		hsa-mir-4287	0	0	0		hsa-mir-4293	0	0	0		hsa-mir-4266	0	0	0		hsa-mir-4272	0	0	0		hsa-mir-4253	0
hsa-mir-4307	0	0	0		hsa-mir-4295	0	0	0		hsa-mir-4288	0	0	0		hsa-mir-4294	0	0	0		hsa-mir-4267	0	0	0		hsa-mir-4273	0	0	0		hsa-mir-3647-5p	0
hsa-mir-4308	0	0	0		hsa-mir-4296	0	0	0		hsa-mir-4289	0	0	0		hsa-mir-4295	0	0	0		hsa-mir-4268	0	0	0		hsa-mir-4274	0	0	0		hsa-mir-1185	0
hsa-mir-4309	0	0	0		hsa-mir-4297	0	0	0		hsa-mir-4290	0	0	0		hsa-mir-4296	0	0	0		hsa-mir-4269	0	0	0		hsa-mir-4275	0	0	0		hsa-mir-4254	0
hsa-mir-431	0	0	0		hsa-mir-4298	0	41	0		hsa-mir-4291	0	0	0		hsa-mir-4297	0	0	0		hsa-mir-4270	0	0	0		hsa-mir-4276	0	0	0		hsa-mir-595	0
hsa-mir-4310	0	0	0		hsa-mir-4299	0	0	0		hsa-mir-4292	0	0	0		hsa-mir-4298	0	22	0		hsa-mir-4271	0	0	0		hsa-mir-4277	0	0	0		hsa-mir-4255	0
hsa-mir-4311	0	0	0		hsa-mir-4300	0	5	0		hsa-mir-4293	0	0	6		hsa-mir-4299	0	0	0		hsa-mir-4272	0	0	0		hsa-mir-4278	0	0	0		hsa-mir-596	0
hsa-mir-4312	0	0	0		hsa-mir-4301	0	0	0		hsa-mir-4294	0	0	0		hsa-mir-4300	0	0	0		hsa-mir-4273	0	0	0		hsa-mir-4279	0	0	0		hsa-mir-4256	0
hsa-mir-4313	0	0	0		hsa-mir-4302	0	0	0		hsa-mir-4295	0	0	0		hsa-mir-4301	0	0	0		hsa-mir-4274	0	0	0		hsa-mir-4280	0	0	0		hsa-mir-3622b-5p	0
hsa-mir-4314	0	0	0		hsa-mir-4303	0	0	0		hsa-mir-4296	0	0	0		hsa-mir-4302	0	0	0		hsa-mir-4275	0	0	0		hsa-mir-4281	0	0	0		hsa-mir-597	0
hsa-mir-4315	0	0	0		hsa-mir-4304	0	0	0		hsa-mir-4297	0	0	0		hsa-mir-4303	0	0	0		hsa-mir-4276	0	0	0		hsa-mir-4282	0	0	0		hsa-mir-4257	0
hsa-mir-4316	0	0	0		hsa-mir-4305	0	0	0		hsa-mir-4298	0	39	0		hsa-mir-4304	0	0	0		hsa-mir-4277	0	0	0		hsa-mir-4283	0	0	0		hsa-mir-4258	0
hsa-mir-4317	0	1	0		hsa-mir-4306	0	7	0		hsa-mir-4299	0	0	0		hsa-mir-4305	0	0	0		hsa-mir-4278	0	0	0		hsa-mir-4284	0	0	0		hsa-mir-202	0
hsa-mir-4318	0	0	0		hsa-mir-4307	0	0	0		hsa-mir-4300	0	0	0		hsa-mir-4306	0	2	0		hsa-mir-4279	0	0	0		hsa-mir-4285	0	0	0		hsa-mir-466	0
hsa-mir-4319	0	0	0		hsa-mir-4308	0	0	0		hsa-mir-4301	0	0	0		hsa-mir-4307	0	0	0		hsa-mir-4280	0	0	0		hsa-mir-4287	0	0	0		hsa-mir-1273c	0
hsa-mir-432	0	0	0		hsa-mir-4309	0	0	0		hsa-mir-4302	0	0	0		hsa-mir-4308	0	0	0		hsa-mir-4281	0	0	0		hsa-mir-4288	0	0	0		hsa-mir-3689a-3p	0
hsa-mir-4320	0	0	0		hsa-mir-431	0	0	0		hsa-mir-4303	0	0	0		hsa-mir-4309	0	0	0		hsa-mir-4282	0	0	0		hsa-mir-4289	0	0	0		hsa-mir-599	0
hsa-mir-4321	0	0	0		hsa-mir-4310	0	0	0		hsa-mir-4304	0	0	0		hsa-mir-431	0	0	0		hsa-mir-4283	0	0	0		hsa-mir-4290	0	0	0		hsa-mir-4259	0
hsa-mir-4322	0	0	0		hsa-mir-4311	0	0	0		hsa-mir-4305	0	0	0		hsa-mir-4310	0	0	0		hsa-mir-4284	0	0	0		hsa-mir-4291	0	0	0		hsa-mir-1260b	0
hsa-mir-4323	0	0	0		hsa-mir-4312	0	0	0		hsa-mir-4306	0	6	0		hsa-mir-4311	0	0	0		hsa-mir-4285	0	0	0		hsa-mir-4292	0	0	0		hsa-mir-1273d	0
hsa-mir-4324	0	0	0		hsa-mir-4313	0	0	0		hsa-mir-4307	0	0	0		hsa-mir-4312	0	0	0		hsa-mir-4287	0	0	0		hsa-mir-4293	0	0	0		hsa-mir-556-5p	0
hsa-mir-4325	0	0	0		hsa-mir-4314	0	0	0		hsa-mir-4308	0	0	0		hsa-mir-4313	0	0	0		hsa-mir-4288	0	0	0		hsa-mir-4294	0	0	0		hsa-mir-204	0
hsa-mir-4326	0	0	0		hsa-mir-4315	0	0	0		hsa-mir-4309	0	0	0		hsa-mir-4314	0	0	0		hsa-mir-4289	0	0	0		hsa-mir-4295	0	0	0		hsa-mir-1273e	0
hsa-mir-4327	0	0	0		hsa-mir-4316	0	0	0		hsa-mir-431	0	0	0		hsa-mir-4315	0	0	0		hsa-mir-4290	0	0	0		hsa-mir-4296	0	0	0		hsa-mir-206	0
hsa-mir-4328	0	0	0		hsa-mir-4317	0	0	0		hsa-mir-4310	0	0	0		hsa-mir-4316	0	0	0		hsa-mir-4291	0	0	0		hsa-mir-4297	0	0	0		hsa-mir-4260	0
hsa-mir-4329	0	0	0		hsa-mir-4318	0	0	0		hsa-mir-4311	0	0	0		hsa-mir-4317	0	0	0		hsa-mir-4292	0	0	0		hsa-mir-4298	0	103	0		hsa-mir-486-5p	0
hsa-mir-433	0	0	0		hsa-mir-4319	0	0	0		hsa-mir-4312	0	0	0		hsa-mir-4318	0	0	0		hsa-mir-4293	0	0	0		hsa-mir-4299	0	0	0		hsa-mir-1193	0
hsa-mir-4330	0	0	0		hsa-mir-432	0	0	0		hsa-mir-4313	0	0	0		hsa-mir-4319	0	0	0		hsa-mir-4294	0	0	0		hsa-mir-4300	0	0	0		hsa-mir-4261	0
hsa-mir-448	0	13	0		hsa-mir-4320	0	0	0		hsa-mir-4314	0	0	0		hsa-mir-432	0	0	0		hsa-mir-4295	0	0	0		hsa-mir-4301	0	0	0		hsa-mir-422a	0
hsa-mir-449a	0	0	0		hsa-mir-4321	0	0	0		hsa-mir-4315	0	0	0		hsa-mir-4320	0	0	0		hsa-mir-4296	0	0	0		hsa-mir-4302	0	0	0		hsa-mir-4262	0
hsa-mir-449b	0	0	0		hsa-mir-4322	0	0	0		hsa-mir-4316	0	0	0		hsa-mir-4321	0	0	0		hsa-mir-4297	0	0	0		hsa-mir-4303	0	0	0		hsa-mir-4263	0
hsa-mir-449c	0	0	0		hsa-mir-4323	0	0	0		hsa-mir-4317	0	0	0		hsa-mir-4322	0	0	0		hsa-mir-4298	0	8	0		hsa-mir-4304	0	0	0		hsa-mir-3663-5p	0
hsa-mir-450a	0	0	0		hsa-mir-4324	0	0	0		hsa-mir-4318	0	0	0		hsa-mir-4323	0	0	0		hsa-mir-4299	0	0	0		hsa-mir-4305	0	0	0		hsa-mir-4264	0
hsa-mir-450b-3p	0	0	0		hsa-mir-4325	0	0	0		hsa-mir-4319	0	0	0		hsa-mir-4324	0	0	0		hsa-mir-4300	0	0	0		hsa-mir-4306	0	19	0		hsa-mir-1197	0
hsa-mir-450b-5p	0	0	0		hsa-mir-4326	0	16	0		hsa-mir-432	0	0	0		hsa-mir-4325	0	0	0		hsa-mir-4301	0	0	0		hsa-mir-4307	0	0	0		hsa-mir-4265	0
hsa-mir-451	0	5	0		hsa-mir-4327	0	0	0		hsa-mir-4320	0	0	0		hsa-mir-4326	0	0	0		hsa-mir-4302	0	0	0		hsa-mir-4308	0	0	0		hsa-mir-1274a	0
hsa-mir-454	0	84	0		hsa-mir-4328	0	0	0		hsa-mir-4321	0	0	0		hsa-mir-4327	0	0	0		hsa-mir-4303	0	0	0		hsa-mir-4309	0	0	0		hsa-mir-4266	0
hsa-mir-455-3p	0	8	0		hsa-mir-4329	0	0	0		hsa-mir-4322	0	0	0		hsa-mir-4328	0	0	0		hsa-mir-4304	0	0	0		hsa-mir-431	0	0	0		hsa-mir-211	0
hsa-mir-455-5p	0	0	0		hsa-mir-433	0	0	0		hsa-mir-4323	0	0	0		hsa-mir-4329	0	0	0		hsa-mir-4305	0	0	0		hsa-mir-4310	0	0	0		hsa-mir-3675-3p	0
hsa-mir-466	0	0	0		hsa-mir-4330	0	0	0		hsa-mir-4324	0	0	0		hsa-mir-433	0	0	0		hsa-mir-4306	0	3	0		hsa-mir-4311	0	0	0		hsa-mir-4267	0
hsa-mir-483-3p	0	0	0		hsa-mir-448	0	5	0		hsa-mir-4325	0	0	0		hsa-mir-4330	0	0	0		hsa-mir-4307	0	0	0		hsa-mir-4312	0	0	0		hsa-mir-323-3p	0
hsa-mir-483-5p	0	0	0		hsa-mir-449a	0	0	0		hsa-mir-4326	0	10	0		hsa-mir-448	0	0	8		hsa-mir-4308	0	0	0		hsa-mir-4313	0	0	0		hsa-mir-212	0
hsa-mir-485-3p	0	0	0		hsa-mir-449b	0	0	0		hsa-mir-4327	0	0	0		hsa-mir-449a	0	0	0		hsa-mir-4309	0	0	0		hsa-mir-4314	0	0	0		hsa-mir-4268	0
hsa-mir-485-5p	0	0	0		hsa-mir-449c	0	0	0		hsa-mir-4328	0	0	0		hsa-mir-449b	0	0	0		hsa-mir-431	0	0	0		hsa-mir-4315	0	0	0		hsa-mir-338-5p	0
hsa-mir-486-3p	0	0	0		hsa-mir-450a	0	0	0		hsa-mir-4329	0	0	0		hsa-mir-449c	0	0	0		hsa-mir-4310	0	0	0		hsa-mir-4316	0	0	0		hsa-mir-4269	0
hsa-mir-486-5p	0	0	0		hsa-mir-450b-3p	0	0	0		hsa-mir-433	0	0	0		hsa-mir-450a	0	0	0		hsa-mir-4311	0	0	0		hsa-mir-4317	0	0	0		hsa-mir-214	0
hsa-mir-487a	0	0	0		hsa-mir-450b-5p	0	0	0		hsa-mir-4330	0	0	0		hsa-mir-450b-3p	0	0	0		hsa-mir-4312	0	0	0		hsa-mir-4318	0	0	0		hsa-mir-346	0
hsa-mir-487b	0	0	0		hsa-mir-451	0	14	0		hsa-mir-448	0	6	6		hsa-mir-450b-5p	0	0	0		hsa-mir-4313	0	0	0		hsa-mir-4319	0	0	0		hsa-mir-449a	0
hsa-mir-488	0	16	0		hsa-mir-455-3p	0	8	0		hsa-mir-449a	0	0	0		hsa-mir-451	0	11	0		hsa-mir-4314	0	0	0		hsa-mir-432	0	0	0		hsa-mir-2278	0
hsa-mir-489	0	0	0		hsa-mir-466	0	0	0		hsa-mir-449b	0	0	0		hsa-mir-455-3p	0	0	0		hsa-mir-4315	0	0	0		hsa-mir-4320	0	0	0		hsa-mir-449b	0
hsa-mir-490-3p	0	0	0		hsa-mir-483-3p	0	0	0		hsa-mir-450a	0	0	0		hsa-mir-455-5p	0	0	0		hsa-mir-4316	0	0	0		hsa-mir-4321	0	0	0		hsa-mir-4270	0
hsa-mir-490-5p	0	0	0		hsa-mir-483-5p	0	0	0		hsa-mir-450b-3p	0	0	0		hsa-mir-466	0	0	0		hsa-mir-4317	0	0	0		hsa-mir-4322	0	0	0		hsa-mir-3144-3p	0
hsa-mir-491-3p	0	0	0		hsa-mir-485-3p	0	0	0		hsa-mir-450b-5p	0	0	0		hsa-mir-483-3p	0	0	0		hsa-mir-4318	0	0	0		hsa-mir-4323	0	0	0		hsa-mir-217	0
hsa-mir-492	0	0	0		hsa-mir-485-5p	0	0	0		hsa-mir-451	0	16	0		hsa-mir-483-5p	0	0	0		hsa-mir-4319	0	0	0		hsa-mir-4324	0	0	0		hsa-mir-4271	0
hsa-mir-493	0	0	0		hsa-mir-486-3p	0	0	0		hsa-mir-455-3p	0	0	0		hsa-mir-485-3p	0	0	0		hsa-mir-432	0	0	0		hsa-mir-4325	0	0	0		hsa-mir-4272	0
hsa-mir-494	0	0	0		hsa-mir-486-5p	0	0	0		hsa-mir-455-5p	0	0	0		hsa-mir-485-5p	0	0	0		hsa-mir-4320	0	0	0		hsa-mir-4326	0	8	0		hsa-mir-4273	0
hsa-mir-495	0	0	0		hsa-mir-487a	0	0	0		hsa-mir-466	0	0	0		hsa-mir-486-3p	0	0	0		hsa-mir-4321	0	0	0		hsa-mir-4327	0	0	0		hsa-mir-4274	0
hsa-mir-496	0	0	0		hsa-mir-487b	0	0	0		hsa-mir-483-3p	0	0	0		hsa-mir-486-5p	0	0	0		hsa-mir-4322	0	0	0		hsa-mir-4328	0	0	0		hsa-mir-3679-3p	0
hsa-mir-498	0	0	0		hsa-mir-489	0	0	0		hsa-mir-483-5p	0	0	0		hsa-mir-487a	0	0	0		hsa-mir-4323	0	0	0		hsa-mir-4329	0	0	0		hsa-mir-4275	0
hsa-mir-499-3p	0	0	0		hsa-mir-490-3p	0	0	0		hsa-mir-485-3p	0	0	0		hsa-mir-487b	0	0	0		hsa-mir-4324	0	0	0		hsa-mir-433	0	0	0		hsa-mir-891b	0
hsa-mir-500a	0	0	0		hsa-mir-490-5p	0	0	0		hsa-mir-485-5p	0	0	0		hsa-mir-488	0	0	0		hsa-mir-4325	0	0	0		hsa-mir-4330	0	0	0		hsa-mir-4276	0
hsa-mir-500b	0	0	0		hsa-mir-491-3p	0	0	0		hsa-mir-486-3p	0	0	0		hsa-mir-489	0	0	0		hsa-mir-4326	0	5	0		hsa-mir-448	0	9	34		hsa-mir-4277	0
hsa-mir-501-5p	0	0	0		hsa-mir-492	0	0	0		hsa-mir-486-5p	0	0	0		hsa-mir-490-3p	0	0	0		hsa-mir-4327	0	0	0		hsa-mir-449a	0	0	0		hsa-mir-1225-3p	0
hsa-mir-502-5p	0	0	0		hsa-mir-493	0	0	0		hsa-mir-487a	0	0	0		hsa-mir-490-5p	0	0	0		hsa-mir-4328	0	0	0		hsa-mir-449b	0	0	0		hsa-mir-3689a-5p	0
hsa-mir-503	0	0	0		hsa-mir-494	0	6	0		hsa-mir-487b	0	0	0		hsa-mir-491-3p	0	0	0		hsa-mir-4329	0	0	0		hsa-mir-449c	0	0	0		hsa-mir-4278	0
hsa-mir-504	0	0	0		hsa-mir-495	0	0	0		hsa-mir-488	0	5	6		hsa-mir-492	0	0	0		hsa-mir-433	0	0	0		hsa-mir-450a	0	0	0		hsa-mir-4279	0
hsa-mir-505	0	59	0		hsa-mir-496	0	0	0		hsa-mir-489	0	0	0		hsa-mir-493	0	0	0		hsa-mir-4330	0	0	0		hsa-mir-450b-3p	0	0	0		hsa-mir-3202	0
hsa-mir-506	0	0	0		hsa-mir-498	0	0	0		hsa-mir-490-3p	0	0	0		hsa-mir-494	0	0	0		hsa-mir-448	0	18	18		hsa-mir-450b-5p	0	0	0		hsa-mir-489	0
hsa-mir-507	0	0	0		hsa-mir-499-3p	0	25	0		hsa-mir-490-5p	0	0	0		hsa-mir-495	0	0	0		hsa-mir-449a	0	0	0		hsa-mir-455-3p	0	32	0		hsa-mir-4280	0
hsa-mir-508-3p	0	0	0		hsa-mir-500b	0	26	0		hsa-mir-491-3p	0	0	0		hsa-mir-496	0	0	0		hsa-mir-449b	0	0	0		hsa-mir-466	0	0	0		hsa-mir-4281	0
hsa-mir-508-5p	0	0	0		hsa-mir-501-5p	0	12	0		hsa-mir-492	0	0	0		hsa-mir-498	0	0	0		hsa-mir-449c	0	0	0		hsa-mir-483-3p	0	0	0		hsa-mir-129-3p	0
hsa-mir-509-3-5p	0	0	0		hsa-mir-502-5p	0	0	0		hsa-mir-493	0	0	0		hsa-mir-499-3p	0	43	0		hsa-mir-450a	0	0	0		hsa-mir-483-5p	0	0	0		hsa-mir-4282	0
hsa-mir-509-3p	0	0	0		hsa-mir-503	0	0	0		hsa-mir-494	0	0	0		hsa-mir-500b	0	22	0		hsa-mir-450b-3p	0	0	0		hsa-mir-485-3p	0	0	0		hsa-mir-492	0
hsa-mir-509-5p	0	0	0		hsa-mir-504	0	0	0		hsa-mir-495	0	0	0		hsa-mir-501-5p	0	10	0		hsa-mir-450b-5p	0	0	0		hsa-mir-485-5p	0	0	0		hsa-mir-4283	0
hsa-mir-510	0	0	0		hsa-mir-506	0	0	0		hsa-mir-496	0	0	0		hsa-mir-502-5p	0	0	0		hsa-mir-451	0	19	0		hsa-mir-486-3p	0	0	0		hsa-mir-892a	0
hsa-mir-512-3p	0	0	0		hsa-mir-507	0	0	0		hsa-mir-498	0	0	0		hsa-mir-503	0	0	0		hsa-mir-455-3p	0	6	0		hsa-mir-486-5p	0	0	0		hsa-mir-4284	0
hsa-mir-512-5p	0	0	0		hsa-mir-508-3p	0	0	0		hsa-mir-499-3p	0	65	0		hsa-mir-504	0	0	0		hsa-mir-466	0	0	0		hsa-mir-487a	0	0	0		hsa-mir-892b	0
hsa-mir-513a-3p	0	0	0		hsa-mir-508-5p	0	0	0		hsa-mir-500b	0	36	0		hsa-mir-505	0	30	0		hsa-mir-483-3p	0	0	0		hsa-mir-487b	0	0	0		hsa-mir-4285	0
hsa-mir-513a-5p	0	0	0		hsa-mir-509-3-5p	0	0	0		hsa-mir-501-5p	0	0	0		hsa-mir-506	0	0	0		hsa-mir-483-5p	0	0	0		hsa-mir-489	0	0	0		hsa-mir-494	0
hsa-mir-513b	0	0	0		hsa-mir-509-3p	0	0	0		hsa-mir-502-5p	0	0	0		hsa-mir-507	0	0	0		hsa-mir-485-3p	0	0	0		hsa-mir-490-3p	0	0	0		hsa-mir-323-5p	0
hsa-mir-513c	0	0	0		hsa-mir-509-5p	0	0	0		hsa-mir-503	0	0	0		hsa-mir-508-3p	0	0	0		hsa-mir-485-5p	0	0	0		hsa-mir-490-5p	0	0	0		hsa-mir-495	0
hsa-mir-514	0	0	0		hsa-mir-510	0	0	0		hsa-mir-504	0	0	0		hsa-mir-508-5p	0	0	0		hsa-mir-486-3p	0	0	0		hsa-mir-491-3p	0	0	0		hsa-mir-3675-5p	0
hsa-mir-514b-3p	0	0	0		hsa-mir-512-3p	0	0	0		hsa-mir-505	0	53	0		hsa-mir-509-3-5p	0	0	0		hsa-mir-486-5p	0	0	0		hsa-mir-492	0	0	0		hsa-mir-1207-3p	0
hsa-mir-514b-5p	0	0	0		hsa-mir-512-5p	0	0	0		hsa-mir-506	0	0	0		hsa-mir-509-3p	0	0	0		hsa-mir-487a	0	0	0		hsa-mir-493	0	0	0		hsa-mir-4287	0
hsa-mir-515-3p	0	0	0		hsa-mir-513a-3p	0	0	0		hsa-mir-507	0	0	0		hsa-mir-509-5p	0	0	0		hsa-mir-487b	0	0	0		hsa-mir-494	0	0	0		hsa-mir-496	0
hsa-mir-515-5p	0	0	0		hsa-mir-513a-5p	0	0	0		hsa-mir-508-3p	0	0	0		hsa-mir-510	0	0	0		hsa-mir-489	0	0	0		hsa-mir-495	0	0	0		hsa-mir-4288	0
hsa-mir-516a-3p	0	0	0		hsa-mir-513b	0	0	0		hsa-mir-508-5p	0	0	0		hsa-mir-512-5p	0	0	0		hsa-mir-490-3p	0	0	0		hsa-mir-496	0	0	0		hsa-mir-1	0
hsa-mir-516a-5p	0	4	0		hsa-mir-513c	0	0	0		hsa-mir-509-3-5p	0	0	0		hsa-mir-513a-3p	0	0	0		hsa-mir-490-5p	0	0	0		hsa-mir-498	0	7	0		hsa-mir-4289	0
hsa-mir-516b	0	0	0		hsa-mir-514	0	0	0		hsa-mir-509-3p	0	0	0		hsa-mir-513a-5p	0	0	0		hsa-mir-491-3p	0	0	0		hsa-mir-499-3p	0	159	0		hsa-mir-498	0
hsa-mir-517a	0	0	0		hsa-mir-514b-3p	0	0	0		hsa-mir-509-5p	0	0	0		hsa-mir-513b	0	0	0		hsa-mir-492	0	0	0		hsa-mir-500b	0	18	0		hsa-mir-517b	0
hsa-mir-517b	0	0	0		hsa-mir-514b-5p	0	0	0		hsa-mir-510	0	0	0		hsa-mir-513c	0	0	0		hsa-mir-494	0	0	0		hsa-mir-502-5p	0	0	0		hsa-mir-920	0
hsa-mir-517c	0	0	0		hsa-mir-515-3p	0	0	0		hsa-mir-512-5p	0	0	0		hsa-mir-514	0	0	0		hsa-mir-495	0	0	0		hsa-mir-503	0	0	0		hsa-mir-483-3p	0
hsa-mir-518a-3p	0	0	0		hsa-mir-515-5p	0	0	0		hsa-mir-513a-3p	0	0	0		hsa-mir-514b-3p	0	0	0		hsa-mir-496	0	0	0		hsa-mir-504	0	12	0		hsa-mir-367	0
hsa-mir-518a-5p	0	0	0		hsa-mir-516a-3p	0	0	0		hsa-mir-513a-5p	0	0	0		hsa-mir-514b-5p	0	0	0		hsa-mir-498	0	0	0		hsa-mir-506	0	0	0		hsa-mir-517c	0
hsa-mir-518b	0	0	0		hsa-mir-516a-5p	0	10	0		hsa-mir-513b	0	0	0		hsa-mir-515-3p	0	0	0		hsa-mir-499-3p	0	113	0		hsa-mir-507	0	0	0		hsa-mir-921	0
hsa-mir-518c	0	0	0		hsa-mir-516b	0	0	0		hsa-mir-513c	0	0	0		hsa-mir-516a-3p	0	0	0		hsa-mir-500b	0	12	0		hsa-mir-508-3p	0	0	0		hsa-mir-4290	0
hsa-mir-518d-3p	0	0	0		hsa-mir-517a	0	0	0		hsa-mir-514	0	0	0		hsa-mir-516a-5p	0	36	0		hsa-mir-502-5p	0	0	0		hsa-mir-508-5p	0	0	0		hsa-mir-922	0
hsa-mir-518d-5p	0	0	0		hsa-mir-517b	0	0	0		hsa-mir-514b-3p	0	0	0		hsa-mir-517b	0	6	0		hsa-mir-503	0	0	0		hsa-mir-509-3-5p	0	0	0		hsa-mir-105	0
hsa-mir-518e	0	0	0		hsa-mir-517c	0	0	0		hsa-mir-514b-5p	0	0	0		hsa-mir-517c	0	0	0		hsa-mir-504	0	5	0		hsa-mir-509-3p	0	0	0		hsa-mir-4291	0
hsa-mir-518f	0	0	0		hsa-mir-518a-3p	0	0	0		hsa-mir-515-3p	0	12	0		hsa-mir-518a-3p	0	0	0		hsa-mir-506	0	0	0		hsa-mir-509-5p	0	0	0		hsa-mir-4292	0
hsa-mir-519a	0	0	0		hsa-mir-518a-5p	0	0	0		hsa-mir-516a-3p	0	0	0		hsa-mir-518a-5p	0	0	0		hsa-mir-507	0	0	0		hsa-mir-510	0	0	0		hsa-mir-924	0
hsa-mir-519b-3p	0	0	0		hsa-mir-518c	0	0	0		hsa-mir-516a-5p	0	62	0		hsa-mir-518c	0	0	0		hsa-mir-508-3p	0	0	0		hsa-mir-512-5p	0	0	0		hsa-mir-370	0
hsa-mir-519b-5p	0	10	0		hsa-mir-518d-3p	0	0	0		hsa-mir-517b	0	20	0		hsa-mir-518d-3p	0	0	0		hsa-mir-508-5p	0	0	0		hsa-mir-513a-3p	0	0	0		hsa-mir-4293	0
hsa-mir-519c-3p	0	0	0		hsa-mir-518d-5p	0	0	0		hsa-mir-517c	0	0	0		hsa-mir-518d-5p	0	0	0		hsa-mir-509-3-5p	0	0	0		hsa-mir-513a-5p	0	0	0		hsa-mir-4294	0
hsa-mir-519c-5p	0	10	0		hsa-mir-518e	0	0	0		hsa-mir-518a-3p	0	0	0		hsa-mir-518e	0	0	0		hsa-mir-509-3p	0	0	0		hsa-mir-513b	0	0	0		hsa-mir-3679-5p	0
hsa-mir-519d	0	0	0		hsa-mir-518f	0	0	0		hsa-mir-518a-5p	0	0	0		hsa-mir-518f	0	0	0		hsa-mir-509-5p	0	0	0		hsa-mir-513c	0	0	0		hsa-mir-4295	0
hsa-mir-519e	0	0	0		hsa-mir-519a	0	10	0		hsa-mir-518c	0	0	0		hsa-mir-519b-3p	0	0	0		hsa-mir-510	0	0	0		hsa-mir-514	0	0	0		hsa-mir-372	0
hsa-mir-520a-3p	0	0	0		hsa-mir-519b-3p	0	0	0		hsa-mir-518d-3p	0	0	0		hsa-mir-519b-5p	0	12	0		hsa-mir-512-5p	0	0	0		hsa-mir-514b-3p	0	0	0		hsa-mir-4296	0
hsa-mir-520a-5p	0	0	0		hsa-mir-519b-5p	0	6	0		hsa-mir-518d-5p	0	0	0		hsa-mir-519c-3p	0	0	0		hsa-mir-513a-3p	0	0	0		hsa-mir-514b-5p	0	0	0		hsa-mir-373	0
hsa-mir-520b	0	0	0		hsa-mir-519c-3p	0	0	0		hsa-mir-518f	0	0	0		hsa-mir-519c-5p	0	12	0		hsa-mir-513a-5p	0	0	0		hsa-mir-516a-3p	0	0	0		hsa-mir-4297	0
hsa-mir-520c-3p	0	0	0		hsa-mir-519c-5p	0	6	0		hsa-mir-519b-5p	0	27	0		hsa-mir-519d	0	0	0		hsa-mir-513b	0	0	0		hsa-mir-516a-5p	0	426	0		hsa-mir-3907	0
hsa-mir-520c-5p	0	0	0		hsa-mir-519d	0	0	0		hsa-mir-519c-3p	0	0	0		hsa-mir-519e	0	0	0		hsa-mir-513c	0	0	0		hsa-mir-517b	0	98	0		hsa-mir-4298	0
hsa-mir-520d-3p	0	0	0		hsa-mir-519e	0	0	0		hsa-mir-519c-5p	0	27	0		hsa-mir-520a-3p	0	0	0		hsa-mir-514b-3p	0	0	0		hsa-mir-517c	0	0	0		hsa-mir-3908	0
hsa-mir-520d-5p	0	0	0		hsa-mir-520a-3p	0	0	0		hsa-mir-519d	0	0	0		hsa-mir-520a-5p	0	0	0		hsa-mir-514b-5p	0	0	0		hsa-mir-518a-5p	0	0	0		hsa-mir-4299	0
hsa-mir-520e	0	0	0		hsa-mir-520a-5p	0	0	0		hsa-mir-519e	0	0	0		hsa-mir-520b	0	8	0		hsa-mir-516a-3p	0	0	0		hsa-mir-518c	0	106	10		hsa-mir-3909	0
hsa-mir-520f	0	0	0		hsa-mir-520b	0	0	0		hsa-mir-520a-5p	0	0	0		hsa-mir-520c-5p	0	0	0		hsa-mir-517b	0	58	0		hsa-mir-518d-3p	0	0	0		hsa-mir-518c	0
hsa-mir-520g	0	0	0		hsa-mir-520c-3p	0	0	0		hsa-mir-520b	0	23	0		hsa-mir-520d-3p	0	0	0		hsa-mir-517c	0	0	0		hsa-mir-518d-5p	0	4	0		hsa-mir-2861	0
hsa-mir-520h	0	0	0		hsa-mir-520c-5p	0	0	0		hsa-mir-520c-5p	0	0	0		hsa-mir-520d-5p	0	0	0		hsa-mir-518a-5p	0	0	0		hsa-mir-519b-5p	0	223	0		hsa-mir-377	0
hsa-mir-521	0	0	0		hsa-mir-520d-3p	0	0	0		hsa-mir-520d-3p	0	0	0		hsa-mir-520e	0	0	0		hsa-mir-518c	0	22	0		hsa-mir-519c-5p	0	223	0		hsa-mir-3910	0
hsa-mir-522	0	0	0		hsa-mir-520d-5p	0	0	0		hsa-mir-520d-5p	0	0	0		hsa-mir-520f	0	37	0		hsa-mir-518d-3p	0	0	0		hsa-mir-519e	0	0	0		hsa-mir-129-5p	0
hsa-mir-523	0	0	0		hsa-mir-520e	0	0	0		hsa-mir-520e	0	0	0		hsa-mir-520g	0	0	0		hsa-mir-518d-5p	0	0	0		hsa-mir-520a-5p	0	0	0		hsa-mir-323b-3p	0
hsa-mir-524-3p	0	0	0		hsa-mir-520f	0	0	0		hsa-mir-520f	0	74	0		hsa-mir-520h	0	0	0		hsa-mir-519b-5p	0	117	0		hsa-mir-520b	0	60	0		hsa-mir-127-5p	0
hsa-mir-524-5p	0	0	0		hsa-mir-520g	0	0	0		hsa-mir-520g	0	3	0		hsa-mir-521	0	0	0		hsa-mir-519c-5p	0	117	6		hsa-mir-520c-5p	0	4	0		hsa-mir-3911	0
hsa-mir-525-3p	0	0	0		hsa-mir-520h	0	0	0		hsa-mir-520h	0	6	0		hsa-mir-522	0	15	0		hsa-mir-519e	0	0	0		hsa-mir-520d-3p	0	0	0		hsa-mir-933	0
hsa-mir-525-5p	0	0	0		hsa-mir-521	0	0	0		hsa-mir-521	0	8	0		hsa-mir-523	0	8	0		hsa-mir-520a-5p	0	0	0		hsa-mir-520d-5p	0	0	0		hsa-mir-802	0
hsa-mir-526a	0	0	0		hsa-mir-522	0	9	0		hsa-mir-523	0	0	0		hsa-mir-524-3p	0	0	0		hsa-mir-520b	0	61	0		hsa-mir-520e	0	0	0		hsa-mir-548aa	0
hsa-mir-526b	0	0	0		hsa-mir-523	0	0	0		hsa-mir-524-3p	0	2	0		hsa-mir-524-5p	0	0	0		hsa-mir-520c-5p	0	0	0		hsa-mir-520f	0	182	0		hsa-mir-380	0
hsa-mir-527	0	0	0		hsa-mir-524-3p	0	0	0		hsa-mir-524-5p	0	0	0		hsa-mir-525-3p	0	0	0		hsa-mir-520d-3p	0	0	0		hsa-mir-520g	0	12	5		hsa-mir-935	0
hsa-mir-539	0	0	0		hsa-mir-524-5p	0	0	0		hsa-mir-525-3p	0	0	0		hsa-mir-525-5p	0	0	0		hsa-mir-520d-5p	0	0	0		hsa-mir-520h	0	17	0		hsa-mir-3914	0
hsa-mir-541	0	0	0		hsa-mir-525-3p	0	0	0		hsa-mir-525-5p	0	0	0		hsa-mir-526a	0	0	0		hsa-mir-520e	0	6	0		hsa-mir-523	0	52	0		hsa-mir-381	0
hsa-mir-542-3p	0	9	0		hsa-mir-525-5p	0	0	0		hsa-mir-526a	0	0	0		hsa-mir-526b	0	0	0		hsa-mir-520h	0	19	0		hsa-mir-524-3p	0	0	0		hsa-mir-936	0
hsa-mir-542-5p	0	0	0		hsa-mir-526a	0	0	0		hsa-mir-526b	0	0	0		hsa-mir-527	0	0	0		hsa-mir-524-3p	0	0	0		hsa-mir-524-5p	0	0	0		hsa-mir-3915	0
hsa-mir-543	0	0	0		hsa-mir-526b	0	0	0		hsa-mir-527	0	0	0		hsa-mir-539	0	0	0		hsa-mir-524-5p	0	0	0		hsa-mir-525-3p	0	5	0		hsa-mir-490-3p	0
hsa-mir-544	0	0	0		hsa-mir-527	0	0	0		hsa-mir-539	0	0	0		hsa-mir-541	0	0	0		hsa-mir-525-3p	0	0	0		hsa-mir-525-5p	0	0	0		hsa-mir-937	0
hsa-mir-544b	0	0	0		hsa-mir-539	0	0	0		hsa-mir-541	0	0	0		hsa-mir-542-3p	0	0	0		hsa-mir-525-5p	0	0	0		hsa-mir-526a	0	4	0		hsa-mir-3916	0
hsa-mir-545	0	0	0		hsa-mir-541	0	0	0		hsa-mir-542-3p	0	0	0		hsa-mir-542-5p	0	0	0		hsa-mir-526a	0	0	0		hsa-mir-526b	0	0	0		hsa-mir-938	0
hsa-mir-548a-3p	0	0	0		hsa-mir-542-3p	0	0	0		hsa-mir-542-5p	0	0	0		hsa-mir-543	0	0	0		hsa-mir-526b	0	0	0		hsa-mir-527	0	0	0		hsa-mir-1207-5p	0
hsa-mir-548a-5p	0	0	0		hsa-mir-542-5p	0	0	0		hsa-mir-543	0	0	0		hsa-mir-544	0	0	0		hsa-mir-527	0	0	0		hsa-mir-539	0	0	0		hsa-mir-3917	0
hsa-mir-548aa	0	0	0		hsa-mir-543	0	0	0		hsa-mir-544	0	0	0		hsa-mir-544b	0	0	0		hsa-mir-539	0	0	0		hsa-mir-541	0	0	0		hsa-mir-383	0
hsa-mir-548b-3p	0	5	0		hsa-mir-544	0	0	0		hsa-mir-544b	0	0	0		hsa-mir-545	0	19	5		hsa-mir-541	0	0	0		hsa-mir-542-3p	0	0	0		hsa-mir-34b	0
hsa-mir-548b-5p	0	0	0		hsa-mir-544b	0	0	0		hsa-mir-545	0	18	10		hsa-mir-548a-3p	0	0	0		hsa-mir-542-3p	0	0	0		hsa-mir-542-5p	0	0	0		hsa-mir-939	0
hsa-mir-548c-3p	0	0	0		hsa-mir-545	0	18	0		hsa-mir-548a-3p	0	12	0		hsa-mir-548a-5p	0	0	0		hsa-mir-542-5p	0	0	0		hsa-mir-543	0	0	0		hsa-mir-3918	0
hsa-mir-548c-5p	0	0	0		hsa-mir-548a-3p	0	0	5		hsa-mir-548a-5p	0	0	0		hsa-mir-548aa	0	0	0		hsa-mir-543	0	0	0		hsa-mir-544	0	0	0		hsa-mir-384	0
hsa-mir-548d-3p	0	0	0		hsa-mir-548a-5p	0	0	0		hsa-mir-548aa	0	9	0		hsa-mir-548b-3p	0	6	0		hsa-mir-544	0	0	0		hsa-mir-544b	0	0	0		hsa-mir-2052	0
hsa-mir-548d-5p	0	18	0		hsa-mir-548aa	0	0	0		hsa-mir-548b-3p	0	0	0		hsa-mir-548b-5p	0	0	0		hsa-mir-544b	0	0	0		hsa-mir-545	0	34	0		hsa-mir-2053	0
hsa-mir-548f	0	6	0		hsa-mir-548b-3p	0	0	0		hsa-mir-548b-5p	0	13	0		hsa-mir-548c-3p	0	0	0		hsa-mir-545	0	20	7		hsa-mir-548a-3p	0	21	14		hsa-mir-3613-3p	0
hsa-mir-548g	0	0	0		hsa-mir-548b-5p	0	0	6		hsa-mir-548c-3p	0	0	0		hsa-mir-548c-5p	0	0	0		hsa-mir-548a-3p	0	3	10		hsa-mir-548a-5p	0	0	0		hsa-mir-122	0
hsa-mir-548h	0	0	0		hsa-mir-548c-3p	0	0	0		hsa-mir-548c-5p	0	0	0		hsa-mir-548d-3p	0	0	0		hsa-mir-548a-5p	0	0	0		hsa-mir-548aa	0	0	0		hsa-mir-483-5p	0
hsa-mir-548i	0	12	0		hsa-mir-548c-5p	0	0	0		hsa-mir-548d-3p	0	0	0		hsa-mir-548d-5p	0	14	5		hsa-mir-548aa	0	0	0		hsa-mir-548b-3p	0	7	0		hsa-mir-3920	0
hsa-mir-548j	0	0	0		hsa-mir-548d-3p	0	0	0		hsa-mir-548d-5p	0	38	7		hsa-mir-548f	0	44	0		hsa-mir-548b-3p	0	0	0		hsa-mir-548b-5p	0	0	8		hsa-mir-942	0
hsa-mir-548l	0	0	0		hsa-mir-548d-5p	0	16	20		hsa-mir-548f	0	30	0		hsa-mir-548g	0	0	0		hsa-mir-548b-5p	0	0	0		hsa-mir-548c-3p	0	0	0		hsa-mir-519e	0
hsa-mir-548m	0	0	0		hsa-mir-548f	0	40	0		hsa-mir-548g	0	0	0		hsa-mir-548h	0	0	5		hsa-mir-548c-3p	0	0	0		hsa-mir-548c-5p	0	15	5		hsa-mir-3921	0
hsa-mir-548n	0	0	0		hsa-mir-548g	0	0	0		hsa-mir-548h	0	0	0		hsa-mir-548i	0	0	0		hsa-mir-548c-5p	0	15	0		hsa-mir-548d-3p	0	0	0		hsa-mir-943	0
hsa-mir-548o	0	13	0		hsa-mir-548h	0	0	0		hsa-mir-548i	0	0	0		hsa-mir-548j	0	0	0		hsa-mir-548d-3p	0	0	0		hsa-mir-548d-5p	0	88	11		hsa-mir-542-3p	0
hsa-mir-548p	0	18	0		hsa-mir-548i	0	28	17		hsa-mir-548j	0	0	0		hsa-mir-548l	0	0	0		hsa-mir-548d-5p	0	52	26		hsa-mir-548f	0	60	0		hsa-mir-3922	0
hsa-mir-548q	0	6	0		hsa-mir-548j	0	5	0		hsa-mir-548l	0	0	0		hsa-mir-548m	0	0	0		hsa-mir-548f	0	34	0		hsa-mir-548g	0	0	0		hsa-mir-126	0
hsa-mir-548s	0	0	0		hsa-mir-548l	0	0	0		hsa-mir-548m	0	0	0		hsa-mir-548n	0	5	0		hsa-mir-548g	0	0	0		hsa-mir-548h	0	0	0		hsa-mir-944	0
hsa-mir-548t	0	0	0		hsa-mir-548m	0	0	0		hsa-mir-548n	0	0	0		hsa-mir-548o	0	27	5		hsa-mir-548h	0	0	0		hsa-mir-548i	0	0	0		hsa-mir-3923	0
hsa-mir-548u	0	0	0		hsa-mir-548n	0	6	0		hsa-mir-548o	0	45	0		hsa-mir-548p	0	57	0		hsa-mir-548i	0	0	0		hsa-mir-548j	0	0	0		hsa-mir-3924	0
hsa-mir-548v	0	0	0		hsa-mir-548p	0	19	0		hsa-mir-548p	0	77	0		hsa-mir-548q	0	7	0		hsa-mir-548j	0	0	0		hsa-mir-548l	0	0	0		hsa-mir-1537	0
hsa-mir-548w	0	0	0		hsa-mir-548q	0	13	0		hsa-mir-548q	0	24	0		hsa-mir-548s	0	0	0		hsa-mir-548l	0	0	0		hsa-mir-548m	0	0	0		hsa-mir-3925	0
hsa-mir-548x	0	0	0		hsa-mir-548s	0	0	0		hsa-mir-548s	0	0	0		hsa-mir-548t	0	0	0		hsa-mir-548m	0	0	0		hsa-mir-548n	0	6	0		hsa-mir-188-3p	0
hsa-mir-548y	0	7	0		hsa-mir-548t	0	0	0		hsa-mir-548t	0	0	0		hsa-mir-548u	0	0	0		hsa-mir-548n	0	13	0		hsa-mir-548o	0	39	0		hsa-mir-1538	0
hsa-mir-548z	0	0	0		hsa-mir-548u	0	0	0		hsa-mir-548u	0	5	0		hsa-mir-548v	0	0	0		hsa-mir-548o	0	51	0		hsa-mir-548p	0	32	0		hsa-mir-875-3p	0
hsa-mir-549	0	0	0		hsa-mir-548v	0	0	0		hsa-mir-548v	0	0	0		hsa-mir-548w	0	0	0		hsa-mir-548p	0	62	0		hsa-mir-548q	0	0	0		hsa-mir-3926	0
hsa-mir-550a	0	0	0		hsa-mir-548w	0	0	0		hsa-mir-548w	0	0	0		hsa-mir-548x	0	0	0		hsa-mir-548q	0	7	0		hsa-mir-548s	0	5	0		hsa-mir-1539	0
hsa-mir-550b	0	0	0		hsa-mir-548x	0	0	0		hsa-mir-548x	0	0	0		hsa-mir-548y	0	0	0		hsa-mir-548s	0	0	0		hsa-mir-548t	0	0	0		hsa-mir-3927	0
hsa-mir-551a	0	0	0		hsa-mir-548y	0	8	0		hsa-mir-548y	0	19	0		hsa-mir-548z	0	0	0		hsa-mir-548t	0	0	0		hsa-mir-548u	0	0	0		hsa-mir-3929	0
hsa-mir-551b	0	0	0		hsa-mir-548z	0	0	0		hsa-mir-548z	0	0	0		hsa-mir-549	0	0	0		hsa-mir-548u	0	5	0		hsa-mir-548v	0	0	0		hsa-mir-499-3p	0
hsa-mir-552	0	0	0		hsa-mir-549	0	0	0		hsa-mir-549	0	0	0		hsa-mir-550a	0	10	0		hsa-mir-548v	0	0	0		hsa-mir-548w	0	6	0		hsa-mir-323b-5p	0
hsa-mir-553	0	0	0		hsa-mir-550a	0	16	0		hsa-mir-550a	0	0	0		hsa-mir-550b	0	0	0		hsa-mir-548w	0	0	0		hsa-mir-548x	0	0	0		hsa-mir-136	0
hsa-mir-554	0	0	0		hsa-mir-550b	0	0	0		hsa-mir-550b	0	0	0		hsa-mir-551a	0	0	0		hsa-mir-548x	0	0	0		hsa-mir-548y	0	7	0		hsa-mir-3115	0
hsa-mir-555	0	0	0		hsa-mir-551a	0	0	0		hsa-mir-551a	0	0	0		hsa-mir-551b	0	0	0		hsa-mir-548y	0	0	0		hsa-mir-548z	0	12	0		hsa-mir-320e	0
hsa-mir-556-3p	0	0	0		hsa-mir-551b	0	0	0		hsa-mir-551b	0	0	0		hsa-mir-552	0	0	0		hsa-mir-548z	0	0	0		hsa-mir-549	0	0	0		hsa-mir-137	0
hsa-mir-556-5p	0	14	0		hsa-mir-552	0	0	0		hsa-mir-552	0	0	0		hsa-mir-553	0	0	0		hsa-mir-549	0	0	0		hsa-mir-550a	0	10	0		hsa-mir-3116	0
hsa-mir-557	0	0	0		hsa-mir-553	0	0	0		hsa-mir-553	0	0	0		hsa-mir-554	0	0	0		hsa-mir-550a	0	10	0		hsa-mir-550b	0	0	0		hsa-mir-138	0
hsa-mir-558	0	0	0		hsa-mir-554	0	0	0		hsa-mir-554	0	0	0		hsa-mir-555	0	0	0		hsa-mir-550b	0	0	0		hsa-mir-551a	0	0	0		hsa-mir-3117	0
hsa-mir-559	0	0	0		hsa-mir-555	0	0	0		hsa-mir-555	0	0	0		hsa-mir-556-3p	0	0	0		hsa-mir-551a	0	0	0		hsa-mir-551b	0	0	0		hsa-mir-3118	0
hsa-mir-561	0	0	0		hsa-mir-556-3p	0	0	0		hsa-mir-556-3p	0	0	0		hsa-mir-556-5p	0	6	0		hsa-mir-551b	0	0	0		hsa-mir-552	0	0	0		hsa-mir-3935	0
hsa-mir-562	0	0	0		hsa-mir-556-5p	0	8	0		hsa-mir-556-5p	0	13	0		hsa-mir-557	0	0	0		hsa-mir-552	0	0	0		hsa-mir-553	0	0	0		hsa-mir-490-5p	0
hsa-mir-563	0	0	0		hsa-mir-557	0	0	0		hsa-mir-557	0	0	0		hsa-mir-558	0	0	0		hsa-mir-553	0	0	0		hsa-mir-554	0	0	0		hsa-mir-3119	0
hsa-mir-564	0	0	0		hsa-mir-558	0	0	0		hsa-mir-558	0	0	0		hsa-mir-559	0	0	0		hsa-mir-554	0	0	0		hsa-mir-555	0	0	0		hsa-mir-3936	0
hsa-mir-566	0	0	0		hsa-mir-559	0	0	0		hsa-mir-559	0	0	0		hsa-mir-561	0	0	0		hsa-mir-555	0	0	0		hsa-mir-556-3p	0	0	0		hsa-mir-216a	0
hsa-mir-567	0	0	0		hsa-mir-561	0	0	0		hsa-mir-561	0	0	0		hsa-mir-562	0	0	0		hsa-mir-556-3p	0	0	0		hsa-mir-556-5p	0	30	0		hsa-mir-3937	0
hsa-mir-568	0	0	0		hsa-mir-562	0	0	0		hsa-mir-562	0	0	0		hsa-mir-563	0	0	0		hsa-mir-556-5p	0	27	0		hsa-mir-557	0	0	0		hsa-mir-550a	0
hsa-mir-569	0	0	0		hsa-mir-563	0	0	0		hsa-mir-563	0	0	0		hsa-mir-564	0	0	0		hsa-mir-557	0	0	0		hsa-mir-558	0	0	0		hsa-mir-216b	0
hsa-mir-570	0	0	0		hsa-mir-564	0	0	0		hsa-mir-564	0	0	0		hsa-mir-566	0	0	0		hsa-mir-558	0	0	0		hsa-mir-559	0	0	0		hsa-mir-3938	0
hsa-mir-571	0	0	0		hsa-mir-566	0	0	0		hsa-mir-566	0	0	0		hsa-mir-567	0	0	0		hsa-mir-559	0	0	0		hsa-mir-561	0	0	0		hsa-mir-3667-3p	0
hsa-mir-572	0	0	0		hsa-mir-567	0	0	0		hsa-mir-567	0	0	0		hsa-mir-568	0	0	0		hsa-mir-561	0	0	0		hsa-mir-562	0	0	0		hsa-mir-3939	0
hsa-mir-573	0	0	0		hsa-mir-568	0	0	0		hsa-mir-568	0	0	0		hsa-mir-569	0	0	0		hsa-mir-562	0	0	0		hsa-mir-563	0	0	0		hsa-mir-3120	0
hsa-mir-575	0	8	0		hsa-mir-569	0	0	0		hsa-mir-569	0	0	0		hsa-mir-570	0	0	0		hsa-mir-563	0	0	0		hsa-mir-564	0	0	0		hsa-mir-550b	0
hsa-mir-576-3p	0	42	0		hsa-mir-570	0	5	0		hsa-mir-570	0	0	0		hsa-mir-571	0	0	0		hsa-mir-564	0	0	0		hsa-mir-566	0	0	0		hsa-mir-23c	0
hsa-mir-578	0	0	0		hsa-mir-571	0	0	0		hsa-mir-571	0	0	0		hsa-mir-572	0	0	0		hsa-mir-566	0	0	0		hsa-mir-567	0	0	0		hsa-mir-3613-5p	0
hsa-mir-579	0	0	0		hsa-mir-572	0	0	0		hsa-mir-572	0	0	0		hsa-mir-573	0	0	0		hsa-mir-567	0	0	0		hsa-mir-568	0	0	0		hsa-mir-409-3p	0
hsa-mir-580	0	0	0		hsa-mir-573	0	0	0		hsa-mir-573	0	0	0		hsa-mir-575	0	0	0		hsa-mir-568	0	0	0		hsa-mir-569	0	0	0		hsa-mir-3678-3p	0
hsa-mir-581	0	0	0		hsa-mir-575	0	0	0		hsa-mir-575	0	0	0		hsa-mir-578	0	0	0		hsa-mir-569	0	0	0		hsa-mir-571	0	0	0		hsa-mir-3122	0
hsa-mir-582-3p	0	0	0		hsa-mir-578	0	0	0		hsa-mir-578	0	0	0		hsa-mir-579	0	0	0		hsa-mir-570	0	6	0		hsa-mir-572	0	0	0		hsa-mir-10b	0
hsa-mir-582-5p	0	0	0		hsa-mir-579	0	0	0		hsa-mir-579	0	0	0		hsa-mir-581	0	0	0		hsa-mir-571	0	0	0		hsa-mir-573	0	0	0		hsa-mir-3940	0
hsa-mir-583	0	0	0		hsa-mir-580	0	5	0		hsa-mir-581	0	0	0		hsa-mir-582-3p	0	0	0		hsa-mir-572	0	0	0		hsa-mir-575	0	0	0		hsa-mir-144	0
hsa-mir-584	0	42	6		hsa-mir-581	0	0	0		hsa-mir-582-5p	0	0	0		hsa-mir-582-5p	0	0	0		hsa-mir-573	0	0	0		hsa-mir-578	0	0	0		hsa-mir-3123	0
hsa-mir-585	0	0	0		hsa-mir-582-3p	0	5	0		hsa-mir-583	0	0	0		hsa-mir-583	0	0	0		hsa-mir-575	0	0	0		hsa-mir-579	0	0	0		hsa-mir-3941	0
hsa-mir-586	0	0	0		hsa-mir-582-5p	0	0	0		hsa-mir-584	0	83	27		hsa-mir-584	0	111	29		hsa-mir-578	0	0	0		hsa-mir-581	0	0	0		hsa-mir-145	0
hsa-mir-587	0	0	0		hsa-mir-583	0	0	0		hsa-mir-585	0	0	0		hsa-mir-585	0	0	0		hsa-mir-581	0	0	0		hsa-mir-582-3p	0	0	0		hsa-mir-3124	0
hsa-mir-588	0	0	0		hsa-mir-585	0	0	0		hsa-mir-586	0	0	0		hsa-mir-586	0	0	0		hsa-mir-582-5p	0	0	0		hsa-mir-583	0	0	0		hsa-mir-542-5p	0
hsa-mir-591	0	0	0		hsa-mir-586	0	0	0		hsa-mir-587	0	0	0		hsa-mir-587	0	0	0		hsa-mir-583	0	0	0		hsa-mir-585	0	0	0		hsa-mir-3942	0
hsa-mir-592	0	0	0		hsa-mir-587	0	0	0		hsa-mir-588	0	0	0		hsa-mir-588	0	0	0		hsa-mir-585	0	0	0		hsa-mir-586	0	0	0		hsa-mir-3943	0
hsa-mir-593	0	0	0		hsa-mir-588	0	0	0		hsa-mir-591	0	0	0		hsa-mir-591	0	0	0		hsa-mir-586	0	0	0		hsa-mir-587	0	0	0		hsa-mir-147	0
hsa-mir-595	0	0	0		hsa-mir-591	0	0	0		hsa-mir-592	0	0	0		hsa-mir-592	0	0	0		hsa-mir-587	0	0	0		hsa-mir-588	0	0	0		hsa-mir-3944	0
hsa-mir-596	0	0	0		hsa-mir-592	0	0	0		hsa-mir-593	0	0	0		hsa-mir-593	0	0	0		hsa-mir-588	0	0	0		hsa-mir-591	0	0	0		hsa-mir-3945	0
hsa-mir-597	0	0	0		hsa-mir-593	0	0	0		hsa-mir-595	0	0	0		hsa-mir-595	0	0	0		hsa-mir-591	0	0	0		hsa-mir-592	0	0	0		hsa-mir-149	0
hsa-mir-599	0	0	0		hsa-mir-595	0	0	0		hsa-mir-596	0	0	0		hsa-mir-596	0	0	0		hsa-mir-592	0	0	0		hsa-mir-593	0	0	0		hsa-mir-3128	0
hsa-mir-600	0	0	0		hsa-mir-596	0	0	0		hsa-mir-597	0	0	0		hsa-mir-597	0	0	0		hsa-mir-593	0	0	0		hsa-mir-595	0	0	0		hsa-mir-188-5p	0
hsa-mir-601	0	18	0		hsa-mir-597	0	0	0		hsa-mir-599	0	0	0		hsa-mir-599	0	0	0		hsa-mir-595	0	0	0		hsa-mir-596	0	0	0		hsa-mir-875-5p	0
hsa-mir-602	0	0	0		hsa-mir-599	0	0	0		hsa-mir-600	0	0	0		hsa-mir-600	0	0	0		hsa-mir-596	0	0	0		hsa-mir-597	0	0	0		hsa-mir-3129	0
hsa-mir-603	0	0	0		hsa-mir-600	0	0	0		hsa-mir-601	0	0	0		hsa-mir-601	0	0	0		hsa-mir-597	0	0	0		hsa-mir-599	0	0	0		hsa-mir-509-3-5p	0
hsa-mir-604	0	0	0		hsa-mir-601	0	11	0		hsa-mir-602	0	0	0		hsa-mir-602	0	0	0		hsa-mir-599	0	0	0		hsa-mir-600	0	0	0		hsa-mir-551a	0
hsa-mir-605	0	0	0		hsa-mir-602	0	0	0		hsa-mir-603	0	0	0		hsa-mir-603	0	0	0		hsa-mir-600	0	0	0		hsa-mir-601	0	6	0		hsa-mir-551b	0
hsa-mir-606	0	0	0		hsa-mir-603	0	0	0		hsa-mir-604	0	0	0		hsa-mir-604	0	0	0		hsa-mir-601	0	0	0		hsa-mir-602	0	0	0		hsa-mir-3131	0
hsa-mir-607	0	0	0		hsa-mir-604	0	0	0		hsa-mir-605	0	0	0		hsa-mir-605	0	0	0		hsa-mir-602	0	0	0		hsa-mir-603	0	0	0		hsa-mir-153	0
hsa-mir-608	0	0	0		hsa-mir-605	0	0	0		hsa-mir-606	0	0	0		hsa-mir-606	0	0	0		hsa-mir-603	0	0	0		hsa-mir-604	0	0	0		hsa-mir-3132	0
hsa-mir-609	0	0	0		hsa-mir-606	0	0	0		hsa-mir-607	0	0	0		hsa-mir-607	0	0	0		hsa-mir-604	0	0	0		hsa-mir-605	0	0	0		hsa-mir-1255b	0
hsa-mir-610	0	0	0		hsa-mir-607	0	0	0		hsa-mir-608	0	0	0		hsa-mir-608	0	0	0		hsa-mir-605	0	0	0		hsa-mir-606	0	0	0		hsa-mir-154	0
hsa-mir-611	0	0	0		hsa-mir-608	0	0	0		hsa-mir-609	0	0	0		hsa-mir-609	0	0	0		hsa-mir-606	0	0	0		hsa-mir-607	0	0	0		hsa-mir-3133	0
hsa-mir-612	0	0	0		hsa-mir-609	0	0	0		hsa-mir-610	0	0	0		hsa-mir-610	0	0	0		hsa-mir-607	0	0	0		hsa-mir-608	0	0	0		hsa-mir-3134	0
hsa-mir-613	0	0	0		hsa-mir-610	0	0	0		hsa-mir-611	0	0	0		hsa-mir-611	0	0	0		hsa-mir-608	0	0	0		hsa-mir-609	0	0	0		hsa-mir-3135	0
hsa-mir-614	0	0	0		hsa-mir-611	0	0	0		hsa-mir-612	0	0	0		hsa-mir-612	0	0	0		hsa-mir-609	0	0	0		hsa-mir-610	0	0	0		hsa-mir-3136	0
hsa-mir-615-3p	0	38	0		hsa-mir-612	0	0	0		hsa-mir-613	0	0	0		hsa-mir-613	0	0	0		hsa-mir-610	0	0	0		hsa-mir-611	0	0	0		hsa-mir-1302	0
hsa-mir-615-5p	0	0	0		hsa-mir-613	0	0	0		hsa-mir-614	0	0	0		hsa-mir-614	0	0	0		hsa-mir-611	0	0	0		hsa-mir-612	0	0	0		hsa-mir-711	0
hsa-mir-616	0	0	0		hsa-mir-614	0	0	0		hsa-mir-615-3p	0	5	0		hsa-mir-615-5p	0	0	0		hsa-mir-612	0	0	0		hsa-mir-613	0	0	0		hsa-mir-3137	0
hsa-mir-617	0	0	0		hsa-mir-615-3p	0	48	0		hsa-mir-615-5p	0	0	0		hsa-mir-616	0	0	0		hsa-mir-613	0	0	0		hsa-mir-614	0	0	0		hsa-mir-199a-5p	0
hsa-mir-618	0	0	0		hsa-mir-615-5p	0	0	0		hsa-mir-616	0	0	0		hsa-mir-617	0	0	0		hsa-mir-614	0	0	0		hsa-mir-615-3p	0	27	0		hsa-mir-3138	0
hsa-mir-619	0	0	0		hsa-mir-616	0	6	0		hsa-mir-617	0	0	0		hsa-mir-618	0	0	0		hsa-mir-615-5p	0	0	0		hsa-mir-615-5p	0	0	0		hsa-mir-3130-3p	0
hsa-mir-620	0	0	0		hsa-mir-617	0	0	0		hsa-mir-618	0	0	0		hsa-mir-619	0	0	0		hsa-mir-616	0	0	0		hsa-mir-616	0	0	0		hsa-mir-1304	0
hsa-mir-621	0	0	0		hsa-mir-618	0	0	0		hsa-mir-619	0	0	0		hsa-mir-620	0	0	0		hsa-mir-617	0	0	0		hsa-mir-617	0	0	0		hsa-mir-1305	0
hsa-mir-622	0	0	0		hsa-mir-619	0	0	0		hsa-mir-620	0	0	0		hsa-mir-621	0	0	0		hsa-mir-618	0	0	0		hsa-mir-618	0	0	0		hsa-mir-2277-3p	0
hsa-mir-623	0	0	0		hsa-mir-620	0	0	0		hsa-mir-621	0	0	0		hsa-mir-622	0	0	0		hsa-mir-619	0	0	0		hsa-mir-619	0	0	0		hsa-mir-1306	0
hsa-mir-624	0	0	0		hsa-mir-621	0	0	0		hsa-mir-622	0	0	0		hsa-mir-623	0	0	0		hsa-mir-620	0	0	0		hsa-mir-620	0	0	0		hsa-mir-3667-5p	0
hsa-mir-625	0	0	0		hsa-mir-622	0	0	0		hsa-mir-623	0	0	0		hsa-mir-624	0	0	5		hsa-mir-621	0	0	0		hsa-mir-621	0	0	0		hsa-mir-299-3p	0
hsa-mir-626	0	0	0		hsa-mir-623	0	0	0		hsa-mir-624	0	0	0		hsa-mir-625	0	5	0		hsa-mir-622	0	0	0		hsa-mir-622	0	0	0		hsa-mir-3140	0
hsa-mir-630	0	0	0		hsa-mir-624	0	0	0		hsa-mir-625	0	0	0		hsa-mir-626	0	0	0		hsa-mir-623	0	0	0		hsa-mir-623	0	0	0		hsa-mir-409-5p	0
hsa-mir-631	0	0	0		hsa-mir-625	0	0	0		hsa-mir-626	0	0	0		hsa-mir-630	0	0	0		hsa-mir-624	0	0	0		hsa-mir-624	0	0	0		hsa-mir-3141	0
hsa-mir-632	0	0	0		hsa-mir-626	0	0	0		hsa-mir-630	0	0	0		hsa-mir-631	0	0	0		hsa-mir-625	0	0	0		hsa-mir-625	0	0	0		hsa-mir-718	0
hsa-mir-633	0	0	0		hsa-mir-630	0	0	0		hsa-mir-631	0	0	0		hsa-mir-632	0	0	0		hsa-mir-626	0	0	0		hsa-mir-626	0	0	0		hsa-mir-3678-5p	0
hsa-mir-634	0	0	0		hsa-mir-631	0	0	0		hsa-mir-632	0	0	0		hsa-mir-633	0	0	0		hsa-mir-630	0	0	0		hsa-mir-630	0	0	0		hsa-mir-3142	0
hsa-mir-635	0	0	0		hsa-mir-632	0	0	0		hsa-mir-633	0	0	0		hsa-mir-634	0	0	0		hsa-mir-631	0	0	0		hsa-mir-631	0	0	0		hsa-mir-3143	0
hsa-mir-636	0	0	0		hsa-mir-633	0	0	0		hsa-mir-634	0	0	0		hsa-mir-635	0	0	0		hsa-mir-632	0	0	0		hsa-mir-632	0	0	0		hsa-mir-297	0
hsa-mir-637	0	0	0		hsa-mir-634	0	0	0		hsa-mir-635	0	0	0		hsa-mir-636	0	0	0		hsa-mir-633	0	0	0		hsa-mir-633	0	0	0		hsa-mir-3145	0
hsa-mir-638	0	0	0		hsa-mir-635	0	0	0		hsa-mir-636	0	0	0		hsa-mir-637	0	0	0		hsa-mir-634	0	0	0		hsa-mir-634	0	0	0		hsa-mir-298	0
hsa-mir-639	0	0	0		hsa-mir-636	0	0	0		hsa-mir-637	0	0	0		hsa-mir-638	0	0	0		hsa-mir-635	0	0	0		hsa-mir-635	0	0	0		hsa-mir-3146	0
hsa-mir-640	0	0	0		hsa-mir-637	0	0	0		hsa-mir-638	0	0	0		hsa-mir-639	0	0	0		hsa-mir-636	0	0	0		hsa-mir-636	0	0	0		hsa-mir-3147	0
hsa-mir-641	0	0	0		hsa-mir-638	0	0	0		hsa-mir-639	0	0	0		hsa-mir-640	0	0	0		hsa-mir-637	0	0	0		hsa-mir-637	0	0	0		hsa-mir-548c-3p	0
hsa-mir-642a	0	0	0		hsa-mir-639	0	0	0		hsa-mir-640	0	0	0		hsa-mir-641	0	0	0		hsa-mir-638	0	0	0		hsa-mir-638	0	0	0		hsa-mir-3148	0
hsa-mir-642b	0	0	0		hsa-mir-640	0	0	0		hsa-mir-641	0	0	0		hsa-mir-642a	0	0	0		hsa-mir-639	0	0	0		hsa-mir-639	0	0	0		hsa-mir-3149	0
hsa-mir-643	0	140	0		hsa-mir-641	0	0	0		hsa-mir-642a	0	0	0		hsa-mir-642b	0	0	0		hsa-mir-640	0	0	0		hsa-mir-640	0	0	0		hsa-mir-331-5p	0
hsa-mir-644	0	0	0		hsa-mir-642b	0	0	0		hsa-mir-642b	0	0	0		hsa-mir-643	0	35	0		hsa-mir-641	0	0	0		hsa-mir-641	0	10	0		hsa-mir-3150	0
hsa-mir-645	0	0	0		hsa-mir-643	0	27	0		hsa-mir-643	0	28	0		hsa-mir-644	0	0	0		hsa-mir-642a	0	0	0		hsa-mir-642a	0	0	0		hsa-mir-487a	0
hsa-mir-646	0	0	9		hsa-mir-644	0	0	0		hsa-mir-644	0	0	0		hsa-mir-645	0	0	0		hsa-mir-642b	0	0	0		hsa-mir-642b	0	0	0		hsa-mir-520d-3p	0
hsa-mir-647	0	0	0		hsa-mir-645	0	0	0		hsa-mir-645	0	0	0		hsa-mir-646	0	0	0		hsa-mir-643	0	46	0		hsa-mir-643	0	83	0		hsa-mir-3151	0
hsa-mir-648	0	0	0		hsa-mir-646	0	0	0		hsa-mir-646	0	0	0		hsa-mir-647	0	0	0		hsa-mir-644	0	0	0		hsa-mir-644	0	0	0		hsa-mir-487b	0
hsa-mir-649	0	0	0		hsa-mir-647	0	0	0		hsa-mir-647	0	0	0		hsa-mir-648	0	0	0		hsa-mir-645	0	0	0		hsa-mir-645	0	0	0		hsa-mir-3152	0
hsa-mir-650	0	0	0		hsa-mir-648	0	0	0		hsa-mir-648	0	0	0		hsa-mir-649	0	0	0		hsa-mir-646	0	0	0		hsa-mir-646	0	0	0		hsa-mir-3153	0
hsa-mir-653	0	0	0		hsa-mir-649	0	0	0		hsa-mir-649	0	0	0		hsa-mir-650	0	0	0		hsa-mir-647	0	0	0		hsa-mir-647	0	0	0		hsa-mir-3155	0
hsa-mir-654-3p	0	5	0		hsa-mir-650	0	0	0		hsa-mir-650	0	0	0		hsa-mir-653	0	0	0		hsa-mir-648	0	0	0		hsa-mir-648	0	0	0		hsa-mir-1321	0
hsa-mir-654-5p	0	0	0		hsa-mir-653	0	0	0		hsa-mir-653	0	0	0		hsa-mir-654-3p	0	0	0		hsa-mir-649	0	0	0		hsa-mir-649	0	0	0		hsa-mir-3156	0
hsa-mir-655	0	0	0		hsa-mir-654-3p	0	0	0		hsa-mir-654-3p	0	0	0		hsa-mir-654-5p	0	0	0		hsa-mir-650	0	0	0		hsa-mir-650	0	0	0		hsa-mir-1322	0
hsa-mir-656	0	0	0		hsa-mir-654-5p	0	0	0		hsa-mir-654-5p	0	0	0		hsa-mir-655	0	0	0		hsa-mir-653	0	0	0		hsa-mir-653	0	0	0		hsa-mir-3157	0
hsa-mir-657	0	0	0		hsa-mir-655	0	0	0		hsa-mir-655	0	0	0		hsa-mir-656	0	0	0		hsa-mir-654-3p	0	0	0		hsa-mir-654-3p	0	0	0		hsa-mir-3130-5p	0
hsa-mir-658	0	0	0		hsa-mir-656	0	0	0		hsa-mir-656	0	0	0		hsa-mir-657	0	0	0		hsa-mir-654-5p	0	0	0		hsa-mir-654-5p	0	0	0		hsa-mir-600	0
hsa-mir-659	0	0	0		hsa-mir-657	0	0	0		hsa-mir-657	0	0	0		hsa-mir-658	0	0	0		hsa-mir-655	0	0	0		hsa-mir-655	0	0	0		hsa-mir-1324	0
hsa-mir-661	0	0	0		hsa-mir-658	0	0	0		hsa-mir-658	0	0	0		hsa-mir-659	0	0	0		hsa-mir-656	0	0	0		hsa-mir-656	0	0	0		hsa-mir-601	0
hsa-mir-662	0	0	0		hsa-mir-659	0	0	0		hsa-mir-659	0	0	0		hsa-mir-661	0	0	0		hsa-mir-657	0	0	0		hsa-mir-657	0	0	0		hsa-mir-3159	0
hsa-mir-663	0	0	0		hsa-mir-661	0	0	0		hsa-mir-661	0	0	0		hsa-mir-662	0	0	0		hsa-mir-658	0	0	0		hsa-mir-658	0	0	0		hsa-mir-369-5p	0
hsa-mir-663b	0	0	0		hsa-mir-662	0	0	0		hsa-mir-662	0	0	0		hsa-mir-663	0	0	0		hsa-mir-659	0	0	0		hsa-mir-659	0	0	0		hsa-mir-602	0
hsa-mir-665	0	8	0		hsa-mir-663	0	0	0		hsa-mir-663	0	0	0		hsa-mir-663b	0	0	0		hsa-mir-661	0	0	0		hsa-mir-661	0	0	0		hsa-mir-603	0
hsa-mir-668	0	0	0		hsa-mir-663b	0	0	0		hsa-mir-663b	0	0	0		hsa-mir-665	0	0	0		hsa-mir-662	0	0	0		hsa-mir-662	0	0	0		hsa-mir-604	0
hsa-mir-670	0	0	0		hsa-mir-665	0	0	0		hsa-mir-665	0	5	0		hsa-mir-668	0	0	0		hsa-mir-663	0	0	0		hsa-mir-663	0	0	0		hsa-mir-3160	0
hsa-mir-671-3p	0	41	0		hsa-mir-668	0	0	0		hsa-mir-668	0	0	0		hsa-mir-670	0	0	0		hsa-mir-663b	0	0	0		hsa-mir-663b	0	0	0		hsa-mir-299-5p	0
hsa-mir-675	0	0	0		hsa-mir-670	0	0	0		hsa-mir-670	0	0	0		hsa-mir-675	0	0	0		hsa-mir-665	0	0	0		hsa-mir-665	0	12	0		hsa-mir-605	0
hsa-mir-676	0	0	0		hsa-mir-675	0	0	0		hsa-mir-671-3p	0	34	0		hsa-mir-676	0	0	0		hsa-mir-668	0	0	0		hsa-mir-668	0	0	0		hsa-mir-3161	0
hsa-mir-708	0	0	0		hsa-mir-676	0	0	0		hsa-mir-675	0	0	0		hsa-mir-708	0	0	0		hsa-mir-670	0	0	0		hsa-mir-670	0	0	0		hsa-mir-606	0
hsa-mir-711	0	0	0		hsa-mir-708	0	0	0		hsa-mir-676	0	0	5		hsa-mir-711	0	0	0		hsa-mir-675	0	0	0		hsa-mir-675	0	0	0		hsa-mir-3162	0
hsa-mir-718	0	0	0		hsa-mir-711	0	0	0		hsa-mir-711	0	0	0		hsa-mir-718	0	0	0		hsa-mir-676	0	0	0		hsa-mir-676	0	5	0		hsa-mir-607	0
hsa-mir-758	0	0	0		hsa-mir-718	0	0	0		hsa-mir-718	0	0	0		hsa-mir-758	0	0	0		hsa-mir-708	0	0	0		hsa-mir-708	0	0	0		hsa-mir-3163	0
hsa-mir-759	0	0	0		hsa-mir-758	0	0	0		hsa-mir-758	0	0	0		hsa-mir-759	0	0	0		hsa-mir-711	0	0	0		hsa-mir-711	0	0	0		hsa-mir-608	0
hsa-mir-760	0	0	0		hsa-mir-759	0	0	0		hsa-mir-759	0	0	0		hsa-mir-760	0	8	0		hsa-mir-718	0	0	0		hsa-mir-718	0	0	0		hsa-mir-3164	0
hsa-mir-761	0	0	0		hsa-mir-760	0	6	0		hsa-mir-761	0	0	0		hsa-mir-761	0	0	0		hsa-mir-758	0	0	0		hsa-mir-758	0	0	0		hsa-mir-609	0
hsa-mir-762	0	0	0		hsa-mir-761	0	0	0		hsa-mir-762	0	0	0		hsa-mir-762	0	0	0		hsa-mir-759	0	0	0		hsa-mir-759	0	0	0		hsa-mir-518d-3p	0
hsa-mir-764	0	0	0		hsa-mir-762	0	0	0		hsa-mir-764	0	0	0		hsa-mir-764	0	0	0		hsa-mir-760	0	8	0		hsa-mir-761	0	0	0		hsa-mir-3165	0
hsa-mir-765	0	13	0		hsa-mir-764	0	0	0		hsa-mir-765	0	10	0		hsa-mir-765	0	6	0		hsa-mir-761	0	0	0		hsa-mir-762	0	0	0		hsa-mir-3616-3p	0
hsa-mir-766	0	5	0		hsa-mir-765	0	5	0		hsa-mir-766	0	0	0		hsa-mir-766	0	0	0		hsa-mir-762	0	0	0		hsa-mir-764	0	0	0		hsa-mir-3166	0
hsa-mir-767-3p	0	0	0		hsa-mir-766	0	10	0		hsa-mir-767-3p	0	0	0		hsa-mir-767-3p	0	0	0		hsa-mir-764	0	0	0		hsa-mir-765	0	5	0		hsa-mir-1200	0
hsa-mir-767-5p	0	0	0		hsa-mir-767-3p	0	0	0		hsa-mir-767-5p	0	0	0		hsa-mir-767-5p	0	0	0		hsa-mir-765	0	5	0		hsa-mir-767-3p	0	0	0		hsa-mir-873	0
hsa-mir-769-3p	0	6	0		hsa-mir-767-5p	0	0	0		hsa-mir-769-3p	0	7	0		hsa-mir-769-3p	0	8	0		hsa-mir-767-3p	0	0	0		hsa-mir-767-5p	0	0	0		hsa-mir-3167	0
hsa-mir-770-5p	0	0	0		hsa-mir-769-3p	0	7	0		hsa-mir-770-5p	0	0	0		hsa-mir-770-5p	0	0	0		hsa-mir-767-5p	0	0	0		hsa-mir-769-3p	0	0	0		hsa-mir-610	0
hsa-mir-802	0	0	0		hsa-mir-770-5p	0	0	0		hsa-mir-802	0	0	0		hsa-mir-802	0	0	0		hsa-mir-770-5p	0	0	0		hsa-mir-770-5p	0	0	0		hsa-mir-548c-5p	0
hsa-mir-873	0	0	0		hsa-mir-802	0	0	0		hsa-mir-873	0	0	0		hsa-mir-873	0	0	0		hsa-mir-802	0	0	0		hsa-mir-802	0	0	0		hsa-mir-548a-3p	0
hsa-mir-875-3p	0	0	0		hsa-mir-873	0	0	0		hsa-mir-875-3p	0	0	0		hsa-mir-875-3p	0	0	0		hsa-mir-873	0	0	0		hsa-mir-873	0	0	0		hsa-mir-3168	0
hsa-mir-875-5p	0	0	0		hsa-mir-875-3p	0	0	0		hsa-mir-875-5p	0	0	0		hsa-mir-875-5p	0	0	0		hsa-mir-875-3p	0	0	0		hsa-mir-875-3p	0	0	0		hsa-mir-1202	0
hsa-mir-876-3p	0	0	0		hsa-mir-875-5p	0	0	0		hsa-mir-876-3p	0	0	0		hsa-mir-876-3p	0	0	0		hsa-mir-875-5p	0	0	0		hsa-mir-875-5p	0	0	0		hsa-mir-611	0
hsa-mir-876-5p	0	0	0		hsa-mir-876-3p	0	0	0		hsa-mir-876-5p	0	0	0		hsa-mir-876-5p	0	0	0		hsa-mir-876-3p	0	0	0		hsa-mir-876-3p	0	0	0		hsa-mir-3169	0
hsa-mir-887	0	0	0		hsa-mir-876-5p	0	0	0		hsa-mir-887	0	0	0		hsa-mir-887	0	0	0		hsa-mir-876-5p	0	0	0		hsa-mir-876-5p	0	0	0		hsa-mir-1203	0
hsa-mir-888	0	0	0		hsa-mir-887	0	0	0		hsa-mir-888	0	0	0		hsa-mir-888	0	0	0		hsa-mir-887	0	0	0		hsa-mir-887	0	0	0		hsa-mir-3180-3p	0
hsa-mir-889	0	0	0		hsa-mir-888	0	0	0		hsa-mir-889	0	0	0		hsa-mir-889	0	0	0		hsa-mir-888	0	0	0		hsa-mir-888	0	0	0		hsa-mir-612	0
hsa-mir-890	0	0	0		hsa-mir-889	0	0	0		hsa-mir-890	0	0	0		hsa-mir-890	0	0	0		hsa-mir-889	0	0	0		hsa-mir-889	0	0	0		hsa-mir-1204	0
hsa-mir-891a	0	0	0		hsa-mir-890	0	0	0		hsa-mir-891a	0	0	0		hsa-mir-891a	0	0	0		hsa-mir-890	0	0	0		hsa-mir-890	0	0	0		hsa-mir-613	0
hsa-mir-891b	0	0	0		hsa-mir-891b	0	0	0		hsa-mir-891b	0	0	0		hsa-mir-891b	0	0	0		hsa-mir-891a	0	0	0		hsa-mir-891a	0	0	0		hsa-mir-1205	0
hsa-mir-892a	0	0	0		hsa-mir-892a	0	0	0		hsa-mir-892a	0	0	0		hsa-mir-892a	0	0	0		hsa-mir-891b	0	0	0		hsa-mir-891b	0	0	0		hsa-mir-3607-3p	0
hsa-mir-892b	0	0	0		hsa-mir-892b	0	0	0		hsa-mir-892b	0	0	0		hsa-mir-892b	0	0	0		hsa-mir-892a	0	0	0		hsa-mir-892a	0	0	0		hsa-mir-614	0
hsa-mir-920	0	0	0		hsa-mir-920	0	5	0		hsa-mir-920	0	0	0		hsa-mir-920	0	0	0		hsa-mir-892b	0	0	0		hsa-mir-892b	0	0	0		hsa-mir-525-3p	0
hsa-mir-921	0	0	0		hsa-mir-921	0	0	0		hsa-mir-921	0	0	0		hsa-mir-921	0	0	0		hsa-mir-920	0	0	0		hsa-mir-920	0	0	0		hsa-mir-1206	0
hsa-mir-922	0	0	0		hsa-mir-922	0	0	0		hsa-mir-922	0	0	0		hsa-mir-922	0	0	0		hsa-mir-921	0	0	0		hsa-mir-921	0	0	0		hsa-mir-208a	0
hsa-mir-924	0	0	0		hsa-mir-924	0	0	0		hsa-mir-924	0	0	0		hsa-mir-924	0	0	0		hsa-mir-922	0	0	0		hsa-mir-922	0	0	0		hsa-mir-520d-5p	0
hsa-mir-933	0	0	0		hsa-mir-933	0	0	0		hsa-mir-933	0	0	0		hsa-mir-933	0	0	0		hsa-mir-924	0	0	0		hsa-mir-924	0	0	0		hsa-mir-208b	0
hsa-mir-934	0	16	0		hsa-mir-934	0	17	0		hsa-mir-934	0	11	0		hsa-mir-934	0	0	0		hsa-mir-933	0	0	0		hsa-mir-933	0	0	0		hsa-mir-3171	0
hsa-mir-935	0	0	0		hsa-mir-935	0	0	0		hsa-mir-935	0	0	0		hsa-mir-935	0	0	0		hsa-mir-934	0	22	0		hsa-mir-935	0	0	0		hsa-mir-616	0
hsa-mir-936	0	0	0		hsa-mir-936	0	0	0		hsa-mir-936	0	0	0		hsa-mir-936	0	0	0		hsa-mir-935	0	0	0		hsa-mir-936	0	0	0		hsa-mir-1208	0
hsa-mir-937	0	0	0		hsa-mir-937	0	0	0		hsa-mir-937	0	0	0		hsa-mir-937	0	0	0		hsa-mir-936	0	0	0		hsa-mir-937	0	0	0		hsa-mir-617	0
hsa-mir-938	0	0	0		hsa-mir-938	0	0	0		hsa-mir-938	0	0	0		hsa-mir-938	0	0	0		hsa-mir-937	0	0	0		hsa-mir-938	0	0	0		hsa-mir-455-3p	0
hsa-mir-939	0	0	0		hsa-mir-939	0	0	0		hsa-mir-939	0	0	0		hsa-mir-939	0	5	0		hsa-mir-938	0	0	0		hsa-mir-939	0	0	0		hsa-mir-3173	0
hsa-mir-940	0	830	0		hsa-mir-940	0	361	9		hsa-mir-940	0	55	7		hsa-mir-940	0	73	5		hsa-mir-939	0	0	0		hsa-mir-940	0	195	15		hsa-mir-618	0
hsa-mir-942	0	0	0		hsa-mir-942	0	5	5		hsa-mir-942	0	5	0		hsa-mir-942	0	0	0		hsa-mir-942	0	0	0		hsa-mir-942	0	0	0		hsa-mir-3200-5p	0
hsa-mir-943	0	0	0		hsa-mir-943	0	0	0		hsa-mir-943	0	0	0		hsa-mir-943	0	0	0		hsa-mir-943	0	0	0		hsa-mir-943	0	0	0		hsa-mir-663b	0
hsa-mir-944	0	0	0		hsa-mir-944	0	0	0		hsa-mir-944	0	0	0		hsa-mir-944	0	0	0		hsa-mir-944	0	0	0		hsa-mir-944	0	0	0		hsa-mir-619	0
hsa-mir-95	0	5	0		hsa-mir-95	0	0	0		hsa-mir-95	0	0	0		hsa-mir-95	0	0	0		hsa-mir-95	0	0	0		hsa-mir-95	0	5	0		hsa-mir-3175	0
											8031670	16527426	1585869

## Sheet: Table S4
Table S4 - Gene targets for all expressed miRNAs with exact matches based on TargetScan and Miranda
Gene	TargetScan	miRanda	Tools Identifying
A2BP1	1	1	2
AADACL3	1	1	2
AADAT	1	1	2
AAK1	1	1	2
AAMP	1	1	2
AARS2	1	1	2
AASDHPPT	1	1	2
AATK	1	1	2
ABAT	1	1	2
ABCA1	1	1	2
ABCA12	1	1	2
ABCA13	1	1	2
ABCA2	1	1	2
ABCA4	1	1	2
ABCA8	1	1	2
ABCB10	1	1	2
ABCB6	1	1	2
ABCB7	1	1	2
ABCB9	1	1	2
ABCC1	1	1	2
ABCC10	1	1	2
ABCC4	1	1	2
ABCC5	1	1	2
ABCC9	1	1	2
ABCD1	1	1	2
ABCD2	1	1	2
ABCD3	1	1	2
ABCD4	1	1	2
ABCE1	1	1	2
ABCF2	1	1	2
ABCF3	1	1	2
ABCG4	1	1	2
ABCG8	1	1	2
ABHD11	1	1	2
ABHD13	1	1	2
ABHD14B	1	1	2
ABHD2	1	1	2
ABHD3	1	1	2
ABHD4	1	1	2
ABHD5	1	1	2
ABHD6	1	1	2
ABHD8	1	1	2
ABI1	1	1	2
ABI2	1	1	2
ABI3BP	1	1	2
ABL1	1	1	2
ABL2	1	1	2
ABLIM1	1	1	2
ABLIM3	1	1	2
ABR	1	1	2
ABTB1	1	1	2
ABTB2	1	1	2
ACAA2	1	1	2
ACACA	1	1	2
ACACB	1	1	2
ACADSB	1	1	2
ACADVL	1	1	2
ACAN	1	1	2
ACBD3	1	1	2
ACBD4	1	1	2
ACBD5	1	1	2
ACCN1	1	1	2
ACCN2	1	1	2
ACCN4	1	1	2
ACHE	1	1	2
ACIN1	1	1	2
ACLY	1	1	2
ACO1	1	1	2
ACO2	1	1	2
ACOT4	1	1	2
ACOT7	1	1	2
ACOX1	1	1	2
ACP2	1	1	2
ACPL2	1	1	2
ACPP	1	1	2
ACRBP	1	1	2
ACSL1	1	1	2
ACSL3	1	1	2
ACSL4	1	1	2
ACSL6	1	1	2
ACSS2	1	1	2
ACSS3	1	1	2
ACTA1	1	1	2
ACTA2	1	1	2
ACTBL2	1	1	2
ACTC1	1	1	2
ACTG1	1	1	2
ACTL6A	1	1	2
ACTN1	1	1	2
ACTN2	1	1	2
ACTN4	1	1	2
ACTR10	1	1	2
ACTR1A	1	1	2
ACTR2	1	1	2
ACTR3	1	1	2
ACTR3B	1	1	2
ACTR5	1	1	2
ACTR8	1	1	2
ACVR1	1	1	2
ACVR1B	1	1	2
ACVR1C	1	1	2
ACVR2A	1	1	2
ACVR2B	1	1	2
ACVRL1	1	1	2
ADAM10	1	1	2
ADAM11	1	1	2
ADAM12	1	1	2
ADAM17	1	1	2
ADAM19	1	1	2
ADAM22	1	1	2
ADAM23	1	1	2
ADAM9	1	1	2
ADAMDEC1	1	1	2
ADAMTS1	1	1	2
ADAMTS10	1	1	2
ADAMTS14	1	1	2
ADAMTS16	1	1	2
ADAMTS17	1	1	2
ADAMTS18	1	1	2
ADAMTS19	1	1	2
ADAMTS3	1	1	2
ADAMTS4	1	1	2
ADAMTS5	1	1	2
ADAMTS6	1	1	2
ADAMTS7	1	1	2
ADAMTS8	1	1	2
ADAMTS9	1	1	2
ADAMTSL1	1	1	2
ADAMTSL2	1	1	2
ADAMTSL3	1	1	2
ADAR	1	1	2
ADARB1	1	1	2
ADARB2	1	1	2
ADAT2	1	1	2
ADC	1	1	2
ADCY1	1	1	2
ADCY2	1	1	2
ADCY3	1	1	2
ADCY6	1	1	2
ADCY7	1	1	2
ADCY9	1	1	2
ADCYAP1	1	1	2
ADD1	1	1	2
ADD2	1	1	2
ADD3	1	1	2
ADHFE1	1	1	2
ADIG	1	1	2
ADIPOQ	1	1	2
ADIPOR1	1	1	2
ADIPOR2	1	1	2
ADK	1	1	2
ADM	1	1	2
ADNP	1	1	2
ADNP2	1	1	2
ADO	1	1	2
ADORA1	1	1	2
ADORA2A	1	1	2
ADORA2B	1	1	2
ADPGK	1	1	2
ADRA1B	1	1	2
ADRA1D	1	1	2
ADRA2A	1	1	2
ADRA2B	1	1	2
ADRA2C	1	1	2
ADRB1	1	1	2
ADRB2	1	1	2
ADRB3	1	1	2
ADRBK1	1	1	2
ADRBK2	1	1	2
ADSS	1	1	2
AEBP2	1	1	2
AEN	1	1	2
AES	1	1	2
AFAP1	1	1	2
AFAP1L1	1	1	2
AFAP1L2	1	1	2
AFF1	1	1	2
AFF2	1	1	2
AFF3	1	1	2
AFF4	1	1	2
AFM	1	1	2
AFP	1	1	2
AFTPH	1	1	2
AGBL2	1	1	2
AGBL5	1	1	2
AGGF1	1	1	2
AGK	1	1	2
AGL	1	1	2
AGPAT1	1	1	2
AGPAT3	1	1	2
AGPAT4	1	1	2
AGPAT5	1	1	2
AGPAT9	1	1	2
AGR2	1	1	2
AGRN	1	1	2
AGTR2	1	1	2
AGTRAP	1	1	2
AGXT2L1	1	1	2
AHCTF1	1	1	2
AHCY	1	1	2
AHCYL1	1	1	2
AHCYL2	1	1	2
AHDC1	1	1	2
AHI1	1	1	2
AHNAK	1	1	2
AHNAK2	1	1	2
AHR	1	1	2
AHRR	1	1	2
AHSG	1	1	2
AICDA	1	1	2
AIDA	1	1	2
AIFM2	1	1	2
AIFM3	1	1	2
AIM1	1	1	2
AIM1L	1	1	2
AJAP1	1	1	2
AK1	1	1	2
AK2	1	1	2
AK3	1	1	2
AK3L1	1	1	2
AKAP1	1	1	2
AKAP10	1	1	2
AKAP11	1	1	2
AKAP12	1	1	2
AKAP13	1	1	2
AKAP2	1	1	2
AKAP3	1	1	2
AKAP5	1	1	2
AKAP6	1	1	2
AKAP7	1	1	2
AKAP9	1	1	2
AKIRIN1	1	1	2
AKIRIN2	1	1	2
AKNA	1	1	2
AKT1	1	1	2
AKT1S1	1	1	2
AKT2	1	1	2
AKT3	1	1	2
ALAD	1	1	2
ALCAM	1	1	2
ALDH1A2	1	1	2
ALDH1A3	1	1	2
ALDH3A2	1	1	2
ALDH4A1	1	1	2
ALDH5A1	1	1	2
ALDOA	1	1	2
ALG10B	1	1	2
ALG2	1	1	2
ALG9	1	1	2
ALK	1	1	2
ALKBH1	1	1	2
ALKBH5	1	1	2
ALOX12	1	1	2
ALOX15B	1	1	2
ALPK1	1	1	2
ALPK2	1	1	2
ALPK3	1	1	2
ALPL	1	1	2
ALS2	1	1	2
ALS2CR11	1	1	2
ALS2CR4	1	1	2
ALS2CR8	1	1	2
ALX1	1	1	2
ALX4	1	1	2
AMBN	1	1	2
AMBRA1	1	1	2
AMD1	1	1	2
AMFR	1	1	2
AMIGO1	1	1	2
AMIGO2	1	1	2
AMMECR1	1	1	2
AMMECR1L	1	1	2
AMN1	1	1	2
AMOT	1	1	2
AMOTL1	1	1	2
AMOTL2	1	1	2
AMPD2	1	1	2
AMPD3	1	1	2
AMPH	1	1	2
AMT	1	1	2
AMZ2	1	1	2
ANAPC11	1	1	2
ANAPC4	1	1	2
ANGEL1	1	1	2
ANGEL2	1	1	2
ANGPT1	1	1	2
ANGPT2	1	1	2
ANGPT4	1	1	2
ANGPTL1	1	1	2
ANGPTL2	1	1	2
ANGPTL4	1	1	2
ANK1	1	1	2
ANK2	1	1	2
ANK3	1	1	2
ANKFY1	1	1	2
ANKH	1	1	2
ANKHD1	1	1	2
ANKHD1-EIF4EBP3	1	1	2
ANKIB1	1	1	2
ANKLE2	1	1	2
ANKMY2	1	1	2
ANKRD10	1	1	2
ANKRD11	1	1	2
ANKRD12	1	1	2
ANKRD13A	1	1	2
ANKRD13B	1	1	2
ANKRD13C	1	1	2
ANKRD13D	1	1	2
ANKRD17	1	1	2
ANKRD22	1	1	2
ANKRD27	1	1	2
ANKRD28	1	1	2
ANKRD29	1	1	2
ANKRD34A	1	1	2
ANKRD40	1	1	2
ANKRD42	1	1	2
ANKRD43	1	1	2
ANKRD44	1	1	2
ANKRD45	1	1	2
ANKRD46	1	1	2
ANKRD49	1	1	2
ANKRD5	1	1	2
ANKRD50	1	1	2
ANKRD52	1	1	2
ANKRD54	1	1	2
ANKRD55	1	1	2
ANKRD57	1	1	2
ANKRD6	1	1	2
ANKRD7	1	1	2
ANKRD9	1	1	2
ANKS1A	1	1	2
ANKS1B	1	1	2
ANKS3	1	1	2
ANKS6	1	1	2
ANKZF1	1	1	2
ANLN	1	1	2
ANP32A	1	1	2
ANP32E	1	1	2
ANPEP	1	1	2
ANTXR1	1	1	2
ANTXR2	1	1	2
ANUBL1	1	1	2
ANXA11	1	1	2
ANXA2	1	1	2
ANXA4	1	1	2
ANXA5	1	1	2
ANXA7	1	1	2
AP1B1	1	1	2
AP1G1	1	1	2
AP1M2	1	1	2
AP1S1	1	1	2
AP1S2	1	1	2
AP1S3	1	1	2
AP2A1	1	1	2
AP2B1	1	1	2
AP2M1	1	1	2
AP3B1	1	1	2
AP3B2	1	1	2
AP3D1	1	1	2
AP3M1	1	1	2
AP3M2	1	1	2
AP3S1	1	1	2
AP4E1	1	1	2
AP4S1	1	1	2
APAF1	1	1	2
APBA1	1	1	2
APBA2	1	1	2
APBB2	1	1	2
APBB3	1	1	2
APC	1	1	2
APC2	1	1	2
APCDD1	1	1	2
APH1A	1	1	2
APH1B	1	1	2
API5	1	1	2
APLN	1	1	2
APLNR	1	1	2
APLP2	1	1	2
APOBEC4	1	1	2
APOC2	1	1	2
APOLD1	1	1	2
APOM	1	1	2
APOO	1	1	2
APOOL	1	1	2
APP	1	1	2
APPBP2	1	1	2
APPL1	1	1	2
APPL2	1	1	2
AQP1	1	1	2
AQP10	1	1	2
AQP11	1	1	2
AQP2	1	1	2
AQP4	1	1	2
AQP6	1	1	2
AQP9	1	1	2
AQR	1	1	2
AR	1	1	2
ARAF	1	1	2
ARC	1	1	2
ARCN1	1	1	2
AREG	1	1	2
ARF1	1	1	2
ARF3	1	1	2
ARF4	1	1	2
ARF5	1	1	2
ARF6	1	1	2
ARFGAP2	1	1	2
ARFGAP3	1	1	2
ARFGEF1	1	1	2
ARFGEF2	1	1	2
ARFIP1	1	1	2
ARFIP2	1	1	2
ARFRP1	1	1	2
ARG1	1	1	2
ARGLU1	1	1	2
ARHGAP1	1	1	2
ARHGAP10	1	1	2
ARHGAP11A	1	1	2
ARHGAP12	1	1	2
ARHGAP15	1	1	2
ARHGAP17	1	1	2
ARHGAP18	1	1	2
ARHGAP19	1	1	2
ARHGAP20	1	1	2
ARHGAP21	1	1	2
ARHGAP24	1	1	2
ARHGAP26	1	1	2
ARHGAP27	1	1	2
ARHGAP28	1	1	2
ARHGAP29	1	1	2
ARHGAP30	1	1	2
ARHGAP5	1	1	2
ARHGAP6	1	1	2
ARHGDIA	1	1	2
ARHGEF1	1	1	2
ARHGEF10	1	1	2
ARHGEF11	1	1	2
ARHGEF12	1	1	2
ARHGEF15	1	1	2
ARHGEF17	1	1	2
ARHGEF18	1	1	2
ARHGEF2	1	1	2
ARHGEF3	1	1	2
ARHGEF4	1	1	2
ARHGEF5	1	1	2
ARHGEF6	1	1	2
ARHGEF7	1	1	2
ARHGEF9	1	1	2
ARID1A	1	1	2
ARID1B	1	1	2
ARID2	1	1	2
ARID3A	1	1	2
ARID3B	1	1	2
ARID4A	1	1	2
ARID4B	1	1	2
ARID5B	1	1	2
ARIH2	1	1	2
ARL1	1	1	2
ARL10	1	1	2
ARL13B	1	1	2
ARL15	1	1	2
ARL2	1	1	2
ARL2BP	1	1	2
ARL3	1	1	2
ARL4A	1	1	2
ARL4C	1	1	2
ARL4D	1	1	2
ARL5A	1	1	2
ARL5B	1	1	2
ARL6IP1	1	1	2
ARL6IP5	1	1	2
ARL6IP6	1	1	2
ARL8A	1	1	2
ARL8B	1	1	2
ARMC1	1	1	2
ARMC10	1	1	2
ARMC2	1	1	2
ARMC8	1	1	2
ARMCX1	1	1	2
ARMCX2	1	1	2
ARMCX3	1	1	2
ARMCX6	1	1	2
ARNT	1	1	2
ARNT2	1	1	2
ARNTL	1	1	2
ARPC1A	1	1	2
ARPC1B	1	1	2
ARPC5	1	1	2
ARPM1	1	1	2
ARRB1	1	1	2
ARRB2	1	1	2
ARRDC1	1	1	2
ARRDC2	1	1	2
ARRDC3	1	1	2
ARRDC4	1	1	2
ARSB	1	1	2
ARSJ	1	1	2
ARVCF	1	1	2
ARX	1	1	2
AS3MT	1	1	2
ASAH1	1	1	2
ASAM	1	1	2
ASB1	1	1	2
ASB12	1	1	2
ASB13	1	1	2
ASB15	1	1	2
ASB3	1	1	2
ASB6	1	1	2
ASB7	1	1	2
ASCC1	1	1	2
ASCC2	1	1	2
ASCC3	1	1	2
ASCL1	1	1	2
ASF1A	1	1	2
ASF1B	1	1	2
ASH1L	1	1	2
ASH2L	1	1	2
ASNA1	1	1	2
ASPA	1	1	2
ASPH	1	1	2
ASPHD1	1	1	2
ASPN	1	1	2
ASPRV1	1	1	2
ASRGL1	1	1	2
ASTN1	1	1	2
ASTN2	1	1	2
ASXL1	1	1	2
ASXL2	1	1	2
ATAD1	1	1	2
ATAD2	1	1	2
ATAD2B	1	1	2
ATCAY	1	1	2
ATF1	1	1	2
ATF2	1	1	2
ATF3	1	1	2
ATF6	1	1	2
ATF7	1	1	2
ATF7IP	1	1	2
ATF7IP2	1	1	2
ATG10	1	1	2
ATG12	1	1	2
ATG16L1	1	1	2
ATG2A	1	1	2
ATG2B	1	1	2
ATG4A	1	1	2
ATG4B	1	1	2
ATG4D	1	1	2
ATG5	1	1	2
ATG9A	1	1	2
ATL3	1	1	2
ATM	1	1	2
ATMIN	1	1	2
ATOH8	1	1	2
ATP10A	1	1	2
ATP10B	1	1	2
ATP10D	1	1	2
ATP11A	1	1	2
ATP11B	1	1	2
ATP11C	1	1	2
ATP13A1	1	1	2
ATP13A2	1	1	2
ATP13A3	1	1	2
ATP1A1	1	1	2
ATP1A2	1	1	2
ATP1A3	1	1	2
ATP1B1	1	1	2
ATP1B2	1	1	2
ATP1B4	1	1	2
ATP2A2	1	1	2
ATP2B1	1	1	2
ATP2B2	1	1	2
ATP2B3	1	1	2
ATP2B4	1	1	2
ATP2C1	1	1	2
ATP5F1	1	1	2
ATP5G3	1	1	2
ATP6AP2	1	1	2
ATP6V0A1	1	1	2
ATP6V0A2	1	1	2
ATP6V0C	1	1	2
ATP6V0E1	1	1	2
ATP6V1A	1	1	2
ATP6V1B2	1	1	2
ATP6V1C1	1	1	2
ATP6V1C2	1	1	2
ATP6V1E1	1	1	2
ATP6V1F	1	1	2
ATP6V1G1	1	1	2
ATP6V1G2	1	1	2
ATP6V1H	1	1	2
ATP7A	1	1	2
ATP7B	1	1	2
ATP8A1	1	1	2
ATP8A2	1	1	2
ATP8B1	1	1	2
ATP8B2	1	1	2
ATP8B4	1	1	2
ATP9A	1	1	2
ATPAF1	1	1	2
ATRN	1	1	2
ATRNL1	1	1	2
ATRX	1	1	2
ATXN1	1	1	2
ATXN10	1	1	2
ATXN2	1	1	2
ATXN2L	1	1	2
ATXN3	1	1	2
ATXN7	1	1	2
ATXN7L1	1	1	2
ATXN7L2	1	1	2
ATXN7L3	1	1	2
AUH	1	1	2
AUP1	1	1	2
AURKA	1	1	2
AUTS2	1	1	2
AVEN	1	1	2
AVIL	1	1	2
AXIN1	1	1	2
AXIN2	1	1	2
AXL	1	1	2
AZI2	1	1	2
AZIN1	1	1	2
B3GALNT1	1	1	2
B3GALNT2	1	1	2
B3GALT1	1	1	2
B3GALT2	1	1	2
B3GALT5	1	1	2
B3GALT6	1	1	2
B3GALTL	1	1	2
B3GAT1	1	1	2
B3GAT3	1	1	2
B3GNT1	1	1	2
B3GNT5	1	1	2
B4GALNT1	1	1	2
B4GALT1	1	1	2
B4GALT2	1	1	2
B4GALT3	1	1	2
B4GALT4	1	1	2
B4GALT5	1	1	2
B4GALT6	1	1	2
BAALC	1	1	2
BAAT	1	1	2
BACE1	1	1	2
BACE2	1	1	2
BACH1	1	1	2
BACH2	1	1	2
BAG1	1	1	2
BAG2	1	1	2
BAG4	1	1	2
BAG5	1	1	2
BAGE2	1	1	2
BAHCC1	1	1	2
BAHD1	1	1	2
BAI1	1	1	2
BAI2	1	1	2
BAI3	1	1	2
BAIAP2	1	1	2
BAIAP2L2	1	1	2
BAK1	1	1	2
BAMBI	1	1	2
BANK1	1	1	2
BANP	1	1	2
BAP1	1	1	2
BARHL1	1	1	2
BARHL2	1	1	2
BARX1	1	1	2
BARX2	1	1	2
BASP1	1	1	2
BAT1	1	1	2
BAT2	1	1	2
BAT3	1	1	2
BATF3	1	1	2
BAZ1A	1	1	2
BAZ1B	1	1	2
BAZ2A	1	1	2
BAZ2B	1	1	2
BBC3	1	1	2
BBS4	1	1	2
BBS9	1	1	2
BCAN	1	1	2
BCAP29	1	1	2
BCAR3	1	1	2
BCAS1	1	1	2
BCAS4	1	1	2
BCAT1	1	1	2
BCAT2	1	1	2
BCCIP	1	1	2
BCKDHB	1	1	2
BCL10	1	1	2
BCL11A	1	1	2
BCL11B	1	1	2
BCL2	1	1	2
BCL2L1	1	1	2
BCL2L11	1	1	2
BCL2L12	1	1	2
BCL2L13	1	1	2
BCL2L15	1	1	2
BCL2L2	1	1	2
BCL3	1	1	2
BCL6	1	1	2
BCL6B	1	1	2
BCL7A	1	1	2
BCL7B	1	1	2
BCL9	1	1	2
BCL9L	1	1	2
BCLAF1	1	1	2
BCOR	1	1	2
BCORL1	1	1	2
BCR	1	1	2
BDH1	1	1	2
BDH2	1	1	2
BDKRB2	1	1	2
BDNF	1	1	2
BDP1	1	1	2
BECN1	1	1	2
BEGAIN	1	1	2
BEST1	1	1	2
BEST2	1	1	2
BEST3	1	1	2
BEST4	1	1	2
BET1	1	1	2
BET1L	1	1	2
BFAR	1	1	2
BHLHB9	1	1	2
BICC1	1	1	2
BICD1	1	1	2
BICD2	1	1	2
BID	1	1	2
BIN2	1	1	2
BIN3	1	1	2
BIRC5	1	1	2
BIRC6	1	1	2
BIVM	1	1	2
BLCAP	1	1	2
BLMH	1	1	2
BLOC1S2	1	1	2
BMF	1	1	2
BMI1	1	1	2
BMP1	1	1	2
BMP2	1	1	2
BMP2K	1	1	2
BMP3	1	1	2
BMP4	1	1	2
BMP6	1	1	2
BMP8A	1	1	2
BMP8B	1	1	2
BMPER	1	1	2
BMPR1A	1	1	2
BMPR1B	1	1	2
BMPR2	1	1	2
BMX	1	1	2
BNC1	1	1	2
BNC2	1	1	2
BNIP2	1	1	2
BNIP3L	1	1	2
BOC	1	1	2
BOLA3	1	1	2
BOLL	1	1	2
BPIL1	1	1	2
BPTF	1	1	2
BRCA1	1	1	2
BRCC3	1	1	2
BRD1	1	1	2
BRD2	1	1	2
BRD3	1	1	2
BRD4	1	1	2
BRE	1	1	2
BRF2	1	1	2
BRIP1	1	1	2
BRMS1L	1	1	2
BRP44L	1	1	2
BRPF1	1	1	2
BRPF3	1	1	2
BRSK1	1	1	2
BRSK2	1	1	2
BRWD1	1	1	2
BRWD3	1	1	2
BSDC1	1	1	2
BSN	1	1	2
BTAF1	1	1	2
BTBD10	1	1	2
BTBD11	1	1	2
BTBD12	1	1	2
BTBD3	1	1	2
BTBD7	1	1	2
BTBD9	1	1	2
BTF3	1	1	2
BTF3L4	1	1	2
BTG1	1	1	2
BTG2	1	1	2
BTG3	1	1	2
BTG4	1	1	2
BTK	1	1	2
BTLA	1	1	2
BTN2A1	1	1	2
BTRC	1	1	2
BUD13	1	1	2
BVES	1	1	2
BZRAP1	1	1	2
BZW1	1	1	2
BZW2	1	1	2
C10orf107	1	1	2
C10orf111	1	1	2
C10orf114	1	1	2
C10orf118	1	1	2
C10orf119	1	1	2
C10orf12	1	1	2
C10orf137	1	1	2
C10orf140	1	1	2
C10orf18	1	1	2
C10orf2	1	1	2
C10orf25	1	1	2
C10orf26	1	1	2
C10orf32	1	1	2
C10orf4	1	1	2
C10orf46	1	1	2
C10orf47	1	1	2
C10orf53	1	1	2
C10orf54	1	1	2
C10orf55	1	1	2
C10orf58	1	1	2
C10orf71	1	1	2
C10orf76	1	1	2
C10orf78	1	1	2
C10orf81	1	1	2
C10orf84	1	1	2
C10orf90	1	1	2
C11orf17	1	1	2
C11orf24	1	1	2
C11orf30	1	1	2
C11orf41	1	1	2
C11orf45	1	1	2
C11orf51	1	1	2
C11orf54	1	1	2
C11orf57	1	1	2
C11orf58	1	1	2
C11orf68	1	1	2
C11orf75	1	1	2
C11orf82	1	1	2
C11orf9	1	1	2
C12orf11	1	1	2
C12orf12	1	1	2
C12orf23	1	1	2
C12orf24	1	1	2
C12orf32	1	1	2
C12orf34	1	1	2
C12orf35	1	1	2
C12orf36	1	1	2
C12orf4	1	1	2
C12orf41	1	1	2
C12orf42	1	1	2
C12orf43	1	1	2
C12orf44	1	1	2
C12orf49	1	1	2
C12orf5	1	1	2
C12orf51	1	1	2
C12orf53	1	1	2
C12orf59	1	1	2
C12orf62	1	1	2
C12orf66	1	1	2
C13orf1	1	1	2
C13orf18	1	1	2
C13orf23	1	1	2
C13orf30	1	1	2
C13orf33	1	1	2
C13orf34	1	1	2
C13orf36	1	1	2
C13orf37	1	1	2
C14orf1	1	1	2
C14orf101	1	1	2
C14orf102	1	1	2
C14orf104	1	1	2
C14orf109	1	1	2
C14orf115	1	1	2
C14orf118	1	1	2
C14orf119	1	1	2
C14orf126	1	1	2
C14orf129	1	1	2
C14orf135	1	1	2
C14orf138	1	1	2
C14orf142	1	1	2
C14orf145	1	1	2
C14orf147	1	1	2
C14orf166	1	1	2
C14orf181	1	1	2
C14orf28	1	1	2
C14orf39	1	1	2
C14orf4	1	1	2
C14orf43	1	1	2
C14orf73	1	1	2
C15orf17	1	1	2
C15orf21	1	1	2
C15orf24	1	1	2
C15orf27	1	1	2
C15orf29	1	1	2
C15orf32	1	1	2
C15orf39	1	1	2
C15orf41	1	1	2
C15orf48	1	1	2
C15orf52	1	1	2
C15orf53	1	1	2
C15orf54	1	1	2
C15orf56	1	1	2
C15orf57	1	1	2
C16orf45	1	1	2
C16orf48	1	1	2
C16orf5	1	1	2
C16orf53	1	1	2
C16orf54	1	1	2
C16orf57	1	1	2
C16orf58	1	1	2
C16orf63	1	1	2
C16orf70	1	1	2
C16orf72	1	1	2
C16orf74	1	1	2
C16orf80	1	1	2
C16orf82	1	1	2
C16orf88	1	1	2
C17orf39	1	1	2
C17orf58	1	1	2
C17orf59	1	1	2
C17orf63	1	1	2
C17orf68	1	1	2
C17orf70	1	1	2
C17orf71	1	1	2
C17orf74	1	1	2
C17orf78	1	1	2
C17orf80	1	1	2
C17orf85	1	1	2
C18orf1	1	1	2
C18orf19	1	1	2
C18orf25	1	1	2
C18orf34	1	1	2
C18orf54	1	1	2
C18orf55	1	1	2
C18orf62	1	1	2
C18orf8	1	1	2
C19orf2	1	1	2
C19orf22	1	1	2
C19orf26	1	1	2
C19orf28	1	1	2
C19orf39	1	1	2
C19orf43	1	1	2
C19orf47	1	1	2
C19orf48	1	1	2
C19orf50	1	1	2
C19orf54	1	1	2
C19orf55	1	1	2
C19orf56	1	1	2
C19orf6	1	1	2
C19orf63	1	1	2
C1D	1	1	2
C1GALT1	1	1	2
C1orf105	1	1	2
C1orf106	1	1	2
C1orf107	1	1	2
C1orf109	1	1	2
C1orf113	1	1	2
C1orf115	1	1	2
C1orf116	1	1	2
C1orf122	1	1	2
C1orf128	1	1	2
C1orf130	1	1	2
C1orf135	1	1	2
C1orf144	1	1	2
C1orf151	1	1	2
C1orf162	1	1	2
C1orf168	1	1	2
C1orf172	1	1	2
C1orf173	1	1	2
C1orf174	1	1	2
C1orf186	1	1	2
C1orf187	1	1	2
C1orf190	1	1	2
C1orf198	1	1	2
C1orf201	1	1	2
C1orf21	1	1	2
C1orf210	1	1	2
C1orf216	1	1	2
C1orf25	1	1	2
C1orf26	1	1	2
C1orf27	1	1	2
C1orf38	1	1	2
C1orf43	1	1	2
C1orf50	1	1	2
C1orf52	1	1	2
C1orf56	1	1	2
C1orf63	1	1	2
C1orf70	1	1	2
C1orf83	1	1	2
C1orf88	1	1	2
C1orf9	1	1	2
C1orf91	1	1	2
C1orf96	1	1	2
C1QL1	1	1	2
C1QL3	1	1	2
C1QTNF1	1	1	2
C1QTNF2	1	1	2
C1QTNF3	1	1	2
C1QTNF6	1	1	2
C1QTNF7	1	1	2
C20orf103	1	1	2
C20orf107	1	1	2
C20orf108	1	1	2
C20orf11	1	1	2
C20orf111	1	1	2
C20orf112	1	1	2
C20orf117	1	1	2
C20orf12	1	1	2
C20orf134	1	1	2
C20orf160	1	1	2
C20orf177	1	1	2
C20orf194	1	1	2
C20orf20	1	1	2
C20orf27	1	1	2
C20orf3	1	1	2
C20orf4	1	1	2
C20orf46	1	1	2
C20orf72	1	1	2
C20orf85	1	1	2
C21orf62	1	1	2
C21orf63	1	1	2
C21orf91	1	1	2
C22orf13	1	1	2
C22orf28	1	1	2
C22orf29	1	1	2
C22orf39	1	1	2
C22orf40	1	1	2
C22orf9	1	1	2
C2CD2	1	1	2
C2CD2L	1	1	2
C2orf15	1	1	2
C2orf18	1	1	2
C2orf24	1	1	2
C2orf29	1	1	2
C2orf3	1	1	2
C2orf42	1	1	2
C2orf43	1	1	2
C2orf44	1	1	2
C2orf53	1	1	2
C2orf55	1	1	2
C2orf60	1	1	2
C2orf65	1	1	2
C2orf66	1	1	2
C2orf67	1	1	2
C2orf68	1	1	2
C2orf69	1	1	2
C2orf71	1	1	2
C2orf73	1	1	2
C3orf10	1	1	2
C3orf15	1	1	2
C3orf18	1	1	2
C3orf19	1	1	2
C3orf23	1	1	2
C3orf33	1	1	2
C3orf52	1	1	2
C3orf55	1	1	2
C3orf57	1	1	2
C3orf58	1	1	2
C3orf59	1	1	2
C3orf62	1	1	2
C3orf63	1	1	2
C3orf64	1	1	2
C3orf67	1	1	2
C3orf70	1	1	2
C4orf19	1	1	2
C4orf31	1	1	2
C4orf32	1	1	2
C4orf33	1	1	2
C4orf34	1	1	2
C4orf35	1	1	2
C4orf41	1	1	2
C4orf46	1	1	2
C5orf13	1	1	2
C5orf15	1	1	2
C5orf20	1	1	2
C5orf22	1	1	2
C5orf23	1	1	2
C5orf24	1	1	2
C5orf25	1	1	2
C5orf28	1	1	2
C5orf30	1	1	2
C5orf33	1	1	2
C5orf38	1	1	2
C5orf4	1	1	2
C5orf41	1	1	2
C5orf42	1	1	2
C5orf43	1	1	2
C5orf44	1	1	2
C5orf46	1	1	2
C6orf106	1	1	2
C6orf120	1	1	2
C6orf134	1	1	2
C6orf136	1	1	2
C6orf142	1	1	2
C6orf145	1	1	2
C6orf154	1	1	2
C6orf162	1	1	2
C6orf167	1	1	2
C6orf168	1	1	2
C6orf192	1	1	2
C6orf204	1	1	2
C6orf222	1	1	2
C6orf225	1	1	2
C6orf35	1	1	2
C6orf47	1	1	2
C6orf62	1	1	2
C6orf64	1	1	2
C6orf89	1	1	2
C6orf97	1	1	2
C7	1	1	2
C7orf16	1	1	2
C7orf23	1	1	2
C7orf25	1	1	2
C7orf26	1	1	2
C7orf31	1	1	2
C7orf41	1	1	2
C7orf42	1	1	2
C7orf43	1	1	2
C7orf45	1	1	2
C7orf51	1	1	2
C7orf54	1	1	2
C7orf58	1	1	2
C7orf60	1	1	2
C8B	1	1	2
C8orf37	1	1	2
C8orf4	1	1	2
C8orf41	1	1	2
C8orf42	1	1	2
C8orf44	1	1	2
C8orf46	1	1	2
C8orf55	1	1	2
C8orf58	1	1	2
C8orf59	1	1	2
C8orf79	1	1	2
C9orf100	1	1	2
C9orf102	1	1	2
C9orf125	1	1	2
C9orf150	1	1	2
C9orf25	1	1	2
C9orf3	1	1	2
C9orf40	1	1	2
C9orf41	1	1	2
C9orf47	1	1	2
C9orf5	1	1	2
C9orf64	1	1	2
C9orf69	1	1	2
C9orf7	1	1	2
C9orf72	1	1	2
C9orf80	1	1	2
C9orf86	1	1	2
C9orf89	1	1	2
C9orf91	1	1	2
CA10	1	1	2
CA12	1	1	2
CA13	1	1	2
CA2	1	1	2
CA5B	1	1	2
CA7	1	1	2
CA8	1	1	2
CAB39	1	1	2
CABLES1	1	1	2
CABLES2	1	1	2
CABP1	1	1	2
CABP4	1	1	2
CABP7	1	1	2
CACHD1	1	1	2
CACNA1A	1	1	2
CACNA1B	1	1	2
CACNA1C	1	1	2
CACNA1D	1	1	2
CACNA1E	1	1	2
CACNA1G	1	1	2
CACNA1H	1	1	2
CACNA1I	1	1	2
CACNA2D1	1	1	2
CACNA2D2	1	1	2
CACNA2D3	1	1	2
CACNA2D4	1	1	2
CACNB1	1	1	2
CACNB2	1	1	2
CACNB3	1	1	2
CACNB4	1	1	2
CACNG1	1	1	2
CACNG4	1	1	2
CACYBP	1	1	2
CAD	1	1	2
CADM1	1	1	2
CADM2	1	1	2
CADM3	1	1	2
CADM4	1	1	2
CADPS	1	1	2
CADPS2	1	1	2
CALB1	1	1	2
CALB2	1	1	2
CALCB	1	1	2
CALCOCO1	1	1	2
CALCOCO2	1	1	2
CALCR	1	1	2
CALCRL	1	1	2
CALD1	1	1	2
CALHM1	1	1	2
CALM1	1	1	2
CALM2	1	1	2
CALM3	1	1	2
CALML4	1	1	2
CALN1	1	1	2
CALR	1	1	2
CALU	1	1	2
CAMK1D	1	1	2
CAMK1G	1	1	2
CAMK2A	1	1	2
CAMK2D	1	1	2
CAMK2G	1	1	2
CAMK2N1	1	1	2
CAMK2N2	1	1	2
CAMK4	1	1	2
CAMKK1	1	1	2
CAMKK2	1	1	2
CAMKV	1	1	2
CAMLG	1	1	2
CAMSAP1	1	1	2
CAMSAP1L1	1	1	2
CAMTA1	1	1	2
CAMTA2	1	1	2
CAND1	1	1	2
CAND2	1	1	2
CANT1	1	1	2
CANX	1	1	2
CAP1	1	1	2
CAP2	1	1	2
CAPN1	1	1	2
CAPN12	1	1	2
CAPN2	1	1	2
CAPN3	1	1	2
CAPN5	1	1	2
CAPN6	1	1	2
CAPN7	1	1	2
CAPNS1	1	1	2
CAPRIN1	1	1	2
CAPRIN2	1	1	2
CAPZA1	1	1	2
CAPZA2	1	1	2
CARD10	1	1	2
CARD11	1	1	2
CARD6	1	1	2
CARHSP1	1	1	2
CARM1	1	1	2
CARS	1	1	2
CARTPT	1	1	2
CASC3	1	1	2
CASC4	1	1	2
CASC5	1	1	2
CASD1	1	1	2
CASK	1	1	2
CASKIN1	1	1	2
CASKIN2	1	1	2
CASP10	1	1	2
CASP2	1	1	2
CASP3	1	1	2
CASP7	1	1	2
CASP8AP2	1	1	2
CASQ1	1	1	2
CASQ2	1	1	2
CASR	1	1	2
CAST	1	1	2
CASZ1	1	1	2
CAT	1	1	2
CAV1	1	1	2
CAV2	1	1	2
CAV3	1	1	2
CBFA2T2	1	1	2
CBFA2T3	1	1	2
CBFB	1	1	2
CBL	1	1	2
CBLB	1	1	2
CBLL1	1	1	2
CBLN2	1	1	2
CBLN3	1	1	2
CBLN4	1	1	2
CBR4	1	1	2
CBX1	1	1	2
CBX2	1	1	2
CBX3	1	1	2
CBX4	1	1	2
CBX6	1	1	2
CBX7	1	1	2
CBX8	1	1	2
CC2D1A	1	1	2
CC2D1B	1	1	2
CCAR1	1	1	2
CCBE1	1	1	2
CCBL2	1	1	2
CCBP2	1	1	2
CCDC109A	1	1	2
CCDC110	1	1	2
CCDC112	1	1	2
CCDC113	1	1	2
CCDC117	1	1	2
CCDC120	1	1	2
CCDC126	1	1	2
CCDC130	1	1	2
CCDC135	1	1	2
CCDC138	1	1	2
CCDC140	1	1	2
CCDC149	1	1	2
CCDC17	1	1	2
CCDC19	1	1	2
CCDC21	1	1	2
CCDC22	1	1	2
CCDC24	1	1	2
CCDC25	1	1	2
CCDC28A	1	1	2
CCDC28B	1	1	2
CCDC3	1	1	2
CCDC34	1	1	2
CCDC41	1	1	2
CCDC43	1	1	2
CCDC47	1	1	2
CCDC50	1	1	2
CCDC52	1	1	2
CCDC55	1	1	2
CCDC58	1	1	2
CCDC6	1	1	2
CCDC62	1	1	2
CCDC64	1	1	2
CCDC64B	1	1	2
CCDC67	1	1	2
CCDC68	1	1	2
CCDC71	1	1	2
CCDC73	1	1	2
CCDC76	1	1	2
CCDC80	1	1	2
CCDC81	1	1	2
CCDC82	1	1	2
CCDC83	1	1	2
CCDC85A	1	1	2
CCDC86	1	1	2
CCDC88A	1	1	2
CCDC88C	1	1	2
CCDC89	1	1	2
CCDC92	1	1	2
CCDC93	1	1	2
CCDC97	1	1	2
CCK	1	1	2
CCKBR	1	1	2
CCL1	1	1	2
CCL16	1	1	2
CCL2	1	1	2
CCL20	1	1	2
CCL22	1	1	2
CCL3	1	1	2
CCL4	1	1	2
CCL7	1	1	2
CCM2	1	1	2
CCNA2	1	1	2
CCNB1	1	1	2
CCNC	1	1	2
CCND1	1	1	2
CCND2	1	1	2
CCND3	1	1	2
CCNDBP1	1	1	2
CCNE1	1	1	2
CCNE2	1	1	2
CCNF	1	1	2
CCNG1	1	1	2
CCNG2	1	1	2
CCNH	1	1	2
CCNI2	1	1	2
CCNJ	1	1	2
CCNJL	1	1	2
CCNK	1	1	2
CCNL1	1	1	2
CCNL2	1	1	2
CCNT2	1	1	2
CCNY	1	1	2
CCNYL1	1	1	2
CCPG1	1	1	2
CCR1	1	1	2
CCR5	1	1	2
CCR7	1	1	2
CCR8	1	1	2
CCRL1	1	1	2
CCRN4L	1	1	2
CCT3	1	1	2
CCT4	1	1	2
CCT6A	1	1	2
CD109	1	1	2
CD151	1	1	2
CD163	1	1	2
CD164	1	1	2
CD164L2	1	1	2
CD177	1	1	2
CD200	1	1	2
CD200R1	1	1	2
CD207	1	1	2
CD209	1	1	2
CD24	1	1	2
CD247	1	1	2
CD248	1	1	2
CD274	1	1	2
CD276	1	1	2
CD28	1	1	2
CD2AP	1	1	2
CD300LF	1	1	2
CD300LG	1	1	2
CD34	1	1	2
CD4	1	1	2
CD40	1	1	2
CD40LG	1	1	2
CD44	1	1	2
CD47	1	1	2
CD53	1	1	2
CD59	1	1	2
CD69	1	1	2
CD72	1	1	2
CD80	1	1	2
CD83	1	1	2
CD84	1	1	2
CD86	1	1	2
CD9	1	1	2
CD93	1	1	2
CD96	1	1	2
CD97	1	1	2
CD99L2	1	1	2
CDA	1	1	2
CDADC1	1	1	2
CDAN1	1	1	2
CDC14A	1	1	2
CDC14B	1	1	2
CDC20B	1	1	2
CDC23	1	1	2
CDC25A	1	1	2
CDC25B	1	1	2
CDC27	1	1	2
CDC34	1	1	2
CDC37	1	1	2
CDC37L1	1	1	2
CDC40	1	1	2
CDC42	1	1	2
CDC42BPA	1	1	2
CDC42BPB	1	1	2
CDC42BPG	1	1	2
CDC42EP2	1	1	2
CDC42EP3	1	1	2
CDC42EP4	1	1	2
CDC42SE1	1	1	2
CDC42SE2	1	1	2
CDC6	1	1	2
CDC7	1	1	2
CDC73	1	1	2
CDCA4	1	1	2
CDCA7	1	1	2
CDCA7L	1	1	2
CDCA8	1	1	2
CDCP1	1	1	2
CDH1	1	1	2
CDH10	1	1	2
CDH11	1	1	2
CDH13	1	1	2
CDH17	1	1	2
CDH2	1	1	2
CDH20	1	1	2
CDH22	1	1	2
CDH23	1	1	2
CDH24	1	1	2
CDH3	1	1	2
CDH4	1	1	2
CDH5	1	1	2
CDH6	1	1	2
CDH9	1	1	2
CDIPT	1	1	2
CDK2	1	1	2
CDK2AP1	1	1	2
CDK2AP2	1	1	2
CDK5R1	1	1	2
CDK5R2	1	1	2
CDK7	1	1	2
CDK8	1	1	2
CDK9	1	1	2
CDKL2	1	1	2
CDKL4	1	1	2
CDKN1A	1	1	2
CDKN1B	1	1	2
CDKN1C	1	1	2
CDKN2AIP	1	1	2
CDKN2AIPNL	1	1	2
CDKN2B	1	1	2
CDON	1	1	2
CDR2	1	1	2
CDR2L	1	1	2
CDRT1	1	1	2
CDRT4	1	1	2
CDS1	1	1	2
CDS2	1	1	2
CDV3	1	1	2
CDX1	1	1	2
CDX2	1	1	2
CDYL	1	1	2
CDYL2	1	1	2
CEACAM1	1	1	2
CEBPA	1	1	2
CEBPB	1	1	2
CEBPD	1	1	2
CEBPG	1	1	2
CECR1	1	1	2
CECR2	1	1	2
CECR6	1	1	2
CELSR1	1	1	2
CELSR2	1	1	2
CELSR3	1	1	2
CENPB	1	1	2
CENPF	1	1	2
CENPK	1	1	2
CENPN	1	1	2
CENPO	1	1	2
CENPP	1	1	2
CENPQ	1	1	2
CEP110	1	1	2
CEP135	1	1	2
CEP164	1	1	2
CEP170	1	1	2
CEP192	1	1	2
CEP250	1	1	2
CEP350	1	1	2
CEP55	1	1	2
CEP57	1	1	2
CEP63	1	1	2
CEP68	1	1	2
CEP70	1	1	2
CEP76	1	1	2
CEP97	1	1	2
CERCAM	1	1	2
CERK	1	1	2
CETN1	1	1	2
CFDP1	1	1	2
CFHR5	1	1	2
CFL1	1	1	2
CFL2	1	1	2
CFTR	1	1	2
CGGBP1	1	1	2
CGN	1	1	2
CGNL1	1	1	2
CGREF1	1	1	2
CH25H	1	1	2
CHAC1	1	1	2
CHAD	1	1	2
CHAF1A	1	1	2
CHAF1B	1	1	2
CHCHD7	1	1	2
CHCHD8	1	1	2
CHD1	1	1	2
CHD2	1	1	2
CHD3	1	1	2
CHD4	1	1	2
CHD5	1	1	2
CHD6	1	1	2
CHD7	1	1	2
CHD9	1	1	2
CHEK1	1	1	2
CHERP	1	1	2
CHFR	1	1	2
CHGA	1	1	2
CHI3L1	1	1	2
CHIC1	1	1	2
CHIC2	1	1	2
CHKA	1	1	2
CHL1	1	1	2
CHM	1	1	2
CHML	1	1	2
CHMP1A	1	1	2
CHMP2B	1	1	2
CHMP4A	1	1	2
CHMP4B	1	1	2
CHMP4C	1	1	2
CHMP5	1	1	2
CHMP6	1	1	2
CHMP7	1	1	2
CHN1	1	1	2
CHN2	1	1	2
CHODL	1	1	2
CHORDC1	1	1	2
CHP	1	1	2
CHP2	1	1	2
CHRD	1	1	2
CHRDL1	1	1	2
CHRM1	1	1	2
CHRM2	1	1	2
CHRM5	1	1	2
CHRNA10	1	1	2
CHRNA2	1	1	2
CHRNA3	1	1	2
CHRNB2	1	1	2
CHRNE	1	1	2
CHST1	1	1	2
CHST10	1	1	2
CHST12	1	1	2
CHST14	1	1	2
CHST2	1	1	2
CHST3	1	1	2
CHST7	1	1	2
CHST8	1	1	2
CHSY1	1	1	2
CHSY3	1	1	2
CHUK	1	1	2
CHURC1	1	1	2
CIAO1	1	1	2
CIAPIN1	1	1	2
CIB2	1	1	2
CIC	1	1	2
CIDEC	1	1	2
CIITA	1	1	2
CILP	1	1	2
CILP2	1	1	2
CIRBP	1	1	2
CISD2	1	1	2
CISH	1	1	2
CIT	1	1	2
CITED2	1	1	2
CITED4	1	1	2
CKAP2	1	1	2
CKAP4	1	1	2
CKAP5	1	1	2
CKS1B	1	1	2
CLASP1	1	1	2
CLASP2	1	1	2
CLCC1	1	1	2
CLCF1	1	1	2
CLCN3	1	1	2
CLCN4	1	1	2
CLCN5	1	1	2
CLCN6	1	1	2
CLDN1	1	1	2
CLDN11	1	1	2
CLDN12	1	1	2
CLDN14	1	1	2
CLDN18	1	1	2
CLDN19	1	1	2
CLDN2	1	1	2
CLDN22	1	1	2
CLDN23	1	1	2
CLDN8	1	1	2
CLDND1	1	1	2
CLEC12B	1	1	2
CLEC14A	1	1	2
CLEC16A	1	1	2
CLEC2D	1	1	2
CLEC2L	1	1	2
CLEC3A	1	1	2
CLEC4D	1	1	2
CLEC5A	1	1	2
CLGN	1	1	2
CLIC1	1	1	2
CLIC2	1	1	2
CLIC4	1	1	2
CLIC5	1	1	2
CLIC6	1	1	2
CLINT1	1	1	2
CLIP1	1	1	2
CLIP2	1	1	2
CLIP3	1	1	2
CLIP4	1	1	2
CLK2	1	1	2
CLK3	1	1	2
CLK4	1	1	2
CLLU1	1	1	2
CLLU1OS	1	1	2
CLN8	1	1	2
CLNS1A	1	1	2
CLOCK	1	1	2
CLPP	1	1	2
CLPTM1L	1	1	2
CLRN1	1	1	2
CLSTN1	1	1	2
CLSTN2	1	1	2
CLSTN3	1	1	2
CLTA	1	1	2
CLTB	1	1	2
CLTC	1	1	2
CLTCL1	1	1	2
CMIP	1	1	2
CMPK1	1	1	2
CMPK2	1	1	2
CMTM4	1	1	2
CMTM6	1	1	2
CMTM7	1	1	2
CNBP	1	1	2
CNGA2	1	1	2
CNGA3	1	1	2
CNGB3	1	1	2
CNIH	1	1	2
CNIH2	1	1	2
CNIH3	1	1	2
CNKSR3	1	1	2
CNN1	1	1	2
CNN2	1	1	2
CNN3	1	1	2
CNNM1	1	1	2
CNNM2	1	1	2
CNNM3	1	1	2
CNNM4	1	1	2
CNO	1	1	2
CNOT1	1	1	2
CNOT10	1	1	2
CNOT2	1	1	2
CNOT3	1	1	2
CNOT4	1	1	2
CNOT6	1	1	2
CNOT6L	1	1	2
CNOT7	1	1	2
CNOT8	1	1	2
CNP	1	1	2
CNPY1	1	1	2
CNR1	1	1	2
CNRIP1	1	1	2
CNTD1	1	1	2
CNTD2	1	1	2
CNTFR	1	1	2
CNTLN	1	1	2
CNTN1	1	1	2
CNTN2	1	1	2
CNTN3	1	1	2
CNTN4	1	1	2
CNTN5	1	1	2
CNTNAP1	1	1	2
CNTNAP2	1	1	2
COBL	1	1	2
COBLL1	1	1	2
COG3	1	1	2
COG4	1	1	2
COIL	1	1	2
COL10A1	1	1	2
COL11A1	1	1	2
COL11A2	1	1	2
COL12A1	1	1	2
COL13A1	1	1	2
COL15A1	1	1	2
COL16A1	1	1	2
COL17A1	1	1	2
COL18A1	1	1	2
COL19A1	1	1	2
COL1A1	1	1	2
COL1A2	1	1	2
COL21A1	1	1	2
COL22A1	1	1	2
COL23A1	1	1	2
COL24A1	1	1	2
COL29A1	1	1	2
COL2A1	1	1	2
COL3A1	1	1	2
COL4A1	1	1	2
COL4A2	1	1	2
COL4A3	1	1	2
COL4A4	1	1	2
COL4A5	1	1	2
COL4A6	1	1	2
COL5A1	1	1	2
COL5A2	1	1	2
COL5A3	1	1	2
COL6A3	1	1	2
COL6A6	1	1	2
COL7A1	1	1	2
COL8A2	1	1	2
COL9A1	1	1	2
COL9A3	1	1	2
COLEC12	1	1	2
COLQ	1	1	2
COMMD2	1	1	2
COMMD7	1	1	2
COMMD8	1	1	2
COPA	1	1	2
COPG	1	1	2
COPS2	1	1	2
COPS6	1	1	2
COPS7A	1	1	2
COPS7B	1	1	2
COPS8	1	1	2
COPZ1	1	1	2
COQ10A	1	1	2
COQ10B	1	1	2
COQ2	1	1	2
COQ7	1	1	2
CORIN	1	1	2
CORO1C	1	1	2
CORO2A	1	1	2
CORO2B	1	1	2
CORO6	1	1	2
CORO7	1	1	2
COTL1	1	1	2
COX10	1	1	2
COX11	1	1	2
COX17	1	1	2
COX18	1	1	2
COX4NB	1	1	2
COX5A	1	1	2
COX7A2L	1	1	2
CP110	1	1	2
CPA4	1	1	2
CPD	1	1	2
CPEB1	1	1	2
CPEB2	1	1	2
CPEB3	1	1	2
CPEB4	1	1	2
CPLX1	1	1	2
CPLX2	1	1	2
CPM	1	1	2
CPNE2	1	1	2
CPNE3	1	1	2
CPNE4	1	1	2
CPNE5	1	1	2
CPNE8	1	1	2
CPOX	1	1	2
CPS1	1	1	2
CPSF2	1	1	2
CPSF4	1	1	2
CPSF6	1	1	2
CPT1A	1	1	2
CPT2	1	1	2
CR2	1	1	2
CRAMP1L	1	1	2
CRAT	1	1	2
CRB2	1	1	2
CRCT1	1	1	2
CREB1	1	1	2
CREB3	1	1	2
CREB3L1	1	1	2
CREB3L2	1	1	2
CREB5	1	1	2
CREBBP	1	1	2
CREBL2	1	1	2
CREBZF	1	1	2
CREG1	1	1	2
CREG2	1	1	2
CRELD1	1	1	2
CREM	1	1	2
CRHBP	1	1	2
CRHR1	1	1	2
CRIM1	1	1	2
CRIPT	1	1	2
CRISPLD1	1	1	2
CRISPLD2	1	1	2
CRK	1	1	2
CRKL	1	1	2
CRLF3	1	1	2
CRMP1	1	1	2
CRNKL1	1	1	2
CRNN	1	1	2
CROT	1	1	2
CRTAM	1	1	2
CRTAP	1	1	2
CRTC1	1	1	2
CRTC2	1	1	2
CRTC3	1	1	2
CRY2	1	1	2
CS	1	1	2
CSAD	1	1	2
CSDA	1	1	2
CSDC2	1	1	2
CSDE1	1	1	2
CSF1	1	1	2
CSF1R	1	1	2
CSF3	1	1	2
CSGALNACT1	1	1	2
CSGALNACT2	1	1	2
CSHL1	1	1	2
CSK	1	1	2
CSMD1	1	1	2
CSMD2	1	1	2
CSMD3	1	1	2
CSN2	1	1	2
CSNK1A1	1	1	2
CSNK1A1L	1	1	2
CSNK1E	1	1	2
CSNK1G1	1	1	2
CSNK1G2	1	1	2
CSNK1G3	1	1	2
CSNK2A1	1	1	2
CSNK2A2	1	1	2
CSNK2B	1	1	2
CSPG5	1	1	2
CSPP1	1	1	2
CSRP2	1	1	2
CSTF1	1	1	2
CSTF2T	1	1	2
CSTF3	1	1	2
CTAGE5	1	1	2
CTBP1	1	1	2
CTBP2	1	1	2
CTCF	1	1	2
CTCFL	1	1	2
CTDP1	1	1	2
CTDSP1	1	1	2
CTDSP2	1	1	2
CTDSPL	1	1	2
CTDSPL2	1	1	2
CTF1	1	1	2
CTGF	1	1	2
CTHRC1	1	1	2
CTNNA1	1	1	2
CTNNA2	1	1	2
CTNNB1	1	1	2
CTNNBIP1	1	1	2
CTNNBL1	1	1	2
CTNND1	1	1	2
CTNND2	1	1	2
CTNS	1	1	2
CTPS2	1	1	2
CTSA	1	1	2
CTSB	1	1	2
CTSC	1	1	2
CTSE	1	1	2
CTSK	1	1	2
CTSS	1	1	2
CTTN	1	1	2
CTTNBP2	1	1	2
CTTNBP2NL	1	1	2
CTXN3	1	1	2
CUEDC1	1	1	2
CUEDC2	1	1	2
CUL1	1	1	2
CUL2	1	1	2
CUL3	1	1	2
CUL4A	1	1	2
CUL4B	1	1	2
CUL5	1	1	2
CUX1	1	1	2
CUX2	1	1	2
CWC15	1	1	2
CWF19L1	1	1	2
CX3CL1	1	1	2
CXADR	1	1	2
CXCL10	1	1	2
CXCL11	1	1	2
CXCL12	1	1	2
CXCL13	1	1	2
CXCL14	1	1	2
CXCL2	1	1	2
CXCL3	1	1	2
CXCL5	1	1	2
CXCL6	1	1	2
CXCR5	1	1	2
CXorf1	1	1	2
CXorf21	1	1	2
CXorf23	1	1	2
CXorf36	1	1	2
CXorf38	1	1	2
CXorf57	1	1	2
CXorf61	1	1	2
CXXC1	1	1	2
CXXC5	1	1	2
CYB561	1	1	2
CYB561D1	1	1	2
CYB5A	1	1	2
CYB5B	1	1	2
CYB5D1	1	1	2
CYB5R3	1	1	2
CYB5R4	1	1	2
CYBASC3	1	1	2
CYBB	1	1	2
CYBRD1	1	1	2
CYCS	1	1	2
CYFIP1	1	1	2
CYFIP2	1	1	2
CYGB	1	1	2
CYLC2	1	1	2
CYLD	1	1	2
CYorf15B	1	1	2
CYP19A1	1	1	2
CYP1A1	1	1	2
CYP1B1	1	1	2
CYP24A1	1	1	2
CYP26A1	1	1	2
CYP26B1	1	1	2
CYP2U1	1	1	2
CYP39A1	1	1	2
CYP3A4	1	1	2
CYP46A1	1	1	2
CYP4F22	1	1	2
CYP4V2	1	1	2
CYP51A1	1	1	2
CYP7B1	1	1	2
CYR61	1	1	2
CYSLTR2	1	1	2
CYYR1	1	1	2
D4S234E	1	1	2
DAAM1	1	1	2
DAAM2	1	1	2
DAB2	1	1	2
DAB2IP	1	1	2
DACH1	1	1	2
DACT1	1	1	2
DACT3	1	1	2
DAG1	1	1	2
DAGLA	1	1	2
DAND5	1	1	2
DAP	1	1	2
DAPK1	1	1	2
DAPK2	1	1	2
[truncated: 17,506 more rows]

## Sheet: Table S5
Table S5 - Gene targets for top 10 expressed miRNAs with exact matches based on TargetScan and Miranda
Gene	TargetScan	miRanda	Tools Identifying
A2BP1	1	1	2
AAK1	1	1	2
ABAT	1	1	2
ABCA1	1	1	2
ABCB10	1	1	2
ABCB7	1	1	2
ABCB9	1	1	2
ABCC5	1	1	2
ABCC9	1	1	2
ABCD2	1	1	2
ABCD3	1	1	2
ABHD2	1	1	2
ABI2	1	1	2
ABI3BP	1	1	2
ABL1	1	1	2
ABL2	1	1	2
ACACA	1	1	2
ACSL6	1	1	2
ACTC1	1	1	2
ACTG1	1	1	2
ACTN1	1	1	2
ACTR10	1	1	2
ACTR1A	1	1	2
ACTR2	1	1	2
ACVR1	1	1	2
ACVR1B	1	1	2
ACVR1C	1	1	2
ACVR2A	1	1	2
ADAM17	1	1	2
ADAM19	1	1	2
ADAM22	1	1	2
ADAM9	1	1	2
ADAMTS1	1	1	2
ADAMTS14	1	1	2
ADAMTS18	1	1	2
ADAMTS19	1	1	2
ADAMTS3	1	1	2
ADAMTS6	1	1	2
ADAMTS8	1	1	2
ADAMTS9	1	1	2
ADAMTSL3	1	1	2
ADCY2	1	1	2
ADCY9	1	1	2
ADCYAP1	1	1	2
ADD2	1	1	2
ADD3	1	1	2
ADIPOR2	1	1	2
ADO	1	1	2
ADRA1D	1	1	2
ADRA2A	1	1	2
ADRA2B	1	1	2
ADRB1	1	1	2
ADRB2	1	1	2
ADRB3	1	1	2
ADRBK2	1	1	2
AEN	1	1	2
AFAP1L2	1	1	2
AFF1	1	1	2
AFF3	1	1	2
AFF4	1	1	2
AHCTF1	1	1	2
AHDC1	1	1	2
AHNAK	1	1	2
AIM1L	1	1	2
AK2	1	1	2
AKAP1	1	1	2
AKAP10	1	1	2
AKAP13	1	1	2
AKAP2	1	1	2
AKAP5	1	1	2
AKAP6	1	1	2
AKT2	1	1	2
ALCAM	1	1	2
ALG9	1	1	2
ALKBH1	1	1	2
ALS2CR4	1	1	2
ALS2CR8	1	1	2
ALX1	1	1	2
AMBRA1	1	1	2
AMFR	1	1	2
AMMECR1	1	1	2
AMMECR1L	1	1	2
AMOT	1	1	2
AMOTL2	1	1	2
AMT	1	1	2
ANGEL2	1	1	2
ANGPTL2	1	1	2
ANK1	1	1	2
ANK2	1	1	2
ANK3	1	1	2
ANKFY1	1	1	2
ANKH	1	1	2
ANKHD1	1	1	2
ANKRD13A	1	1	2
ANKRD17	1	1	2
ANKRD28	1	1	2
ANKRD43	1	1	2
ANKRD46	1	1	2
ANKRD49	1	1	2
ANKRD57	1	1	2
ANLN	1	1	2
AP1B1	1	1	2
AP1S1	1	1	2
AP1S2	1	1	2
AP2A1	1	1	2
AP3M1	1	1	2
AP3M2	1	1	2
AP3S1	1	1	2
AP4E1	1	1	2
APAF1	1	1	2
APBA1	1	1	2
APBB3	1	1	2
APLP2	1	1	2
APOO	1	1	2
APPL1	1	1	2
AQP11	1	1	2
AR	1	1	2
ARF4	1	1	2
ARFIP1	1	1	2
ARGLU1	1	1	2
ARHGAP17	1	1	2
ARHGAP19	1	1	2
ARHGAP20	1	1	2
ARHGAP21	1	1	2
ARHGAP24	1	1	2
ARHGAP26	1	1	2
ARHGAP28	1	1	2
ARHGAP5	1	1	2
ARHGDIA	1	1	2
ARHGEF12	1	1	2
ARHGEF15	1	1	2
ARHGEF17	1	1	2
ARHGEF3	1	1	2
ARHGEF6	1	1	2
ARID3A	1	1	2
ARID3B	1	1	2
ARID4A	1	1	2
ARID4B	1	1	2
ARID5B	1	1	2
ARIH2	1	1	2
ARL10	1	1	2
ARL15	1	1	2
ARL2BP	1	1	2
ARL3	1	1	2
ARL4A	1	1	2
ARL4C	1	1	2
ARL4D	1	1	2
ARL5A	1	1	2
ARL6IP1	1	1	2
ARL6IP6	1	1	2
ARL8A	1	1	2
ARMC1	1	1	2
ARNT	1	1	2
ARRDC3	1	1	2
ARRDC4	1	1	2
ASB3	1	1	2
ASF1A	1	1	2
ASH1L	1	1	2
ASPH	1	1	2
ASPN	1	1	2
ATAD2B	1	1	2
ATF1	1	1	2
ATG12	1	1	2
ATG16L1	1	1	2
ATG5	1	1	2
ATMIN	1	1	2
ATP11A	1	1	2
ATP11B	1	1	2
ATP11C	1	1	2
ATP13A3	1	1	2
ATP1B2	1	1	2
ATP2B1	1	1	2
ATP2B2	1	1	2
ATP2B4	1	1	2
ATP6AP2	1	1	2
ATP7A	1	1	2
ATP8A1	1	1	2
ATP8B1	1	1	2
ATP8B2	1	1	2
ATP8B4	1	1	2
ATPAF1	1	1	2
ATRN	1	1	2
ATRNL1	1	1	2
ATRX	1	1	2
ATXN1	1	1	2
ATXN7L1	1	1	2
AUTS2	1	1	2
AVEN	1	1	2
AXIN2	1	1	2
AZIN1	1	1	2
B3GALNT1	1	1	2
B3GAT1	1	1	2
B3GAT3	1	1	2
B3GNT1	1	1	2
B3GNT5	1	1	2
B4GALT2	1	1	2
B4GALT5	1	1	2
B4GALT6	1	1	2
BACE2	1	1	2
BACH1	1	1	2
BAG1	1	1	2
BAG5	1	1	2
BAHCC1	1	1	2
BAHD1	1	1	2
BAI3	1	1	2
BAP1	1	1	2
BASP1	1	1	2
BAT3	1	1	2
BAZ2B	1	1	2
BCAP29	1	1	2
BCAT1	1	1	2
BCL11A	1	1	2
BCL11B	1	1	2
BCL2L1	1	1	2
BCL2L11	1	1	2
BCL2L13	1	1	2
BCL2L2	1	1	2
BCL6	1	1	2
BCL7A	1	1	2
BCL7B	1	1	2
BCL9	1	1	2
BCLAF1	1	1	2
BCOR	1	1	2
BCORL1	1	1	2
BDNF	1	1	2
BDP1	1	1	2
BECN1	1	1	2
BEGAIN	1	1	2
BEST1	1	1	2
BEST3	1	1	2
BIN3	1	1	2
BIRC6	1	1	2
BIVM	1	1	2
BLCAP	1	1	2
BLMH	1	1	2
BMI1	1	1	2
BMP3	1	1	2
BNC1	1	1	2
BNIP3L	1	1	2
BOLL	1	1	2
BRD1	1	1	2
BRD3	1	1	2
BRF2	1	1	2
BRPF1	1	1	2
BRWD1	1	1	2
BSDC1	1	1	2
BTBD10	1	1	2
BTBD3	1	1	2
BTBD7	1	1	2
BTF3L4	1	1	2
BTG2	1	1	2
BTK	1	1	2
BTLA	1	1	2
BTRC	1	1	2
BZRAP1	1	1	2
BZW1	1	1	2
BZW2	1	1	2
C10orf12	1	1	2
C10orf140	1	1	2
C10orf25	1	1	2
C10orf26	1	1	2
C10orf46	1	1	2
C10orf76	1	1	2
C11orf57	1	1	2
C12orf36	1	1	2
C12orf51	1	1	2
C12orf59	1	1	2
C13orf1	1	1	2
C13orf18	1	1	2
C13orf23	1	1	2
C13orf37	1	1	2
C14orf101	1	1	2
C14orf129	1	1	2
C14orf147	1	1	2
C14orf28	1	1	2
C14orf43	1	1	2
C15orf27	1	1	2
C15orf29	1	1	2
C15orf39	1	1	2
C16orf63	1	1	2
C16orf72	1	1	2
C17orf39	1	1	2
C17orf71	1	1	2
C18orf25	1	1	2
C18orf34	1	1	2
C19orf50	1	1	2
C1GALT1	1	1	2
C1orf135	1	1	2
C1orf144	1	1	2
C1orf173	1	1	2
C1orf174	1	1	2
C1orf26	1	1	2
C1orf91	1	1	2
C1orf96	1	1	2
C20orf108	1	1	2
C21orf91	1	1	2
C22orf28	1	1	2
C22orf39	1	1	2
C2orf18	1	1	2
C2orf55	1	1	2
C2orf71	1	1	2
C3orf23	1	1	2
C3orf52	1	1	2
C3orf63	1	1	2
C3orf64	1	1	2
C4orf19	1	1	2
C5orf13	1	1	2
C5orf30	1	1	2
C5orf41	1	1	2
C5orf46	1	1	2
C6orf167	1	1	2
C6orf204	1	1	2
C6orf222	1	1	2
C6orf62	1	1	2
C7orf43	1	1	2
C7orf58	1	1	2
C7orf60	1	1	2
C8orf4	1	1	2
C8orf44	1	1	2
C8orf58	1	1	2
C8orf79	1	1	2
C9orf25	1	1	2
C9orf40	1	1	2
C9orf5	1	1	2
C9orf72	1	1	2
C9orf86	1	1	2
CAB39	1	1	2
CACHD1	1	1	2
CACNA1C	1	1	2
CACNA1D	1	1	2
CACNA1E	1	1	2
CACNA2D1	1	1	2
CACNB2	1	1	2
CACNG4	1	1	2
CADM1	1	1	2
CALB2	1	1	2
CALCR	1	1	2
CALD1	1	1	2
CALHM1	1	1	2
CALM1	1	1	2
CALU	1	1	2
CAMK2A	1	1	2
CAMK2D	1	1	2
CAMK2G	1	1	2
CAMK2N1	1	1	2
CAMK4	1	1	2
CAMKK1	1	1	2
CAMKK2	1	1	2
CAMTA1	1	1	2
CAND1	1	1	2
CANT1	1	1	2
CANX	1	1	2
CAP1	1	1	2
CAPN5	1	1	2
CAPZA1	1	1	2
CAPZA2	1	1	2
CARD10	1	1	2
CARM1	1	1	2
CARS	1	1	2
CASC4	1	1	2
CASK	1	1	2
CASKIN1	1	1	2
CASP3	1	1	2
CASR	1	1	2
CAST	1	1	2
CASZ1	1	1	2
CAT	1	1	2
CAV2	1	1	2
CBFA2T3	1	1	2
CBFB	1	1	2
CBLB	1	1	2
CBX2	1	1	2
CBX3	1	1	2
CBX4	1	1	2
CC2D1B	1	1	2
CCBP2	1	1	2
CCDC117	1	1	2
CCDC120	1	1	2
CCDC34	1	1	2
CCDC43	1	1	2
CCDC6	1	1	2
CCDC71	1	1	2
CCDC82	1	1	2
CCDC85A	1	1	2
CCDC93	1	1	2
CCDC97	1	1	2
CCKBR	1	1	2
CCL1	1	1	2
CCL20	1	1	2
CCL22	1	1	2
CCL3	1	1	2
CCL7	1	1	2
CCNE1	1	1	2
CCNE2	1	1	2
CCNF	1	1	2
CCNJ	1	1	2
CCNJL	1	1	2
CCNK	1	1	2
CCNT2	1	1	2
CCNYL1	1	1	2
CCPG1	1	1	2
CCR7	1	1	2
CCT6A	1	1	2
CD164L2	1	1	2
CD200R1	1	1	2
CD207	1	1	2
CD2AP	1	1	2
CD69	1	1	2
CD80	1	1	2
CD86	1	1	2
CDC14A	1	1	2
CDC14B	1	1	2
CDC23	1	1	2
CDC25A	1	1	2
CDC25B	1	1	2
CDC27	1	1	2
CDC34	1	1	2
CDC37L1	1	1	2
CDC42BPA	1	1	2
CDC42SE1	1	1	2
CDC7	1	1	2
CDCA7	1	1	2
CDCA8	1	1	2
CDH11	1	1	2
CDH13	1	1	2
CDH6	1	1	2
CDK2	1	1	2
CDK5R1	1	1	2
CDK8	1	1	2
CDKN1A	1	1	2
CDKN1B	1	1	2
CDON	1	1	2
CDR2	1	1	2
CDR2L	1	1	2
CDV3	1	1	2
CDYL	1	1	2
CEACAM1	1	1	2
CEBPD	1	1	2
CEBPG	1	1	2
CECR2	1	1	2
CECR6	1	1	2
CELSR2	1	1	2
CELSR3	1	1	2
CEP110	1	1	2
CEP135	1	1	2
CEP164	1	1	2
CEP170	1	1	2
CEP350	1	1	2
CEP55	1	1	2
CEP76	1	1	2
CERCAM	1	1	2
CFL2	1	1	2
CGGBP1	1	1	2
CGNL1	1	1	2
CHD1	1	1	2
CHD2	1	1	2
CHD4	1	1	2
CHD6	1	1	2
CHD7	1	1	2
CHD9	1	1	2
CHFR	1	1	2
CHIC1	1	1	2
CHKA	1	1	2
CHL1	1	1	2
CHMP2B	1	1	2
CHMP4B	1	1	2
CHMP5	1	1	2
CHN2	1	1	2
CHRNB2	1	1	2
CHST1	1	1	2
CHST2	1	1	2
CIITA	1	1	2
CITED2	1	1	2
CLASP1	1	1	2
CLASP2	1	1	2
CLCC1	1	1	2
CLCF1	1	1	2
CLCN5	1	1	2
CLCN6	1	1	2
CLDN12	1	1	2
CLIC4	1	1	2
CLIP1	1	1	2
CLIP2	1	1	2
CLOCK	1	1	2
CLRN1	1	1	2
CMTM4	1	1	2
CNGB3	1	1	2
CNKSR3	1	1	2
CNN3	1	1	2
CNNM2	1	1	2
CNOT2	1	1	2
CNOT4	1	1	2
CNOT6	1	1	2
CNOT6L	1	1	2
CNOT8	1	1	2
CNR1	1	1	2
CNTFR	1	1	2
CNTN4	1	1	2
CNTNAP1	1	1	2
COBLL1	1	1	2
COIL	1	1	2
COL13A1	1	1	2
COL15A1	1	1	2
COL1A1	1	1	2
COL1A2	1	1	2
COL24A1	1	1	2
COL2A1	1	1	2
COL3A1	1	1	2
COL4A1	1	1	2
COL4A3	1	1	2
COL4A5	1	1	2
COL4A6	1	1	2
COL5A2	1	1	2
COL6A3	1	1	2
COL9A3	1	1	2
COLEC12	1	1	2
COPS2	1	1	2
COPS7B	1	1	2
COPS8	1	1	2
CORO1C	1	1	2
CORO2B	1	1	2
CPA4	1	1	2
CPD	1	1	2
CPEB1	1	1	2
CPEB2	1	1	2
CPEB3	1	1	2
CPEB4	1	1	2
CPM	1	1	2
CPNE8	1	1	2
CPSF4	1	1	2
CPSF6	1	1	2
CRCT1	1	1	2
CREB5	1	1	2
CREBBP	1	1	2
CREBL2	1	1	2
CRELD1	1	1	2
CREM	1	1	2
CRHBP	1	1	2
CRKL	1	1	2
CRTAP	1	1	2
CRTC3	1	1	2
CRY2	1	1	2
CS	1	1	2
CSAD	1	1	2
CSF1	1	1	2
CSF1R	1	1	2
CSNK1A1	1	1	2
CSNK1G1	1	1	2
CSNK1G2	1	1	2
CSNK1G3	1	1	2
CTBP2	1	1	2
CTDSPL2	1	1	2
CTHRC1	1	1	2
CTNND1	1	1	2
CTNND2	1	1	2
CTNS	1	1	2
CTSA	1	1	2
CTSC	1	1	2
CUL2	1	1	2
CUL4A	1	1	2
CUL5	1	1	2
CXorf23	1	1	2
CYB561	1	1	2
CYP19A1	1	1	2
CYP1B1	1	1	2
CYP24A1	1	1	2
CYP46A1	1	1	2
CYYR1	1	1	2
D4S234E	1	1	2
DACH1	1	1	2
DACT1	1	1	2
DAGLA	1	1	2
DAPK1	1	1	2
DBF4	1	1	2
DCBLD2	1	1	2
DCDC2	1	1	2
DCLK1	1	1	2
DCP1A	1	1	2
DCTN4	1	1	2
DCUN1D2	1	1	2
DCUN1D3	1	1	2
DCUN1D4	1	1	2
DCX	1	1	2
DDAH1	1	1	2
DDI2	1	1	2
DDIT4	1	1	2
DDIT4L	1	1	2
DDN	1	1	2
DDX18	1	1	2
DDX19A	1	1	2
DDX19B	1	1	2
DDX26B	1	1	2
DDX3X	1	1	2
DDX3Y	1	1	2
DDX46	1	1	2
DDX6	1	1	2
DEDD	1	1	2
DENND1B	1	1	2
DENND4C	1	1	2
DEXI	1	1	2
DGKA	1	1	2
DGKD	1	1	2
DGKZ	1	1	2
DHX40	1	1	2
DHX57	1	1	2
DIAPH2	1	1	2
DICER1	1	1	2
DIO2	1	1	2
DIP2B	1	1	2
DISC1	1	1	2
DIXDC1	1	1	2
DKK1	1	1	2
DKK3	1	1	2
DLC1	1	1	2
DLG2	1	1	2
DLG4	1	1	2
DLG5	1	1	2
DLGAP1	1	1	2
DLGAP2	1	1	2
DLGAP4	1	1	2
DLL1	1	1	2
DLL4	1	1	2
DLST	1	1	2
DMD	1	1	2
DMP1	1	1	2
DMPK	1	1	2
DMXL1	1	1	2
DNA2	1	1	2
DNAJA2	1	1	2
DNAJB12	1	1	2
DNAJB4	1	1	2
DNAJB5	1	1	2
DNAJB9	1	1	2
DNAJC1	1	1	2
DNAJC13	1	1	2
DNAJC16	1	1	2
DNAJC5	1	1	2
DNAL1	1	1	2
DNMT1	1	1	2
DNMT3A	1	1	2
DNMT3B	1	1	2
DNPEP	1	1	2
DOC2A	1	1	2
DOCK3	1	1	2
DOCK4	1	1	2
DOCK6	1	1	2
DOCK7	1	1	2
DOLPP1	1	1	2
DOT1L	1	1	2
DPF2	1	1	2
DPP3	1	1	2
DPY19L1	1	1	2
DPY19L3	1	1	2
DPYSL2	1	1	2
DPYSL3	1	1	2
DSC2	1	1	2
DSEL	1	1	2
DTNA	1	1	2
DTX2	1	1	2
DTX4	1	1	2
DUS1L	1	1	2
DUSP1	1	1	2
DUSP16	1	1	2
DUSP4	1	1	2
DUSP8	1	1	2
DVL3	1	1	2
DYNLL2	1	1	2
DYRK1A	1	1	2
DYRK1B	1	1	2
DYRK2	1	1	2
DZIP1	1	1	2
E2F3	1	1	2
E2F5	1	1	2
E2F6	1	1	2
E2F7	1	1	2
EAF1	1	1	2
EBF1	1	1	2
EBF3	1	1	2
EDA	1	1	2
EDC3	1	1	2
EDEM3	1	1	2
EDN1	1	1	2
EDNRA	1	1	2
EDNRB	1	1	2
EEA1	1	1	2
EED	1	1	2
EEF2K	1	1	2
EFHD2	1	1	2
EFNA1	1	1	2
EFNA3	1	1	2
EFNB2	1	1	2
EFR3A	1	1	2
EGLN1	1	1	2
EGLN2	1	1	2
EGR3	1	1	2
EHD1	1	1	2
EIF1AX	1	1	2
EIF2B5	1	1	2
EIF2C1	1	1	2
EIF2C3	1	1	2
EIF2C4	1	1	2
EIF2S1	1	1	2
EIF2S2	1	1	2
EIF4B	1	1	2
EIF4E3	1	1	2
EIF4G2	1	1	2
EIF5	1	1	2
EIF5A2	1	1	2
EIF5B	1	1	2
ELAVL2	1	1	2
ELAVL3	1	1	2
ELAVL4	1	1	2
ELF2	1	1	2
ELF4	1	1	2
ELF5	1	1	2
ELL	1	1	2
ELL2	1	1	2
ELMO1	1	1	2
ELMOD1	1	1	2
ELMOD2	1	1	2
ELOVL4	1	1	2
ELOVL5	1	1	2
EML1	1	1	2
EML4	1	1	2
EMP1	1	1	2
EMX2	1	1	2
EN2	1	1	2
ENSA	1	1	2
ENTPD1	1	1	2
EOMES	1	1	2
EP300	1	1	2
EPAS1	1	1	2
EPB41	1	1	2
EPB41L5	1	1	2
EPC2	1	1	2
EPDR1	1	1	2
EPHA4	1	1	2
EPHB2	1	1	2
EPN2	1	1	2
EPS15	1	1	2
EPS8	1	1	2
ERBB3	1	1	2
ERBB4	1	1	2
ERCC4	1	1	2
ERCC6	1	1	2
ERG	1	1	2
ERLIN1	1	1	2
ERMAP	1	1	2
ERMP1	1	1	2
ERO1L	1	1	2
ERRFI1	1	1	2
ESCO1	1	1	2
ESPN	1	1	2
ESR1	1	1	2
ESRRG	1	1	2
ETNK1	1	1	2
ETNK2	1	1	2
ETS1	1	1	2
ETS2	1	1	2
ETV1	1	1	2
ETV5	1	1	2
EVI5	1	1	2
EXOC5	1	1	2
EXTL2	1	1	2
EXTL3	1	1	2
EYA2	1	1	2
EZH1	1	1	2
EZH2	1	1	2
FAHD1	1	1	2
FAM103A1	1	1	2
FAM104A	1	1	2
FAM107B	1	1	2
FAM109A	1	1	2
FAM110B	1	1	2
FAM118A	1	1	2
FAM118B	1	1	2
FAM120C	1	1	2
FAM123B	1	1	2
FAM123C	1	1	2
FAM125B	1	1	2
FAM131B	1	1	2
FAM133A	1	1	2
FAM135A	1	1	2
FAM155A	1	1	2
FAM160B1	1	1	2
FAM168B	1	1	2
FAM176A	1	1	2
FAM178A	1	1	2
FAM19A5	1	1	2
FAM23A	1	1	2
FAM26E	1	1	2
FAM40A	1	1	2
FAM43A	1	1	2
FAM46A	1	1	2
FAM46C	1	1	2
FAM49A	1	1	2
FAM49B	1	1	2
FAM60A	1	1	2
FAM63B	1	1	2
FAM65B	1	1	2
FAM73A	1	1	2
FAM73B	1	1	2
FAM76B	1	1	2
FAM81A	1	1	2
FAM83F	1	1	2
FAM8A1	1	1	2
FAM91A1	1	1	2
FAP	1	1	2
FARP1	1	1	2
FAS	1	1	2
FASLG	1	1	2
FAT3	1	1	2
FBN1	1	1	2
FBN3	1	1	2
FBXL12	1	1	2
FBXL16	1	1	2
FBXL17	1	1	2
FBXL18	1	1	2
FBXL19	1	1	2
FBXL20	1	1	2
FBXO10	1	1	2
FBXO11	1	1	2
FBXO28	1	1	2
FBXO33	1	1	2
FBXO34	1	1	2
FBXO45	1	1	2
FBXW11	1	1	2
FBXW7	1	1	2
FCHO2	1	1	2
FCHSD1	1	1	2
FEM1C	1	1	2
FERMT2	1	1	2
FEZ2	1	1	2
FGD1	1	1	2
FGD6	1	1	2
FGF1	1	1	2
FGF11	1	1	2
FGF5	1	1	2
FGF7	1	1	2
FHOD1	1	1	2
FIGN	1	1	2
FIGNL2	1	1	2
FKBP3	1	1	2
FLI1	1	1	2
FLJ36031	1	1	2
FLOT2	1	1	2
FLT1	1	1	2
FLVCR2	1	1	2
FMR1	1	1	2
FNBP1L	1	1	2
FNBP4	1	1	2
FNDC3A	1	1	2
FNDC3B	1	1	2
FNIP1	1	1	2
FNIP2	1	1	2
FOSB	1	1	2
FOXD1	1	1	2
FOXF1	1	1	2
FOXF2	1	1	2
FOXG1	1	1	2
FOXJ2	1	1	2
FOXK2	1	1	2
FOXN2	1	1	2
FOXO3	1	1	2
FOXP1	1	1	2
FRAS1	1	1	2
FREM2	1	1	2
FRMD4A	1	1	2
FRMD4B	1	1	2
FRMD6	1	1	2
FRMPD1	1	1	2
FRS2	1	1	2
FRYL	1	1	2
FRZB	1	1	2
FSTL1	1	1	2
FSTL4	1	1	2
FUBP1	1	1	2
FUBP3	1	1	2
FUCA1	1	1	2
FUT4	1	1	2
FXR1	1	1	2
FXR2	1	1	2
FYN	1	1	2
FZD4	1	1	2
G3BP2	1	1	2
G6PC	1	1	2
GAB1	1	1	2
GABBR2	1	1	2
GABPA	1	1	2
GABRA6	1	1	2
GABRB1	1	1	2
GABRB2	1	1	2
GABRG2	1	1	2
GADD45A	1	1	2
GAL3ST1	1	1	2
GALC	1	1	2
GALE	1	1	2
GALNT1	1	1	2
GALNT10	1	1	2
GALNT2	1	1	2
GALNT3	1	1	2
GALNT4	1	1	2
GALNT7	1	1	2
GALNTL2	1	1	2
GALR1	1	1	2
GAN	1	1	2
GAP43	1	1	2
GAPVD1	1	1	2
GAS1	1	1	2
GATA2	1	1	2
GATA4	1	1	2
GATAD2B	1	1	2
GATM	1	1	2
GCLC	1	1	2
GCNT2	1	1	2
GCNT4	1	1	2
GDA	1	1	2
GDAP2	1	1	2
GDF6	1	1	2
GDPD1	1	1	2
GEM	1	1	2
GEMIN7	1	1	2
GFI1	1	1	2
GFPT2	1	1	2
GGA3	1	1	2
GHR	1	1	2
GIGYF1	1	1	2
GIGYF2	1	1	2
GIPC1	1	1	2
GIT2	1	1	2
GJA1	1	1	2
GJC1	1	1	2
GLCCI1	1	1	2
GLCE	1	1	2
GLDC	1	1	2
GLI2	1	1	2
GLI3	1	1	2
GLIS2	1	1	2
GLRX	1	1	2
GLUD1	1	1	2
GLUD2	1	1	2
GMEB2	1	1	2
GMFB	1	1	2
GNAI2	1	1	2
GNAI3	1	1	2
GNG10	1	1	2
GNG5	1	1	2
GNPDA1	1	1	2
GNPNAT1	1	1	2
GNPTAB	1	1	2
GNS	1	1	2
GOLGA1	1	1	2
GOLGA4	1	1	2
GOLGA7	1	1	2
GOLGA8A	1	1	2
GOLT1B	1	1	2
GOPC	1	1	2
GOSR1	1	1	2
GPATCH8	1	1	2
GPC6	1	1	2
GPM6A	1	1	2
GPR107	1	1	2
GPR116	1	1	2
GPR124	1	1	2
GPR125	1	1	2
GPR137	1	1	2
GPR137C	1	1	2
GPR146	1	1	2
GPR26	1	1	2
GPR64	1	1	2
GPRC5B	1	1	2
GRAMD2	1	1	2
GRAMD3	1	1	2
GRB10	1	1	2
GREB1	1	1	2
GREM2	1	1	2
GRHL1	1	1	2
GRHL2	1	1	2
GRIA2	1	1	2
GRIA4	1	1	2
GRID1	1	1	2
GRIK2	1	1	2
GRIN3A	1	1	2
GRM3	1	1	2
GRM5	1	1	2
GRPEL2	1	1	2
GRSF1	1	1	2
GSTCD	1	1	2
GTF2A1L	1	1	2
GTF2E1	1	1	2
GTF2H1	1	1	2
GTF2I	1	1	2
GTPBP1	1	1	2
GYG2	1	1	2
GZF1	1	1	2
H2AFY	1	1	2
HABP4	1	1	2
HAND1	1	1	2
HAS2	1	1	2
HBS1L	1	1	2
HCCS	1	1	2
HDAC4	1	1	2
HDAC5	1	1	2
HDAC9	1	1	2
HDHD1A	1	1	2
HDLBP	1	1	2
HECW1	1	1	2
HECW2	1	1	2
HEG1	1	1	2
HELZ	1	1	2
HEPHL1	1	1	2
HERC2	1	1	2
HERC3	1	1	2
HHEX	1	1	2
HIATL1	1	1	2
HIC2	1	1	2
HIF1AN	1	1	2
HIF3A	1	1	2
HIGD1A	1	1	2
HIPK1	1	1	2
HIVEP1	1	1	2
HK2	1	1	2
HLF	1	1	2
HLX	1	1	2
HMBOX1	1	1	2
HMGA1	1	1	2
HMGA2	1	1	2
HMGB3	1	1	2
HNF1B	1	1	2
HNF4G	1	1	2
HNRNPA2B1	1	1	2
HNRNPA3	1	1	2
HNRNPD	1	1	2
HNRNPU	1	1	2
HOOK1	1	1	2
HOXA1	1	1	2
HOXA11	1	1	2
HOXA5	1	1	2
HOXA9	1	1	2
HOXB8	1	1	2
HOXC11	1	1	2
HOXC8	1	1	2
HOXD1	1	1	2
HPS5	1	1	2
HRNBP3	1	1	2
HS2ST1	1	1	2
HS3ST1	1	1	2
HSDL1	1	1	2
HSPA13	1	1	2
HSPA4L	1	1	2
HSPA5	1	1	2
HSPA9	1	1	2
HTR1E	1	1	2
HTR4	1	1	2
HTRA3	1	1	2
HTT	1	1	2
ICA1L	1	1	2
ICK	1	1	2
ICMT	1	1	2
ICOS	1	1	2
IDH1	1	1	2
IDS	1	1	2
IER5	1	1	2
IER5L	1	1	2
IFNAR2	1	1	2
IGF1	1	1	2
IGF1R	1	1	2
IGF2BP1	1	1	2
IGF2BP2	1	1	2
IGF2BP3	1	1	2
IGF2R	1	1	2
IGSF1	1	1	2
IGSF3	1	1	2
IGSF9B	1	1	2
IHH	1	1	2
IKBKAP	1	1	2
IKBKB	1	1	2
IKBKE	1	1	2
IKZF1	1	1	2
IKZF2	1	1	2
IL10	1	1	2
IL12A	1	1	2
IL13	1	1	2
IL1A	1	1	2
IL1RAPL2	1	1	2
IL28RA	1	1	2
IL2RA	1	1	2
INHBB	1	1	2
INPP5A	1	1	2
INSIG2	1	1	2
INSR	1	1	2
INTS2	1	1	2
INTS6	1	1	2
INTS8	1	1	2
INVS	1	1	2
IPO5	1	1	2
IPO8	1	1	2
IQCB1	1	1	2
IRAK1	1	1	2
IRF2BP2	1	1	2
IRF4	1	1	2
IRS1	1	1	2
IRS2	1	1	2
IRX4	1	1	2
ITFG3	1	1	2
ITGA11	1	1	2
ITGA4	1	1	2
ITGA5	1	1	2
ITGA6	1	1	2
ITGA9	1	1	2
ITGB3	1	1	2
ITGB8	1	1	2
ITPK1	1	1	2
ITSN1	1	1	2
ITSN2	1	1	2
JAG1	1	1	2
JAG2	1	1	2
JAK1	1	1	2
JAKMIP2	1	1	2
JARID2	1	1	2
JAZF1	1	1	2
JDP2	1	1	2
JHDM1D	1	1	2
JMY	1	1	2
JOSD1	1	1	2
JPH1	1	1	2
JPH3	1	1	2
JPH4	1	1	2
JUB	1	1	2
JUN	1	1	2
KANK1	1	1	2
KANK2	1	1	2
KANK4	1	1	2
KATNAL1	1	1	2
KBTBD3	1	1	2
KBTBD6	1	1	2
KBTBD8	1	1	2
KCMF1	1	1	2
KCNA1	1	1	2
KCNA6	1	1	2
KCNC1	1	1	2
KCNC4	1	1	2
KCNIP3	1	1	2
KCNJ11	1	1	2
KCNJ12	1	1	2
KCNJ3	1	1	2
KCNMB2	1	1	2
KCNQ4	1	1	2
KCTD15	1	1	2
KCTD16	1	1	2
KCTD17	1	1	2
KCTD21	1	1	2
KCTD3	1	1	2
KCTD5	1	1	2
KCTD7	1	1	2
KDR	1	1	2
KIAA0101	1	1	2
KIAA0226	1	1	2
KIAA0232	1	1	2
KIAA0247	1	1	2
KIAA0355	1	1	2
KIAA0408	1	1	2
KIAA0430	1	1	2
KIAA0528	1	1	2
KIAA0802	1	1	2
KIAA0831	1	1	2
KIAA0947	1	1	2
KIAA1012	1	1	2
KIAA1024	1	1	2
KIAA1033	1	1	2
KIAA1045	1	1	2
KIAA1147	1	1	2
KIAA1211	1	1	2
KIAA1217	1	1	2
KIAA1274	1	1	2
KIAA1324L	1	1	2
KIAA1370	1	1	2
KIAA1432	1	1	2
KIAA1462	1	1	2
KIAA1467	1	1	2
KIAA1468	1	1	2
KIAA1522	1	1	2
KIAA1539	1	1	2
KIAA1549	1	1	2
KIAA1632	1	1	2
KIAA1712	1	1	2
KIAA1804	1	1	2
KIAA1949	1	1	2
KIAA2018	1	1	2
KIAA2022	1	1	2
KIAA2026	1	1	2
KIF16B	1	1	2
KIF21A	1	1	2
KIF21B	1	1	2
KIF23	1	1	2
KIF24	1	1	2
KIF3A	1	1	2
KIF3B	1	1	2
KIF3C	1	1	2
KIF5A	1	1	2
KIF5C	1	1	2
KIT	1	1	2
KLF10	1	1	2
KLF11	1	1	2
KLF13	1	1	2
KLF3	1	1	2
KLF4	1	1	2
KLF5	1	1	2
KLF7	1	1	2
KLF9	1	1	2
KLHDC5	1	1	2
KLHDC8B	1	1	2
KLHL14	1	1	2
KLHL18	1	1	2
KLHL20	1	1	2
KLHL24	1	1	2
KLHL28	1	1	2
KLHL3	1	1	2
KLHL31	1	1	2
KLHL6	1	1	2
KPNA1	1	1	2
KPNA3	1	1	2
KPNA4	1	1	2
KPNA6	1	1	2
KRAS	1	1	2
KREMEN1	1	1	2
KRIT1	1	1	2
KRT80	1	1	2
KRTAP11-1	1	1	2
KSR1	1	1	2
KTELC1	1	1	2
L2HGDH	1	1	2
LAMA4	1	1	2
LAMC1	1	1	2
LAMP2	1	1	2
LANCL1	1	1	2
LANCL3	1	1	2
LARGE	1	1	2
LARP4	1	1	2
LASS6	1	1	2
LATS2	1	1	2
LBH	1	1	2
LBR	1	1	2
LCOR	1	1	2
LCORL	1	1	2
LCP1	1	1	2
LDB3	1	1	2
LDLR	1	1	2
LEMD3	1	1	2
LEPR	1	1	2
LEPROTL1	1	1	2
LFNG	1	1	2
LGI1	1	1	2
LGR4	1	1	2
LHFP	1	1	2
LHFPL2	1	1	2
LHX8	1	1	2
LIFR	1	1	2
LIMCH1	1	1	2
LIMD1	1	1	2
LIMD2	1	1	2
LIN28B	1	1	2
LIN7B	1	1	2
LIN7C	1	1	2
LINGO1	1	1	2
LIPA	1	1	2
LIPH	1	1	2
LMBR1	1	1	2
LMBR1L	1	1	2
LMLN	1	1	2
LMO7	1	1	2
LMTK2	1	1	2
LMX1A	1	1	2
LONRF3	1	1	2
LOR	1	1	2
LOXL3	1	1	2
LPAR1	1	1	2
LPGAT1	1	1	2
LPHN3	1	1	2
LPIN1	1	1	2
LPIN2	1	1	2
LPP	1	1	2
LPPR4	1	1	2
LRCH2	1	1	2
LRFN2	1	1	2
LRIG1	1	1	2
LRIG2	1	1	2
LRIG3	1	1	2
LRP1	1	1	2
LRP1B	1	1	2
LRP2	1	1	2
LRP4	1	1	2
LRP6	1	1	2
LRRC17	1	1	2
LRRC20	1	1	2
LRRC41	1	1	2
LRRC55	1	1	2
LRRC57	1	1	2
LRRC58	1	1	2
LRRC8A	1	1	2
LRRC8D	1	1	2
LRRTM2	1	1	2
LRRTM3	1	1	2
LSM11	1	1	2
LSM14B	1	1	2
LTBP1	1	1	2
LY75	1	1	2
LYN	1	1	2
LYPLA2	1	1	2
LYSMD1	1	1	2
LYSMD2	1	1	2
LYSMD3	1	1	2
LYST	1	1	2
MAB21L1	1	1	2
MAF	1	1	2
MAF1	1	1	2
MAFB	1	1	2
MAFG	1	1	2
MAGI2	1	1	2
MAGI3	1	1	2
MAMDC2	1	1	2
MAML1	1	1	2
MAN1A2	1	1	2
MAN1B1	1	1	2
MAN2A2	1	1	2
MAP1B	1	1	2
MAP2	1	1	2
MAP3K1	1	1	2
MAP3K12	1	1	2
MAP3K3	1	1	2
MAP3K4	1	1	2
MAP3K5	1	1	2
MAP3K9	1	1	2
MAP4	1	1	2
MAP4K3	1	1	2
MAP4K4	1	1	2
MAP6	1	1	2
MAPK11	1	1	2
MAPK1IP1L	1	1	2
MAPK6	1	1	2
MAPK7	1	1	2
MAPRE1	1	1	2
MARCH3	1	1	2
MARCH4	1	1	2
MARCH6	1	1	2
MARCH8	1	1	2
MARCKS	1	1	2
MARK1	1	1	2
MARS2	1	1	2
MASP1	1	1	2
MAST3	1	1	2
MAT2A	1	1	2
MATN2	1	1	2
MATR3	1	1	2
MBD6	1	1	2
MBNL1	1	1	2
MBNL2	1	1	2
MBNL3	1	1	2
MBOAT1	1	1	2
MBOAT2	1	1	2
MCC	1	1	2
MCF2L	1	1	2
MCFD2	1	1	2
MDFI	1	1	2
MDFIC	1	1	2
MDGA2	1	1	2
ME1	1	1	2
MED1	1	1	2
MED12L	1	1	2
MED13	1	1	2
MED26	1	1	2
MED6	1	1	2
MEF2D	1	1	2
MEGF11	1	1	2
MEGF9	1	1	2
MEIS1	1	1	2
MEIS2	1	1	2
MEIS3	1	1	2
MEOX2	1	1	2
MESDC1	1	1	2
MEST	1	1	2
MET	1	1	2
METAP2	1	1	2
MEX3B	1	1	2
MEX3C	1	1	2
MEX3D	1	1	2
MFAP3L	1	1	2
MFHAS1	1	1	2
MFN2	1	1	2
MFSD11	1	1	2
MGA	1	1	2
MGAT2	1	1	2
MGAT3	1	1	2
MGAT4A	1	1	2
MGLL	1	1	2
MIA3	1	1	2
MIB1	1	1	2
MICAL1	1	1	2
MICALL1	1	1	2
MIER1	1	1	2
MIER2	1	1	2
MIER3	1	1	2
MITF	1	1	2
MKL2	1	1	2
MKLN1	1	1	2
MKRN3	1	1	2
MLL	1	1	2
MLL2	1	1	2
MLL3	1	1	2
MLL5	1	1	2
MLLT10	1	1	2
MLLT4	1	1	2
MLLT6	1	1	2
MLXIP	1	1	2
MMD	1	1	2
MMD2	1	1	2
MMP11	1	1	2
MMP15	1	1	2
MMP16	1	1	2
MMP24	1	1	2
MNT	1	1	2
MOBKL1A	1	1	2
MOBKL2B	1	1	2
MOBKL3	1	1	2
MON2	1	1	2
MOSPD1	1	1	2
MPPED2	1	1	2
MPRIP	1	1	2
MRAS	1	1	2
MRPL49	1	1	2
MRPS25	1	1	2
MRS2	1	1	2
MSH2	1	1	2
MSI2	1	1	2
MSN	1	1	2
MSX1	1	1	2
MTA1	1	1	2
MTA2	1	1	2
MTDH	1	1	2
MTF1	1	1	2
MTF2	1	1	2
MTFR1	1	1	2
MTMR1	1	1	2
MTMR10	1	1	2
MTMR12	1	1	2
MTMR14	1	1	2
MTMR3	1	1	2
MTMR4	1	1	2
MTMR6	1	1	2
MTMR9	1	1	2
MTPN	1	1	2
MTTP	1	1	2
MTUS1	1	1	2
MUTED	1	1	2
MXD1	1	1	2
MXD3	1	1	2
MXD4	1	1	2
MXRA5	1	1	2
MYB	1	1	2
MYBL1	1	1	2
MYBL2	1	1	2
MYCBP	1	1	2
MYCL1	1	1	2
MYCN	1	1	2
MYH10	1	1	2
MYH11	1	1	2
MYH9	1	1	2
MYLK	1	1	2
MYNN	1	1	2
MYO1F	1	1	2
MYO5A	1	1	2
MYO5B	1	1	2
MYO6	1	1	2
MYRIP	1	1	2
MYST2	1	1	2
MYT1	1	1	2
N4BP1	1	1	2
NAALADL2	1	1	2
NAB1	1	1	2
NADK	1	1	2
NAGA	1	1	2
NAGPA	1	1	2
NAP1L1	1	1	2
NAP1L3	1	1	2
NAPB	1	1	2
NAPEPLD	1	1	2
NAT14	1	1	2
NAV1	1	1	2
NAV2	1	1	2
NAV3	1	1	2
NBEA	1	1	2
NBR1	1	1	2
NCALD	1	1	2
NCAM1	1	1	2
NCK2	1	1	2
NCKIPSD	1	1	2
NCOA1	1	1	2
NCOA2	1	1	2
NCOA3	1	1	2
NCOA7	1	1	2
NCOR2	1	1	2
NDEL1	1	1	2
NDN	1	1	2
NDP	1	1	2
NDST1	1	1	2
NDST2	1	1	2
NECAP1	1	1	2
NEDD1	1	1	2
NEDD4	1	1	2
NEDD4L	1	1	2
NEDD9	1	1	2
NEFL	1	1	2
NEFM	1	1	2
NEGR1	1	1	2
NEK10	1	1	2
NEK3	1	1	2
NEK4	1	1	2
NEO1	1	1	2
NEUROD1	1	1	2
NF1	1	1	2
NF2	1	1	2
NFASC	1	1	2
NFAT5	1	1	2
NFIA	1	1	2
NFIB	1	1	2
NFYA	1	1	2
NFYB	1	1	2
NGEF	1	1	2
NGF	1	1	2
NHLH2	1	1	2
NHLRC3	1	1	2
NHS	1	1	2
NID1	1	1	2
NID2	1	1	2
NIN	1	1	2
NIPA1	1	1	2
NKAIN2	1	1	2
NKD1	1	1	2
NKIRAS2	1	1	2
NKTR	1	1	2
NKX2-2	1	1	2
NLGN4X	1	1	2
NLK	1	1	2
NME4	1	1	2
NME6	1	1	2
NMT2	1	1	2
NNT	1	1	2
NOG	1	1	2
NOL4	1	1	2
NOTCH1	1	1	2
NOTCH2	1	1	2
NOVA1	1	1	2
NPAS2	1	1	2
NPC1	1	1	2
NPEPL1	1	1	2
NPHP3	1	1	2
NPTN	1	1	2
NPTX1	1	1	2
NPTX2	1	1	2
NR2F2	1	1	2
NR3C1	1	1	2
NR3C2	1	1	2
NR4A2	1	1	2
NR5A2	1	1	2
NRARP	1	1	2
NRAS	1	1	2
NRBF2	1	1	2
NRBP1	1	1	2
NRIP1	1	1	2
NRK	1	1	2
NRP1	1	1	2
NRXN3	1	1	2
NT5E	1	1	2
NTF3	1	1	2
NTNG1	1	1	2
NTRK2	1	1	2
NTRK3	1	1	2
NUAK1	1	1	2
NUDT4	1	1	2
NUFIP2	1	1	2
NUMB	1	1	2
NUMBL	1	1	2
NUP153	1	1	2
NUP50	1	1	2
NUS1	1	1	2
NXT2	1	1	2
OCLN	1	1	2
ODZ1	1	1	2
ODZ3	1	1	2
OGT	1	1	2
OLR1	1	1	2
OMG	1	1	2
OPRM1	1	1	2
ORC2L	1	1	2
ORMDL3	1	1	2
OSBPL11	1	1	2
OSBPL3	1	1	2
OSMR	1	1	2
OSR1	1	1	2
OSTM1	1	1	2
OTUD4	1	1	2
OTUD6B	1	1	2
OTX2	1	1	2
OVOL1	1	1	2
OVOL2	1	1	2
OXR1	1	1	2
P4HA1	1	1	2
P4HA2	1	1	2
PAAF1	1	1	2
PACSIN1	1	1	2
PAIP2	1	1	2
PAIP2B	1	1	2
PAK1	1	1	2
PAK6	1	1	2
PAK7	1	1	2
PALM2	1	1	2
PALM2-AKAP2	1	1	2
PAN3	1	1	2
PANK3	1	1	2
PAPD5	1	1	2
PAPOLA	1	1	2
PAPOLB	1	1	2
PAPPA	1	1	2
PARD6B	1	1	2
PARP16	1	1	2
PATL1	1	1	2
PAWR	1	1	2
PBRM1	1	1	2
PBX2	1	1	2
PBX3	1	1	2
PBXIP1	1	1	2
PCBP1	1	1	2
PCBP2	1	1	2
PCBP4	1	1	2
PCDH10	1	1	2
PCDH17	1	1	2
PCDH19	1	1	2
PCDH20	1	1	2
PCDH8	1	1	2
PCGF2	1	1	2
PCGF3	1	1	2
PCGF5	1	1	2
PCMTD1	1	1	2
PCNX	1	1	2
PCSK2	1	1	2
PCSK6	1	1	2
PCYT1B	1	1	2
PDCD10	1	1	2
PDCD4	1	1	2
PDCL	1	1	2
PDE12	1	1	2
PDE3B	1	1	2
PDE4B	1	1	2
PDE4D	1	1	2
PDE5A	1	1	2
PDE7B	1	1	2
PDGFB	1	1	2
PDGFRB	1	1	2
PDIA3	1	1	2
PDIK1L	1	1	2
PDK1	1	1	2
PDK4	1	1	2
PDP2	1	1	2
PDPK1	1	1	2
PDPR	1	1	2
PDS5B	1	1	2
PDSS1	1	1	2
PDSS2	1	1	2
PDZD2	1	1	2
PEG10	1	1	2
PELI1	1	1	2
PELI2	1	1	2
PER2	1	1	2
PER3	1	1	2
PEX11B	1	1	2
PFDN4	1	1	2
PFN2	1	1	2
PGGT1B	1	1	2
PGM1	1	1	2
PGM2L1	1	1	2
PGM3	1	1	2
PGRMC1	1	1	2
PHACTR2	1	1	2
PHACTR3	1	1	2
PHC3	1	1	2
PHF14	1	1	2
PHF16	1	1	2
PHF20	1	1	2
PHF21B	1	1	2
PHF3	1	1	2
PHF8	1	1	2
PHLDB1	1	1	2
PHTF2	1	1	2
PHYHIPL	1	1	2
PI15	1	1	2
PI4K2B	1	1	2
PI4KB	1	1	2
PICALM	1	1	2
PIGA	1	1	2
PIK3C2A	1	1	2
PIK3CD	1	1	2
PIK3IP1	1	1	2
PIK3R1	1	1	2
PIK3R2	1	1	2
PIK3R3	1	1	2
PIN1	1	1	2
PIP4K2A	1	1	2
PIP4K2B	1	1	2
PISD	1	1	2
PITPNA	1	1	2
PITPNM2	1	1	2
PITX2	1	1	2
PKD1	1	1	2
PKIA	1	1	2
PKN2	1	1	2
PKNOX2	1	1	2
PKP1	1	1	2
PLA2G3	1	1	2
PLAA	1	1	2
PLAG1	1	1	2
PLAGL2	1	1	2
PLCB1	1	1	2
PLCG1	1	1	2
PLCL1	1	1	2
PLD3	1	1	2
PLDN	1	1	2
PLEKHA1	1	1	2
PLEKHA6	1	1	2
PLEKHA7	1	1	2
PLEKHF2	1	1	2
PLEKHG6	1	1	2
PLEKHG7	1	1	2
PLEKHH1	1	1	2
PLEKHO1	1	1	2
PLEKHO2	1	1	2
PLP1	1	1	2
PLS1	1	1	2
PLS3	1	1	2
PLXNA2	1	1	2
PLXNA4	1	1	2
PLXND1	1	1	2
PM20D2	1	1	2
PMAIP1	1	1	2
PNKD	1	1	2
PNN	1	1	2
PNPLA6	1	1	2
POGZ	1	1	2
POLDIP2	1	1	2
POLL	1	1	2
POLR1D	1	1	2
POLR2D	1	1	2
POLR3D	1	1	2
POM121	1	1	2
POM121C	1	1	2
PON2	1	1	2
POU2F2	1	1	2
POU3F2	1	1	2
PPAP2B	1	1	2
PPAPDC1B	1	1	2
PPAPDC2	1	1	2
PPARA	1	1	2
PPARD	1	1	2
PPARGC1A	1	1	2
PPARGC1B	1	1	2
PPFIA1	1	1	2
PPFIBP1	1	1	2
PPID	1	1	2
PPM1B	1	1	2
PPM1F	1	1	2
PPP1CB	1	1	2
PPP1R10	1	1	2
PPP1R11	1	1	2
PPP1R12A	1	1	2
PPP1R14C	1	1	2
PPP1R15B	1	1	2
PPP1R16B	1	1	2
PPP1R2	1	1	2
PPP1R3B	1	1	2
PPP1R9A	1	1	2
PPP1R9B	1	1	2
PPP2CA	1	1	2
PPP2R2C	1	1	2
PPP2R5C	1	1	2
PPP2R5E	1	1	2
PPP3CA	1	1	2
PPP3CB	1	1	2
PPP3R1	1	1	2
PPP4R2	1	1	2
PPP6C	1	1	2
PPTC7	1	1	2
PQLC2	1	1	2
PRDM1	1	1	2
PRDM15	1	1	2
PRDM16	1	1	2
PRICKLE1	1	1	2
PRICKLE2	1	1	2
PRKAA1	1	1	2
PRKAB1	1	1	2
PRKAB2	1	1	2
PRKACB	1	1	2
PRKAG2	1	1	2
PRKAR1A	1	1	2
PRKAR2B	1	1	2
PRKCA	1	1	2
PRKCE	1	1	2
PRKG1	1	1	2
PRKRIR	1	1	2
PRMT8	1	1	2
PRNP	1	1	2
PROM1	1	1	2
PRPF38B	1	1	2
PRPF40A	1	1	2
PRPF4B	1	1	2
PRR3	1	1	2
PRRG1	1	1	2
PRRT2	1	1	2
PRRX1	1	1	2
PRSS22	1	1	2
PRTG	1	1	2
PRUNE2	1	1	2
PSEN1	1	1	2
PSIP1	1	1	2
PSMD3	1	1	2
PSMD7	1	1	2
PSMD9	1	1	2
PSME3	1	1	2
PSMF1	1	1	2
PSPH	1	1	2
PTBP1	1	1	2
PTCD3	1	1	2
PTCH1	1	1	2
PTEN	1	1	2
PTGER2	1	1	2
PTGES3	1	1	2
PTGFRN	1	1	2
PTH	1	1	2
PTP4A1	1	1	2
PTPDC1	1	1	2
PTPLAD1	1	1	2
PTPLB	1	1	2
PTPN11	1	1	2
PTPN12	1	1	2
PTPN13	1	1	2
PTPN21	1	1	2
PTPRD	1	1	2
PTPRK	1	1	2
PTPRM	1	1	2
PTPRO	1	1	2
PTPRU	1	1	2
PUM2	1	1	2
PURB	1	1	2
PVRL4	1	1	2
PXK	1	1	2
PXT1	1	1	2
QARS	1	1	2
QKI	1	1	2
R3HDM1	1	1	2
R3HDM2	1	1	2
RAB11A	1	1	2
RAB11FIP2	1	1	2
RAB14	1	1	2
RAB15	1	1	2
RAB18	1	1	2
RAB1B	1	1	2
RAB21	1	1	2
RAB23	1	1	2
RAB24	1	1	2
RAB32	1	1	2
RAB34	1	1	2
RAB35	1	1	2
RAB38	1	1	2
RAB39B	1	1	2
RAB4B	1	1	2
RAB6A	1	1	2
RAB7A	1	1	2
RAB8A	1	1	2
RAB8B	1	1	2
RABEP1	1	1	2
RABGAP1	1	1	2
RAC1	1	1	2
RAD23B	1	1	2
RAG1	1	1	2
RAI14	1	1	2
RALB	1	1	2
RALBP1	1	1	2
RALGDS	1	1	2
RALGPS1	1	1	2
RAN	1	1	2
RANBP10	1	1	2
RANBP2	1	1	2
RANBP9	1	1	2
RAP1B	1	1	2
RAP2B	1	1	2
RAP2C	1	1	2
RAPGEF1	1	1	2
RAPGEF2	1	1	2
RAPGEF4	1	1	2
RAPGEF6	1	1	2
RAPH1	1	1	2
RARB	1	1	2
RARG	1	1	2
RASA1	1	1	2
RASAL1	1	1	2
RASD1	1	1	2
RASGRP1	1	1	2
RASL10B	1	1	2
RASL12	1	1	2
RASSF4	1	1	2
RASSF5	1	1	2
RAVER2	1	1	2
RB1	1	1	2
RBM12	1	1	2
RBM12B	1	1	2
RBM15B	1	1	2
RBM24	1	1	2
RBM9	1	1	2
RBMS3	1	1	2
RBPJ	1	1	2
RCAN1	1	1	2
RCBTB1	1	1	2
RCN1	1	1	2
RCOR1	1	1	2
RCSD1	1	1	2
RDH10	1	1	2
RDX	1	1	2
RECK	1	1	2
REEP1	1	1	2
REEP3	1	1	2
RELL1	1	1	2
RELN	1	1	2
REV1	1	1	2
RFFL	1	1	2
RFTN2	1	1	2
RFWD3	1	1	2
RFX2	1	1	2
RGL1	1	1	2
RGMA	1	1	2
RGS16	1	1	2
RGS2	1	1	2
RGS4	1	1	2
RGS6	1	1	2
RGS7BP	1	1	2
RHEBL1	1	1	2
RHOA	1	1	2
RHOB	1	1	2
RHOBTB1	1	1	2
RHOT1	1	1	2
RICTOR	1	1	2
RIMBP2	1	1	2
RIMS2	1	1	2
RIMS3	1	1	2
RIOK3	1	1	2
RIPK2	1	1	2
RMI1	1	1	2
RMND5A	1	1	2
RNASEL	1	1	2
RND3	1	1	2
RNF122	1	1	2
RNF125	1	1	2
RNF165	1	1	2
RNF169	1	1	2
RNF19A	1	1	2
RNF2	1	1	2
RNF219	1	1	2
RNF220	1	1	2
RNF38	1	1	2
RNF44	1	1	2
RNF7	1	1	2
RNMT	1	1	2
ROBO1	1	1	2
ROBO2	1	1	2
ROCK1	1	1	2
ROCK2	1	1	2
ROD1	1	1	2
RP2	1	1	2
RPGRIP1L	1	1	2
RPS6KA2	1	1	2
RPS6KA3	1	1	2
RPS6KB1	1	1	2
RPUSD3	1	1	2
RRAD	1	1	2
RRM2	1	1	2
RRP1B	1	1	2
RSBN1L	1	1	2
RSPO2	1	1	2
RSPO3	1	1	2
RTF1	1	1	2
RTKN2	1	1	2
RTN4R	1	1	2
RUFY3	1	1	2
RUNX1	1	1	2
RUNX1T1	1	1	2
RUNX2	1	1	2
RUSC2	1	1	2
S100PBP	1	1	2
S1PR1	1	1	2
SACS	1	1	2
SALL1	1	1	2
[truncated: 10,063 more rows]

## Sheet: Table S6
Table S6 - Gene Ontology classifications for genes targeted by all miRNAs
Green highlighted items are significant at FDR < 0.01
Category	Term	Count	%	PValue	Genes	List Total	Pop Hits	Pop Total	Fold Enrichment	Bonferroni	Benjamini	FDR
GOTERM_BP_FAT	GO:0006357~regulation of transcription from RNA polymerase II promoter	533	5.90778	2.4368e-40	MEF2C, HOXD13, MED23, RORA, MED22, MED21, HOXD10, CITED2, CTNNB1, MAGED1, EPC1, APP, MED26, MED27, IKBKAP, RXRB, RXRA, BARHL2, ZHX2, MECP2, MED14, MED13, HNF4G, PROX1, MED19, MSX1, ZNF238, MED15, HNF4A, MED17, JUN, TGIF1, VGLL2, ST18, ZNF76, CRTC1, T, PFN1, IL17A, HEXIM1, IL17F, LOC100134189, TCF4, VEZF1, TCF3, DMBX1, DNMT3A, TCF7, ESRRA, NTF3, KLF12, MAP2K1, KLF13, KLF10, KLF11, KLF16, USF1, USF…	6723	727	13528	1.47524	1.53738e-36	1.53738e-36	4.75088e-37
GOTERM_BP_FAT	GO:0045935~positive regulation of nucleobase, nucleoside, nucleotide and nucleic acid metabolic process	461	5.10973	3.17928e-36	MEF2C, HOXD13, RORB, RORA, MED21, CITED4, HOXD10, CTNNB1, CITED2, EPC1, BRPF1, APP, FOXF1, FOXF2, CCNA2, RXRB, RXRA, MED14, MED13, PROX1, MAPK1, HNF4A, MED17, JUN, VGLL2, CRTC1, T, IL17A, INS, IL17F, TNKS, TCF4, TCF3, DVL3, YEATS4, ESRRA, NTF3, MAP2K1, KLF12, KLF13, MAP2K3, TGFBR1, ESRRG, KLF15, USF1, USF2, AREG, HNF1B, ELF1, FOXA2, ELF4, SPI1, TP63, CCNE1, ZNF148, SERTAD3, GUCY1A3, HSF4, USP16, …	6723	624	13528	1.48657	2.00581e-32	1.0029e-32	6.19844e-33
GOTERM_BP_FAT	GO:0051173~positive regulation of nitrogen compound metabolic process	473	5.24274	4.33006e-36	MEF2C, HOXD13, RORB, RORA, MED21, CITED4, HOXD10, CTNNB1, CITED2, EPC1, APP, BRPF1, AGTR2, FOXF1, FOXF2, DDAH1, CCNA2, RXRB, RXRA, MED14, MED13, PROX1, MAPK1, HNF4A, MED17, JUN, VGLL2, CRTC1, T, IL17A, INS, IL17F, TNKS, TCF4, TCF3, YEATS4, DVL3, ESRRA, NTF3, MAP2K1, KLF12, KLF13, MAP2K3, TGFBR1, ESRRG, KLF15, USF1, USF2, AREG, HNF1B, ELF1, FOXA2, ELF4, SPI1, TP63, CCNE1, ZNF148, SERTAD3, GUCY1A3,…	6723	644	13528	1.4779	2.73184e-32	9.10612e-33	8.44205e-33
GOTERM_MF_FAT	GO:0030528~transcription regulator activity	976	10.818	1.50973e-35	MEF2C, MEF2A, RORC, MED23, RORB, MED22, RORA, MED21, EPC1, FOXF1, MED26, MED27, FOXF2, ZNF396, PATZ1, TBPL1, IKBKAP, L3MBTL4, RREB1, BARHL1, TAF4B, BARHL2, MECP2, EOMES, MED14, MED13, PROX1, MED19, C1ORF83, MED15, PTRF, MED17, JUN, FOXG1, ZNF384, SHOX, ZNF382, CRTC1, ZNF131, MYBL1, MYBL2, ARX, T, NAT14, ZNF398, YEATS4, C1DP2, ESRRA, C1DP3, ESRRG, NPM1P21, USF1, GAS7, USF2, FOXI2, RERE, BACH1, ELF…	6445	1512	12983	1.30032	3.63544e-32	3.63544e-32	2.65197e-32
GOTERM_BP_FAT	GO:0010628~positive regulation of gene expression	432	4.7883	4.78822e-35	MEF2C, HOXD13, RORB, RORA, MED21, CITED4, HOXD10, CTNNB1, CITED2, EPC1, BRPF1, APP, FOXF1, FOXF2, CCNA2, RXRB, RXRA, MED14, MED13, PROX1, MAPK1, HNF4A, MED17, JUN, VGLL2, CRTC1, T, IL17A, IL17F, TCF4, DNMT3B, TCF3, DVL3, YEATS4, ESRRA, NTF3, KLF12, KLF13, MAP2K3, TGFBR1, ESRRG, KLF15, USF1, USF2, ELF1, HNF1B, FOXA2, ELF4, SPI1, TP63, CCNE1, ZNF148, SERTAD3, HSF4, USP16, FGF2, SERTAD1, SERTAD2, IH…	6723	581	13528	1.49616	3.02089e-31	7.55222e-32	9.3353e-32
GOTERM_BP_FAT	GO:0045941~positive regulation of transcription	421	4.66637	8.10313e-35	MEF2C, HOXD13, RORB, RORA, MED21, CITED4, HOXD10, CTNNB1, CITED2, EPC1, BRPF1, APP, FOXF1, FOXF2, CCNA2, RXRB, RXRA, MED14, MED13, PROX1, MAPK1, HNF4A, MED17, JUN, VGLL2, CRTC1, T, IL17A, IL17F, TCF4, TCF3, DVL3, YEATS4, ESRRA, NTF3, KLF12, KLF13, MAP2K3, TGFBR1, ESRRG, KLF15, USF1, USF2, ELF1, HNF1B, FOXA2, ELF4, SPI1, TP63, CCNE1, ZNF148, SERTAD3, HSF4, USP16, FGF2, SERTAD1, SERTAD2, IHH, ATF7I…	6723	564	13528	1.50201	5.11226e-31	1.02245e-31	1.57982e-31
GOTERM_BP_FAT	GO:0010557~positive regulation of macromolecule biosynthetic process	472	5.23166	6.65744e-33	MEF2C, HOXD13, RORB, RORA, MED21, CITED4, HOXD10, CTNNB1, CITED2, EPC1, BRPF1, APP, FOXF1, FOXF2, CCNA2, RXRB, RXRA, BARHL2, MED14, MED13, PROX1, MAPK1, HNF4A, MED17, JUN, VGLL2, CRTC1, T, IL17A, INS, IL17F, TNKS, TCF4, TCF3, DVL3, YEATS4, ESRRA, NTF3, KLF12, KLF13, MAP2K3, TGFBR1, ESRRG, KLF15, USF1, USF2, AREG, HNF1B, ELF1, FOXA2, ELF4, SPI1, TP63, CCNE1, ZNF148, SERTAD3, HSF4, USP16, FGF2, SER…	6723	654	13528	1.45223	4.20018e-29	7.0003e-30	1.29796e-29
GOTERM_BP_FAT	GO:0031328~positive regulation of cellular biosynthetic process	490	5.43117	1.37191e-32	MEF2C, HOXD13, RORB, RORA, MED21, CITED4, HOXD10, CITED2, CTNNB1, EPC1, APP, BRPF1, AGTR2, FOXF1, FOXF2, DDAH1, CCNA2, RXRB, RXRA, BARHL2, MED14, MED13, PROX1, MAPK1, HNF4A, MED17, JUN, VGLL2, CRTC1, T, IL17A, INS, IL17F, TNKS, TCF4, TCF3, YEATS4, DVL3, ESRRA, NTF3, KLF12, KLF13, MAP2K3, TGFBR1, ESRRG, NPM1P21, KLF15, USF1, USF2, AREG, HNF1B, ELF1, FOXA2, ELF4, SPI1, TP63, CCNE1, LOC399804, ZNF14…	6723	685	13528	1.43938	8.65536e-29	1.23648e-29	2.67472e-29
GOTERM_BP_FAT	GO:0051254~positive regulation of RNA metabolic process	364	4.03458	3.41575e-32	MEF2C, CDX1, CDX2, STAT5B, HOXD13, RORB, RORA, MED21, HOXD10, CTNNB1, CITED2, EPC1, APP, S1PR1, FOXF1, FOXF2, RARB, FOXO3B, SUPT5H, RARG, RAN, RXRB, STRN3, RXRA, MED14, MED13, PPARGC1A, PROX1, TBR1, PPARGC1B, HES1, MTF1, HES5, HNF4A, MED17, JUN, VEGFA, VGLL2, PIAS1, HOXA13, CRTC1, AFAP1L2, LIF, PLAGL1, NR1H2, T, TCF21, SLC11A1, IL17A, IL17F, NKX2-1, AGRN, MAML3, TCF4, TCF3, NKX2-2, NKX2-3, HNRNPA…	6723	481	13528	1.52274	2.15499e-28	2.69374e-29	6.65947e-29
GOTERM_BP_FAT	GO:0045893~positive regulation of transcription, DNA-dependent	361	4.00133	6.09226e-32	MEF2C, CDX1, CDX2, STAT5B, HOXD13, RORB, RORA, MED21, HOXD10, CTNNB1, CITED2, EPC1, APP, S1PR1, FOXF1, FOXF2, RARB, FOXO3B, SUPT5H, RARG, RAN, RXRB, STRN3, RXRA, MED14, MED13, PPARGC1A, PROX1, TBR1, PPARGC1B, HES1, MTF1, HES5, HNF4A, MED17, JUN, VEGFA, VGLL2, PIAS1, HOXA13, CRTC1, AFAP1L2, LIF, PLAGL1, NR1H2, T, TCF21, SLC11A1, IL17A, IL17F, NKX2-1, AGRN, MAML3, TCF4, TCF3, NKX2-2, NKX2-3, HNRNPA…	6723	477	13528	1.52286	3.84361e-28	4.27067e-29	1.18777e-28
GOTERM_BP_FAT	GO:0009891~positive regulation of biosynthetic process	494	5.4755	9.47814e-32	MEF2C, HOXD13, RORB, RORA, MED21, CITED4, HOXD10, CITED2, CTNNB1, EPC1, APP, BRPF1, AGTR2, FOXF1, FOXF2, DDAH1, CCNA2, RXRB, RXRA, BARHL2, MED14, MED13, PROX1, MAPK1, HNF4A, MED17, JUN, VGLL2, CRTC1, T, IL17A, INS, IL17F, TNKS, TCF4, TCF3, YEATS4, DVL3, ESRRA, NTF3, KLF12, KLF13, MAP2K3, TGFBR1, ESRRG, NPM1P21, KLF15, USF1, USF2, AREG, HNF1B, ELF1, FOXA2, ELF4, SPI1, TP63, CCNE1, LOC399804, ZNF14…	6723	695	13528	1.43025	5.97976e-28	5.97976e-29	1.84789e-28
GOTERM_BP_FAT	GO:0010604~positive regulation of macromolecule metabolic process	588	6.5174	5.77886e-31	MEF2C, DLC1, HOXD13, RORB, RORA, MED21, CITED4, HOXD10, CITED2, CTNNB1, EPC1, APP, BRPF1, FOXF1, FOXF2, CCNA2, CUL1, ADAM9, RXRB, RXRA, BARHL2, MED14, SKP1, MED13, PROX1, MAPK1, HNF4A, MED17, JUN, VGLL2, CRTC1, SCRIB, T, IL17A, INS, IL17F, PEMT, TNKS, TCF4, TCF3, DNMT3B, YEATS4, DVL3, ESRRA, NTF3, KLF12, MAP2K1, KLF13, MAP2K3, TGFBR1, ESRRG, KLF15, USF1, USF2, AREG, SMURF1, TNK2, HNF1B, ELF1, FOX…	6723	857	13528	1.3806	3.64588e-27	3.31444e-28	1.12667e-27
GOTERM_CC_FAT	GO:0005794~Golgi apparatus	578	6.40656	5.29274e-30	TGOLN2, SLC9A8, CDIPT, SGMS2, C16ORF70, PTGS1, VPS52, SGMS1, CUL3, ACBD3, GOLGA8B, APP, GNG2, LOC653653, TRAPPC2P1, GOLGA8A, RAB27A, CCAR1, H1F0, ROCK1, MYH2, PTPRR, TMEM132A, VPS41, SCYL3, TOX4, ERGIC1, ERGIC2, GLUL, MED15, BACE2, BACE1, TRAPPC1, UNC13B, MYO18A, TRAPPC3, TRAPPC2, MGAT5B, GNAI3, RER1, MYEF2, PPT1, ARF6, ARF5, PRRC1, RIC3, ARFGEF2, LPCAT1, GORASP1, KIAA1012, GORASP2, GOLPH3L, ZDHH…	6113	872	12782	1.38598	4.77935e-27	4.77935e-27	8.2536e-27
GOTERM_BP_FAT	GO:0045449~regulation of transcription	1550	17.1802	7.98195e-30	MEF2C, MEF2A, ASCC1, RORC, RORB, RORA, ZNF777, APP, ZNF776, FOXF1, FOXF2, ZNF772, ZNF396, ZNF395, TBPL1, CCAR1, IKBKAP, BARHL1, BARHL2, EOMES, ZNF792, ZNF793, PTRF, ZNF784, ASCC2, ZNF783, ASCC3, JUN, ZNF785, FOXG1, ZNF384, SHOX, ZNF382, MYBL1, MYBL2, ARX, PFN1, T, BZW1L1, ZNF398, C1DP2, ESRRA, C1DP3, ESRRG, USF1, SFMBT1, USF2, SFMBT2, FOXI2, HTATIP2, FOXA2, TSG101, ZNFX1, EZH1, EZH2, SPI1, YBX1, …	6723	2601	13528	1.19912	5.03581e-26	4.19651e-27	1.55619e-26
GOTERM_BP_FAT	GO:0030182~neuron differentiation	330	3.65773	1.2849e-28	ALS2, EDN3, TUBB2B, EFNA1, TUBB2A, STRN, RORB, L1CAM, GRIN3A, RORA, PRKG1, LOC442113, HOXD10, LUZP6, ZFP91, ATP2B2, BDNF, APP, S1PR1, CD44, HTRA2, MC1R, ATXN10, CDH23, PTPRM, EFNB3, EMX1, EFNB1, MDGA1, RXRA, NKX2-8, BARHL2, EMX2, KIF5C, MDGA2, LIFR, PTPRR, TBR1, THY1, CTNNA2, HES1, RND1, HES5, FOXG1, VEGFA, EFNA5, CDK5R1, LPPR4, ERBB3, PPT1, EPHB3, EPHB2, OTP, ALCAM, LIF, SEMA5A, ARX, MACF1, PVRL…	6723	438	13528	1.51604	8.10644e-25	6.23572e-26	2.50509e-25
GOTERM_CC_FAT	GO:0045202~synapse	269	2.9816	2.68025e-27	ALS2, SYT1, CADM1, SYT4, SYT5, SYT2, UTRN, C16ORF70, SYT3, STRN, SYT9, L1CAM, SYT6, GRIN3A, SYT7, ZNRF1, ITSN1, ADORA1, CTNNB1, ZNRF2, SYP, APP, GRIN2B, GRIN2D, CHRNA3, CHRNA2, GRID1, CDH23, ARC, MAGI2, PTPRF, MPDZ, EFNB1, TANC1, GRIN2A, BSN, MYH9, PCLO, MAGEE1, DOC2A, EGFLAM, COLQ, PIAS3, NPTN, UNC13C, UNC13B, UNC13A, RAD21L1, CDK5R1, ERBB4, ERBB3, CRIPT, ADRBK1, PPT1, CACNB4, RIMS2, RIMS1, SYPL…	6113	355	12782	1.58441	2.42026e-24	1.21013e-24	4.17962e-24
GOTERM_BP_FAT	GO:0045944~positive regulation of transcription from RNA polymerase II promoter	285	3.15894	3.80045e-27	MEF2C, CDX1, STAT5B, HOXD13, RORA, MED21, HOXD10, CTNNB1, CITED2, EPC1, APP, S1PR1, RARB, FOXO3B, SUPT5H, RARG, RXRB, STRN3, RXRA, MED14, MED13, PPARGC1A, TBR1, PPARGC1B, HES1, HNF4A, MTF1, HES5, MED17, JUN, VEGFA, VGLL2, HOXA13, CRTC1, LIF, NR1H2, PLAGL1, T, SLC11A1, IL17A, IL17F, NKX2-1, AGRN, MAML3, TCF3, NKX2-2, NKX2-3, PLAGL2, BMP4, BMP3, KLF6, BMP2, ESRRA, IKZF2, MLL, NTF3, IKZF1, KLF12, KL…	6723	371	13528	1.54576	2.3977e-23	1.71265e-24	7.4095e-24
GOTERM_MF_FAT	GO:0003700~transcription factor activity	636	7.04943	1.43349e-24	MEF2C, MEF2A, SLC2A4RG, RORC, HOXD13, RORB, RORA, HOXD10, CITED2, CTNNB1, FLI1, FOXF1, FOXF2, ZNF396, PHOX2B, L3MBTL4, RCOR2, RXRB, BARHL1, RXRA, TAF4B, BARHL2, ZHX1, ZHX2, EOMES, HMG20A, ZHX3, HMG20B, HNF4G, PROX1, NME2, ZNF236, MSX1, ZNF238, HNF4A, NME1, JUN, FOXG1, TGIF1, SHOX, TGIF2, ST18, ZNF131, MYEF2, MYBL2, ARX, T, TCF4, ZNF70, TCF3, DMBX1, YEATS4, ESRRA, KLF12, KLF10, KLF11, ESRRG, KLF16…	6445	975	12983	1.31403	3.45184e-21	1.72592e-21	2.51804e-21
GOTERM_CC_FAT	GO:0044459~plasma membrane part	1268	14.0545	3.06937e-24	JUB, SCN3A, SGMS2, OSMR, RCE1, GRIN3A, ITSN1, AMOTL1, AMOTL2, SHKBP1, AGTR2, DIRAS1, APP, DIRAS2, GRIN2B, MC1R, GRIN2D, LOC653653, KLRD1, CDH24, LRRC7, RAB27A, ARC, SCN2B, MYH1, PDPN, MYH2, SCN2A, LIFR, GRIN2A, BSN, GEM, MYH9, THY1, JUP, NPC1, DOC2A, SSTR3, EGFLAM, PTRF, SSTR1, F3, BACE1, TMPRSS11F, RYR1, ZNF384, ROR2, UNC13C, PMP22, UNC13B, UNC13A, DCBLD2, ORAI1, RAD21L1, SCN1A, CACNB1, CACNB2, …	6113	2203	12782	1.20351	2.77164e-21	9.2388e-22	4.78643e-21
GOTERM_MF_FAT	GO:0016563~transcription activator activity	303	3.35846	4.10062e-24	MED23, MED21, RFXAP, CITED4, CTNNB1, CITED2, MAGED1, EPC1, BRPF1, FOXF1, MED26, FOXF2, WDR77, MED27, RARA, PATZ1, RARB, FOXO3B, TBPL1, RAN, RREB1, RXRB, YY1, RXRA, EOMES, MED14, HNF4G, MED13, PPARGC1A, PPARGC1B, MTF1, CAMK4, HNF4A, MED17, ZNF384, MNT, VGLL2, PIAS1, CRTC1, LOC729342, MYEF2, MYBL1, STON1-GTF2A1L, NR1H2, TCF20, NKX2-1, SUPT7L, LOC100134189, MAML3, TCF3, NAT14, NKX2-3, ZNF398, KLF6, …	6445	410	12983	1.48871	9.87429e-21	3.29143e-21	7.20307e-21
GOTERM_MF_FAT	GO:0043565~sequence-specific DNA binding	419	4.6442	4.26785e-23	MEF2C, XRCC5, MEF2A, HOXD13, RORC, RORB, RORA, HOXD10, CTNNB1, FLI1, FOXF1, FOXF2, PHOX2B, RXRB, BARHL1, RXRA, ZHX1, BARHL2, ZHX2, ZHX3, HNF4G, PROX1, MSX1, HNF4A, JUN, FOXG1, TGIF1, SHOX, TGIF2, MYEF2, ARX, T, TCF3, DNMT3B, DMBX1, ESRRA, ESRRG, USF1, USF2, SHOX2, FOXI2, TRPS1, RERE, BACH1, HLF, ELF1, HNF1B, ELF2, BACH2, FOXA2, ELF3, ELF4, ELF5, SPI1, TP63, ZNF148, HLX, HSF5, SPIB, HSF4, GATAD1, …	6445	607	12983	1.39052	1.0277e-19	2.56925e-20	7.49683e-20
GOTERM_CC_FAT	GO:0043005~neuron projection	252	2.79317	1.1903e-22	ALS2, SYT1, SNCG, ADCY2, SNCB, CADM1, SYT4, SYT5, SNCA, UTRN, C16ORF70, STRN, L1CAM, GRIN3A, AQP1, ADORA1, LUZP6, CTNNB1, ATP2B2, ZFP91, APP, GOT1, MC1R, GRIN2B, AQP11, ATXN10, CHRNA3, RAB27A, SLC12A6, ARC, OPA1, PTPRF, KIF5B, MPDZ, KIF5A, STRN3, RXRA, SCN2A, KIF5C, GRIN2A, MARK4, CTNNA2, DCTN2, THY1, MAPK1, PPP1CA, MAGEE1, PIAS3, BACE1, DBN1, SCN1A, CDK5R1, CRIPT, ADRBK1, PPT1, KCNJ2, ALCAM, GAD…	6113	342	12782	1.5407	1.07484e-19	2.6871e-20	1.85617e-19
GOTERM_BP_FAT	GO:0006350~transcription	1244	13.7885	6.46659e-22	MEF2C, MEF2A, ASCC1, RORC, RORB, MED23, MED22, RORA, LOC441454, MED21, EPC1, ZNF777, EPC2, ZNF776, MED28, MED29, FOXF1, MED26, FOXF2, ZNF772, MED27, ZNF396, ZNF395, PATZ1, TRAPPC2P1, TBPL1, CCAR1, IKBKAP, RREB1, TAF4B, ZNF507, BARHL1, BARHL2, MECP2, EOMES, ZNF503, MED14, ZNF792, ZNF793, MED13, PROX1, TOX2, MED19, C1ORF83, MED15, ASCC2, PTRF, ZNF784, ASCC3, ZNF783, MED17, JUN, FOXG1, ZNF785, ZNF38…	6723	2101	13528	1.19142	4.07977e-18	2.71985e-19	1.26075e-18
GOTERM_BP_FAT	GO:0010629~negative regulation of gene expression	355	3.93483	7.46299e-22	MEF2C, EIF2C2, EIF2C1, CDX2, CITED2, CTNNB1, EPC1, SIN3B, SIN3A, CSDAP1, WWP2, WWP1, FOXF2, RARB, SUPT5H, BCL7A, TWIST1, PTPRK, RARG, RCOR2, STRN3, RXRA, ZHX1, ZHX2, MECP2, ZHX3, PTPRU, PROX1, HES1, MSX1, ZNF238, PIAS4, HES5, TGIF1, PRDM1, LRCH4, ST18, ZNF382, SUDS3, EIF2C3, EIF2C4, TFCP2L1, TAF9B, BCL2L1, CALR, NR1H2, TCF21, MOV10, HEXIM1, NKX2-1, BCOR, TCF4, DNMT3B, HNRNPAB, DMBX1, NKRF, MDFI, …	6723	504	13528	1.41732	4.7084e-18	2.94275e-19	1.45501e-18
GOTERM_BP_FAT	GO:0007242~intracellular signaling cascade	784	8.68987	9.24418e-22	ITSN1, LOC442113, BTK, MAP3K7, DIRAS1, MAP3K5, AGTR2, MAP3K4, DIRAS2, MC1R, MAP3K9, PIK3CA, RAB27A, PIK3CG, IKBKAP, RREB1, PIK3CD, LOC100134291, MED14, GEM, MED13, MARK1, RAD1, MAPK1, SSTR3, SSTR1, MED17, MAPK3, ROR2, ARL8A, ARL8B, MAPK7, UNC13C, UNC13B, EIF2AK3, UNC13A, DCBLD2, PLCXD3, RALGPS1, DUSP10, ARF6, ARF5, ARFGEF2, DUSP19, RAC2, INS, RAC1, DUSP16, LOC100129773, TAOK2, TAOK3, DUSP22, ATM,…	6723	1256	13528	1.25602	5.83215e-18	3.43068e-19	1.80228e-18
GOTERM_BP_FAT	GO:0048666~neuron development	253	2.80426	3.89488e-21	ALS2, STRN, RORB, L1CAM, GRIN3A, LOC442113, PRKG1, HOXD10, ATP2B2, ZFP91, BDNF, APP, HTRA2, CD44, ATXN10, CDH23, PTPRM, EFNB3, RXRA, EFNB1, NKX2-8, KIF5C, LIFR, TBR1, CTNNA2, THY1, HES1, RND1, FOXG1, VEGFA, EFNA5, CDK5R1, LPPR4, ERBB3, PPT1, EPHB3, EPHB2, ALCAM, ARX, SEMA5A, LIF, MACF1, PVRL1, KAL1, DMD, LHX2, RAC1, BAI1, LHX4, NKX2-1, LHX6, AGRN, OLFM3, LHX8, GNAT1, KLF7, NTF3, MAP2K1, CELSR3, E…	6723	339	13528	1.50173	2.45728e-17	1.36516e-18	7.59361e-18
GOTERM_BP_FAT	GO:0016192~vesicle-mediated transport	395	4.37819	7.21832e-21	ALS2, VPS54, C16ORF70, ITSN2, ITSN1, CTNNB1, SYP, APP, VPS4B, VPS4A, LOC653653, TRAPPC2P1, RAB27A, ARC, VPS41, COLEC12, ERGIC1, PCLO, ERGIC2, NPC1, NME2, DOC2A, NME1, TRAPPC1, UNC13C, UNC13B, SH3GL2, UNC13A, TRAPPC3, SH3GL1, TRAPPC2, RAD21L1, GNAI3, RER1, ARF6, PPT1, ARF5, ARFGEF2, ARFGEF1, ADRB3, KIAA1012, RAC1, TGFBR2, FNBP1, ARF1, ARF3, CD209, ARF4, SYTL4, HGS, SYTL2, LDLR, MARCKSL1, SYNJ1, AP…	6723	576	13528	1.37989	4.55404e-17	2.39686e-18	1.40731e-17
GOTERM_CC_FAT	GO:0030054~cell junction	351	3.89049	9.67296e-21	DLC1, SYT1, JUB, CADM3, VAPA, CADM1, SYT4, SYT5, SYT2, SYT3, UTRN, STRN, SYT9, SYT6, GRIN3A, SYT7, AMOTL1, ZNRF1, ITSN1, AMOTL2, ZNRF2, CTNNB1, SYP, CTTNBP2, CD44, GRIN2B, GRIN2D, WNK4, LRRC7, CHRNA3, CDH24, CHRNA2, GRID1, PTPRJ, F11R, PTPRK, MAGI3, ARC, MAGI2, PTPRM, MAGI1, MYH1, MPDZ, SCN2A, MYH2, TANC1, GRIN2A, BSN, PTPRU, MYH9, CTNNA1, PCLO, CTNNA2, JUP, RND1, DOC2A, EGFLAM, PGM5, COLQ, CGN, …	6113	518	12782	1.41684	8.73469e-18	1.74694e-18	1.50842e-17
GOTERM_BP_FAT	GO:0008104~protein localization	570	6.31789	1.66561e-20	ALS2, LTBP2, VPS54, SLC9A2, C16ORF70, VPS52, MXI1, CTNNB1, LOC100129652, VPS4B, VPS4A, TLK1, LOC653653, RAB27A, PTPRK, GRIN2A, VPS41, PTPRU, MYH9, MAPK1, BACE2, JUN, SDAD1, MTX3, RTP1, MTX2, CACNB1, PPT1, ARF6, ARF5, LOC100131463, GORASP1, DUSP16, TNKS, SEC23IP, RANBP17, TAOK2, NPM1P21, RAB7L1, ARF1, ARF3, TRPS1, ARF4, SYTL4, HGS, SYTL2, SMURF1, RERE, PDIA3, TSG101, FGF9, AP3S1, NBEA, PDIA4, AP1S…	6723	882	13528	1.3004	1.05084e-16	5.25418e-18	3.24734e-17
GOTERM_BP_FAT	GO:0016481~negative regulation of transcription	324	3.59122	2.9936e-20	MEF2C, CDX2, CTNNB1, CITED2, EPC1, SIN3B, SIN3A, CSDAP1, WWP1, FOXF2, RARB, SUPT5H, BCL7A, TWIST1, PTPRK, RARG, RCOR2, STRN3, RXRA, ZHX1, ZHX2, MECP2, ZHX3, PTPRU, PROX1, HES1, MSX1, ZNF238, PIAS4, HES5, TGIF1, PRDM1, LRCH4, ST18, ZNF382, SUDS3, TFCP2L1, TAF9B, CALR, NR1H2, TCF21, HEXIM1, NKX2-1, TCF4, BCOR, DNMT3B, HNRNPAB, DMBX1, NKRF, MDFI, DNMT3A, C1DP2, BMP2, C1DP3, IKZF1, KLF12, SMAD7, PHB,…	6723	459	13528	1.42037	1.88866e-16	8.99364e-18	5.83644e-17
GOTERM_BP_FAT	GO:0045184~establishment of protein localization	504	5.58634	5.38032e-20	LTBP2, VPS54, C16ORF70, VPS52, VPS4B, VPS4A, TLK1, LOC653653, RAB27A, VPS41, MYH9, MAPK1, BACE2, JUN, SDAD1, MTX3, MTX2, CACNB1, PPT1, ARF6, ARF5, LOC100131463, GORASP1, DUSP16, TNKS, SEC23IP, RANBP17, TAOK2, NPM1P21, RAB7L1, ARF1, ARF3, TRPS1, ARF4, SYTL4, HGS, SYTL2, SMURF1, RERE, PDIA3, TSG101, FGF9, AP3S1, PDIA4, AP1S3, LOC399804, AP1S1, AP1S2, SRPR, KDELR1, FGF2, STX6, KDELR2, STX5, ARHGEF2,…	6723	769	13528	1.31879	3.39445e-16	1.54293e-17	1.04897e-16
GOTERM_BP_FAT	GO:0015031~protein transport	500	5.54201	5.38252e-20	LTBP2, VPS54, C16ORF70, VPS52, VPS4B, VPS4A, TLK1, LOC653653, RAB27A, VPS41, MYH9, MAPK1, BACE2, JUN, SDAD1, MTX3, MTX2, CACNB1, PPT1, ARF6, ARF5, LOC100131463, GORASP1, DUSP16, TNKS, SEC23IP, RANBP17, TAOK2, NPM1P21, RAB7L1, ARF1, ARF3, TRPS1, ARF4, SYTL4, HGS, SYTL2, SMURF1, RERE, PDIA3, TSG101, FGF9, AP3S1, PDIA4, AP1S3, LOC399804, AP1S1, AP1S2, SRPR, KDELR1, FGF2, STX6, KDELR2, STX5, ARHGEF2,…	6723	762	13528	1.32034	3.39583e-16	1.47645e-17	1.0494e-16
GOTERM_BP_FAT	GO:0048667~cell morphogenesis involved in neuron differentiation	168	1.86211	7.35836e-20	ALS2, PLXNA3, WNT3A, CNP, L1CAM, LOC442113, CXCL12, NR2E1, NRCAM, ATP2B2, APP, BDNF, ANK3, ROBO1, UNC5A, ROBO2, UNC5C, CDH23, DSCAM, PTPRM, EFNB3, LOC642132, RXRA, EFNB1, BAIAP2, NKX2-8, KIF5C, VAX1, TBR1, NUMBL, CTNNA2, SLITRK2, HES1, SLITRK1, NCAM2, SLITRK4, SLITRK3, NDEL1, FOXG1, OPHN1, RELN, EFNA5, SLITRK6, SLITRK5, C1ORF187, KALRN, CDK5R1, LPPR4, DRD2, ERBB3, PKHD1, DSCAML1, EPHB3, EPHB2, AR…	6723	209	13528	1.61746	4.64239e-16	1.93433e-17	1.43461e-16
GOTERM_BP_FAT	GO:0010558~negative regulation of macromolecule biosynthetic process	375	4.15651	8.07946e-20	MEF2C, CTNNB1, CITED2, EPC1, FOXF2, PTPRK, RCOR2, RXRA, ZHX1, MECP2, ZHX2, ZHX3, PTPRU, PROX1, MSX1, ZNF238, BACE2, TGIF1, ST18, EIF2AK3, ZNF382, EIF2AK4, HEXIM1, TCF4, DNMT3B, DMBX1, DNMT3A, C1DP2, C1DP3, KLF12, PAIP2, KLF10, PHB, KLF11, TRPS1, SMURF2, TSG101, SPI1, TP63, YBX2, PBXIP1, ZNF148, HSF4, FGF2, LAG3, ATF7IP, ZNF281, CDC6, TP53, FOSB, IL6R, MXD3, MXD4, INHBB, INHBA, EREG, NAB2, NAB1, M…	6723	547	13528	1.37948	5.09733e-16	2.03893e-17	1.5752e-16
GOTERM_BP_FAT	GO:0031327~negative regulation of cellular biosynthetic process	383	4.24518	9.59891e-20	MEF2C, CTNNB1, CITED2, EPC1, FOXF2, PTPRK, RCOR2, RXRA, ZHX1, MECP2, ZHX2, ZHX3, PTPRU, PROX1, MSX1, ZNF238, BACE2, TGIF1, ST18, EIF2AK3, ZNF382, EIF2AK4, HEXIM1, INS, TCF4, DNMT3B, DMBX1, DNMT3A, C1DP2, C1DP3, KLF12, PAIP2, KLF10, PHB, KLF11, TRPS1, SMURF2, TSG101, SPI1, TP63, YBX2, PBXIP1, ZNF148, HSF4, FGF2, LAG3, ATF7IP, ZNF281, CDC6, TP53, FOSB, MXD3, MXD4, INHBB, INHBA, EREG, NAB2, NAB1, MG…	6723	561	13528	1.37375	6.05595e-16	2.32921e-17	1.87144e-16
GOTERM_MF_FAT	GO:0008134~transcription factor binding	354	3.92374	1.35907e-19	HMGN3, CDX2, HIRA, MED23, MXI1, MED21, RFXAP, CITED4, RAB1A, CITED2, CTNNB1, MAGED1, SIN3B, SIN3A, CSDAP1, MED26, WDR77, MED27, RARA, TRAPPC2P1, APOM, TBPL1, PITX2, PHOX2B, RARG, RCOR2, RAN, RXRB, TAF4B, RXRA, YY1, PIM1, MECP2, MED14, MED13, PPARGC1A, PROX1, PPARGC1B, SFRS2, RAB18, PIAS4, MTF1, HNF4A, PIAS3, MED17, JUN, MNT, TGIF1, VGLL2, PIAS1, ADD1, TRAPPC2, TFCP2L1, CRTC1, TAF9B, LOC729342, MY…	6445	513	12983	1.39007	3.27265e-16	6.5453e-17	2.38732e-16
GOTERM_BP_FAT	GO:0007409~axonogenesis	157	1.74019	1.47987e-19	ALS2, PLXNA3, WNT3A, CNP, L1CAM, LOC442113, CXCL12, NR2E1, NRCAM, APP, BDNF, ANK3, ROBO1, UNC5A, ROBO2, UNC5C, PTPRM, EFNB3, LOC642132, RXRA, EFNB1, BAIAP2, NKX2-8, KIF5C, VAX1, TBR1, NUMBL, CTNNA2, SLITRK2, SLITRK1, NCAM2, SLITRK4, SLITRK3, NDEL1, FOXG1, OPHN1, RELN, EFNA5, SLITRK6, SLITRK5, C1ORF187, KALRN, CDK5R1, LPPR4, DRD2, ERBB3, PKHD1, DSCAML1, EPHB3, EPHB2, ARX, SEMA5A, ALCAM, HOXA1, PTK…	6723	193	13528	1.63686	9.33649e-16	3.45796e-17	2.88521e-16
GOTERM_BP_FAT	GO:0048812~neuron projection morphogenesis	170	1.88428	1.71243e-19	ALS2, PLXNA3, WNT3A, CNP, L1CAM, LOC442113, CXCL12, NR2E1, NRCAM, APP, BDNF, ANK3, ROBO1, UNC5A, ROBO2, UNC5C, DSCAM, EGFR, PTPRM, EFNB3, LOC642132, RXRA, EFNB1, BAIAP2, NKX2-8, KIF5C, LIFR, VAX1, TBR1, NUMBL, CTNNA2, SLITRK2, SLITRK1, NCAM2, SLITRK4, SLITRK3, NDEL1, FOXG1, OPHN1, RELN, EFNA5, SLITRK6, SLITRK5, C1ORF187, KALRN, CDK5R1, LPPR4, ADORA2A, DRD2, ERBB3, PKHD1, DSCAML1, EPHB3, EPHB2, AR…	6723	213	13528	1.60598	1.08037e-15	3.85847e-17	3.33861e-16
GOTERM_BP_FAT	GO:0009890~negative regulation of biosynthetic process	389	4.31168	2.15127e-19	MEF2C, CTNNB1, CITED2, EPC1, FOXF2, PTPRK, RCOR2, RXRA, ZHX1, MECP2, ZHX2, ZHX3, PTPRU, PROX1, MSX1, ZNF238, BACE2, TGIF1, ST18, EIF2AK3, EIF2AK4, ZNF382, HEXIM1, INS, TCF4, DNMT3B, DMBX1, DNMT3A, C1DP2, C1DP3, KLF12, PAIP2, PHB, KLF10, KLF11, TRPS1, SMURF2, TSG101, SPI1, TP63, YBX2, PBXIP1, ZNF148, HSF4, FGF2, LAG3, ZNF281, ATF7IP, CDC6, TP53, FOSB, IL6R, MXD3, MXD4, INHBB, INHBA, EREG, NAB2, NA…	6723	573	13528	1.36605	1.35724e-15	4.68013e-17	4.1942e-16
GOTERM_BP_FAT	GO:0031175~neuron projection development	197	2.18355	3.70856e-19	ALS2, STRN, L1CAM, GRIN3A, LOC442113, PRKG1, BDNF, APP, CD44, ATXN10, PTPRM, EFNB3, RXRA, EFNB1, KIF5C, NKX2-8, LIFR, TBR1, CTNNA2, FOXG1, EFNA5, CDK5R1, LPPR4, ERBB3, EPHB3, EPHB2, ARX, SEMA5A, ALCAM, PVRL1, MACF1, LHX2, DMD, KAL1, BAI1, RAC1, LHX4, NKX2-1, KLF7, MAP2K1, NTF3, CELSR3, CELSR2, GAS1, GAS7, PTPN11, EPHA4, SEMA6A, EPHA7, NOTCH1, SEMA6C, DLX5, MAP2, CHRNB2, PTENP1, NRP2, NRP1, GJA1, …	6723	256	13528	1.54845	2.33973e-15	7.79909e-17	7.23034e-16
GOTERM_BP_FAT	GO:0000904~cell morphogenesis involved in differentiation	189	2.09488	5.87355e-19	ALS2, NOG, L1CAM, LOC442113, CTNNB1, CUL3, ATP2B2, BDNF, APP, CDH23, PTPRM, EFNB3, EFNB1, RXRA, KIF5C, NKX2-8, EOMES, MYH9, PROX1, TBR1, CTNNA2, HES1, FOXG1, EFNA5, LAMC1, CDK5R1, LPPR4, ERBB3, EPHB3, EPHB2, SEMA5A, ALCAM, ARX, PVRL1, MACF1, LHX2, KAL1, BAI1, RAC1, LHX4, NKX2-1, HNRNPAB, COL18A1, BMP2, KLF7, NTF3, CELSR3, CELSR2, GAS1, PTPN11, SEMA6A, EPHA4, NOTCH1, EPHA7, SEMA6C, DLX5, TGFBR3, C…	6723	244	13528	1.55863	3.70562e-15	1.19536e-16	1.14513e-15
GOTERM_BP_FAT	GO:0046907~intracellular transport	436	4.83263	7.64721e-19	ALS2, LTBP2, VPS54, C16ORF70, APP, VPS4B, VPS4A, TLK1, LOC653653, TRAPPC2P1, RAB27A, OPA1, KIF5B, MYH2, MYH4, VPS41, MYH9, ERGIC1, ERGIC2, HNRPA1L3, MAPK1, NPC1, JUN, ZNF384, RYR2, TRAPPC1, TRAPPC3, SH3GL2, TRAPPC2, KIF4B, KIF4A, MTX3, MTX2, CACNB1, RER1, LOC100131463, BCL2L1, KIAA1012, DUSP16, SEC23IP, RANBP17, KIF3B, TAOK2, MAP2K1, NPM1P21, NXF1, KIAA1279, ARF1, CD209, TRPS1, SYTL4, HGS, SYTL2,…	6723	657	13528	1.33534	4.82462e-15	1.50769e-16	1.49093e-15
GOTERM_BP_FAT	GO:0051252~regulation of RNA metabolic process	1073	11.8932	1.08528e-18	MEF2C, MEF2A, RORC, SYNCRIP, RORB, MED23, MED22, RORA, MED21, EPC1, ZNF777, APP, ZNF776, FOXF1, MED26, FOXF2, MED27, ZNF772, YEATS2, ZNF396, ZNF395, PATZ1, TRAPPC2P1, TBPL1, IKBKAP, L3MBTL4, RREB1, TAF4B, BARHL1, BARHL2, MECP2, EOMES, MED14, ZNF792, ZNF793, MED13, PROX1, MED19, MED15, ZNF783, MED17, JUN, FOXG1, ZNF785, SHOX, ZNF382, LOC648822, CRTC1, ZNF131, MYBL1, ZNF514, ARX, PFN1, T, IL17A, IN…	6723	1813	13528	1.19089	6.84706e-15	2.07487e-16	2.11591e-15
GOTERM_BP_FAT	GO:0006355~regulation of transcription, DNA-dependent	1051	11.6493	1.36975e-18	MEF2C, MEF2A, RORC, RORB, MED23, MED22, RORA, MED21, EPC1, APP, ZNF777, ZNF776, FOXF1, MED26, FOXF2, MED27, ZNF772, YEATS2, ZNF396, ZNF395, PATZ1, TRAPPC2P1, TBPL1, IKBKAP, L3MBTL4, RREB1, BARHL1, TAF4B, BARHL2, MECP2, EOMES, MED14, ZNF792, ZNF793, MED13, PROX1, MED19, MED15, ZNF783, MED17, JUN, FOXG1, ZNF785, SHOX, ZNF382, LOC648822, CRTC1, ZNF131, MYBL1, ZNF514, ARX, PFN1, T, IL17A, INS, IL17F,…	6723	1773	13528	1.19279	8.64173e-15	2.54168e-16	2.67051e-15
GOTERM_BP_FAT	GO:0007167~enzyme linked receptor protein signaling pathway	249	2.75992	1.80452e-18	NOG, LTBP2, IL6ST, EFNA1, GDF6, GDF5, STAT5B, FSTL1, LOC442113, MAP3K7, CTGF, GAB1, RAPGEF1, CHRNA3, ADAM9, GNG7, PTPRJ, SGPL1, PTPRK, PTPRF, EFNB3, PTPRG, LIFR, LOC100134291, PTPRT, PTPRU, VEGFC, GRB10, MSX1, JUN, VEGFA, PDGFRA, ROR2, PDGFRB, TGFBRAP1, EIF2AK3, ERBB4, ERBB3, BDKRB2, EPHB3, EPHB4, PXN, EPHB2, ADCYAP1, LIF, UBE2D3P, INS, LOC652799, AGRN, BMP4, PLAT, BMP2, CAMLG, SMAD7, KLF10, TGFB…	6723	342	13528	1.46502	1.13847e-14	3.25278e-16	3.51816e-15
GOTERM_CC_FAT	GO:0005626~insoluble fraction	521	5.77477	5.23672e-18	ALS2, SLC9A6, SCN3A, PTGS2, PPP2R5A, C16ORF70, PTGS1, SYNCRIP, L1CAM, ITSN1, CTNNB1, SYP, CTTNBP2, APP, CUL5, GRIN2B, GRIN2D, MAGI2, PTPRF, CYP1A1, MPDZ, KIF5A, SCN2A, UGCG, GRIN2A, BSN, VPS41, BCL2L11, JUP, MAPK1, NME2, DOC2A, PTRF, SSTR1, NME1, BACE2, BACE1, RYR1, RYR2, ABAT, GGCX, RAD21L1, SCN1A, CYP1B1, GNAI3, GNAI2, CYP51A1, PPT1, ARF6, ACP2, SLC29A1, ADRB3, PVRL1, RAC2, RAC1, PEMT, TNKS, SP…	6113	839	12782	1.29843	4.72876e-15	7.88126e-16	8.16623e-15
GOTERM_BP_FAT	GO:0009792~embryonic development ending in birth or egg hatching	243	2.69342	5.51539e-18	ALS2, DLC1, NOG, CDX2, EDN1, MED21, HOXD10, CITED2, MAP3K7, CUL3, GRIN2B, CSDAP1, FOXF1, TWIST1, CYP1A1, VANGL2, EOMES, PTPRR, MYH9, PROX1, BCL2L11, RIC8A, HES1, BTF3L1, MSX1, PDGFRA, TGIF1, ROR2, PDGFRB, PRDM1, ADD1, RBP4, ELL, BCL2L1, T, PFN1, SBDSP1, DVL2, BMP4, TGFBR1, TGFBR2, EN1, SMAD2, GAS1, CELSR1, ATM, DLX2, DLX1, SFRP1, SFRP2, TGFBR3, RBPJ, KLF1, TCF15, HNF1B, ACVRL1, FOXA2, FGF9, ZEB2,…	6723	334	13528	1.46396	3.47966e-14	9.66573e-16	1.0753e-14
GOTERM_BP_FAT	GO:0043009~chordate embryonic development	241	2.67125	6.52826e-18	ALS2, DLC1, NOG, CDX2, EDN1, MED21, HOXD10, CITED2, MAP3K7, CUL3, GRIN2B, CSDAP1, FOXF1, TWIST1, VANGL2, EOMES, PTPRR, MYH9, PROX1, BCL2L11, RIC8A, HES1, BTF3L1, MSX1, PDGFRA, TGIF1, ROR2, PDGFRB, PRDM1, ADD1, RBP4, ELL, BCL2L1, T, PFN1, SBDSP1, DVL2, BMP4, TGFBR1, TGFBR2, EN1, SMAD2, GAS1, CELSR1, ATM, DLX2, DLX1, SFRP1, SFRP2, TGFBR3, RBPJ, KLF1, TCF15, HNF1B, ACVRL1, FOXA2, FGF9, ZEB2, ZEB1, G…	6723	331	13528	1.46507	4.11868e-14	1.11316e-15	1.27277e-14
GOTERM_BP_FAT	GO:0048598~embryonic morphogenesis	226	2.50499	8.79818e-18	DLC1, NOG, GDF5, EDN1, HIRA, HOXD13, HOXD10, CTNNB1, CUL3, MAP3K7, ATP2B2, FOXF1, RAB23, RARB, TWIST1, CDH23, RARG, VANGL2, EOMES, PROX1, HES1, VEGFC, MSX1, FOXG1, DLD, TGIF1, ROR2, EXT2, RBP4, HOXA13, HOXA11, T, TCF21, PFN1, MACF1, HOXA10, DVL2, BMP4, TGFBR1, TGFBR2, FTO, SMAD4, SMAD3, EN1, SKI, SMAD2, SMAD1, CELSR1, GAS1, NOTCH2, DLX2, NOTCH1, DLX6, RNF2, DLX5, MAB21L2, KLF4, FOXA2, FGF9, MYO7A…	6723	307	13528	1.48129	5.55077e-14	1.46073e-15	1.71533e-14
GOTERM_BP_FAT	GO:0030030~cell projection organization	263	2.9151	1.01409e-17	ALS2, JUB, DYNC2LI1, STRN, L1CAM, GRIN3A, LPAR1, LOC442113, PRKG1, CD2AP, ATP2B2, BDNF, APP, CD44, ATXN10, IFT20, CDH23, PTPRM, ROCK1, EFNB3, RXRA, EFNB1, NKX2-8, VANGL2, KIF5C, LIFR, MYH9, PCM1, TBR1, CTNNA2, FOXG1, EFNA5, CDK5R1, LPPR4, ERBB3, ARF6, EPHB3, EPHB2, ALCAM, ARX, SEMA5A, MACF1, PVRL1, RAC2, KAL1, DMD, LHX2, RAC1, BAI1, LHX4, NKX2-1, KLF5, KLF7, KIF3A, NTF3, MAP2K1, ARFIP2, CELSR3, C…	6723	368	13528	1.43806	6.39791e-14	1.64049e-15	1.97711e-14
GOTERM_CC_FAT	GO:0042995~cell projection	442	4.89914	1.20984e-17	ALS2, JUB, LDHA, C16ORF70, STRN, L1CAM, GRIN3A, ITSN1, CTNNB1, CTTNBP2, APP, MC1R, GRIN2B, AQP11, LOC100129652, FAP, PIK3CA, RAB27A, CDH23, ARC, PTPRM, OPA1, PTPRF, KIF5B, MPDZ, KIF5A, PDPN, RXRA, SCN2A, KIF5C, GRIN2A, SCYL3, PCM1, MYH9, MARK4, THY1, CTNNA2, MAPK1, NME2, PPP1CA, MAGEE1, SSTR3, NME1, BACE1, DNAH11, SCN1A, ARF6, PPT1, KCNJ2, ALCAM, PVRL1, RAC1, PEMT, MAP2K1, GAS8, GAS7, SEPT11, CAM…	6113	697	12782	1.32597	1.09249e-14	1.56069e-15	1.88665e-14
GOTERM_CC_FAT	GO:0031982~vesicle	425	4.71071	4.9796e-17	TGOLN2, C16ORF70, FSTL3, ITSN1, C14ORF1, BTK, SYP, CTTNBP2, APP, CLK3, GRIN2B, LOC653653, RAB27A, ARC, VPS41, PCLO, ERMAP, SPAG9, DOC2A, F5, SERPINF2, BACE1, ADAMTS1, IBSP, GNAI3, AHCY, PPT1, SYPL2, SYPL1, RAC1, SEC23IP, NTF3, TAOK2, SYNGR3, ATM, FNBP1, CD207, SYTL4, SYTL2, TPRG1L, PDIA3, LDLR, NAP1L1, AP3S1, PDIA6, PDIA4, AP1S3, AP1S1, AP1S2, MAP1LC3A, MAP1LC3B, STX6, STX4, STX3, STX2, PIK3C2A, …	6113	670	12782	1.32635	4.49658e-14	5.62073e-15	7.76528e-14
GOTERM_BP_FAT	GO:0000902~cell morphogenesis	254	2.81534	5.27767e-17	ALS2, NOG, DYNC2LI1, L1CAM, LOC442113, CTNNB1, CUL3, ATP2B2, BDNF, APP, LOC100129652, FOXF1, CDH23, PTPRM, EFNB3, PDPN, RXRA, EFNB1, NKX2-8, VANGL2, KIF5C, EOMES, LIFR, MYH9, PCM1, TBR1, PROX1, CTNNA2, HES1, FOXG1, EFNA5, BIN3, LAMC1, ADD1, CDK5R1, LPPR4, ERBB3, TFCP2L1, EPHB3, SCRIB, EPHB2, ALCAM, ARX, SEMA5A, MACF1, PVRL1, KAL1, DMD, LHX2, RAC1, BAI1, LHX4, NKX2-1, HNRNPAB, COL18A1, KLF7, BMP2,…	6723	356	13528	1.43567	3.32968e-13	8.3242e-15	1.02895e-13
GOTERM_BP_FAT	GO:0045892~negative regulation of transcription, DNA-dependent	254	2.81534	5.27767e-17	MEF2C, CDX2, CTNNB1, CITED2, EPC1, SIN3B, SIN3A, CSDAP1, FOXF2, RARB, SUPT5H, TWIST1, RARG, STRN3, RXRA, ZHX1, ZHX2, MECP2, ZHX3, PROX1, HES1, MSX1, ZNF238, PIAS4, HES5, TGIF1, PRDM1, ST18, TFCP2L1, TAF9B, CALR, TCF21, HEXIM1, NKX2-1, TCF4, BCOR, DNMT3B, HNRNPAB, MDFI, DMBX1, DNMT3A, BMP2, KLF12, IKZF1, SMAD7, KLF10, KLF11, SMAD4, RYBP, SMAD3, SKI, SMAD2, DLX2, DLX1, TRPS1, RNF2, MLX, JAZF1, BCL6…	6723	356	13528	1.43567	3.32968e-13	8.3242e-15	1.02895e-13
GOTERM_CC_FAT	GO:0005624~membrane fraction	501	5.55309	1.61133e-16	ALS2, SLC9A6, SCN3A, PTGS2, PPP2R5A, C16ORF70, PTGS1, SYNCRIP, L1CAM, ITSN1, CTNNB1, SYP, CTTNBP2, APP, CUL5, GRIN2B, GRIN2D, MAGI2, PTPRF, CYP1A1, MPDZ, KIF5A, SCN2A, UGCG, GRIN2A, BSN, VPS41, BCL2L11, JUP, NME2, DOC2A, PTRF, SSTR1, NME1, BACE2, BACE1, RYR1, RYR2, ABAT, GGCX, RAD21L1, SCN1A, GNAI3, CYP1B1, GNAI2, CYP51A1, PPT1, ARF6, ACP2, SLC29A1, ADRB3, RAC2, PVRL1, RAC1, PEMT, TNKS, SPHK2, CY…	6113	809	12782	1.29489	1.00253e-13	1.11022e-14	1.77636e-13
GOTERM_BP_FAT	GO:0045934~negative regulation of nucleobase, nucleoside, nucleotide and nucleic acid metabolic process	345	3.82399	2.55242e-16	MEF2C, CDX2, LOC646316, EDN1, CITED2, CTNNB1, EPC1, SIN3B, SIN3A, CSDAP1, WWP1, FOXF2, RARB, SUPT5H, BCL7A, TWIST1, PTPRK, GTPBP4, RARG, RCOR2, STRN3, RXRA, ZHX1, ZHX2, MECP2, ZHX3, RAD9A, PTPRU, PROX1, HES1, MSX1, ZNF238, PIAS4, HES5, TGIF1, PRDM1, LRCH4, ST18, ZNF382, SUDS3, PALM, TFCP2L1, TAF9B, LOC729342, CALR, NR1H2, TCF21, HEXIM1, CDA, NKX2-1, BCOR, TCF4, DNMT3B, HNRNPAB, NKRF, DMBX1, MDFI,…	6723	512	13528	1.35587	1.40088e-12	3.41949e-14	4.32987e-13
GOTERM_BP_FAT	GO:0006928~cell motion	323	3.58014	3.11347e-16	EDN3, JUB, CTHRC1, LYPD3, PTGS2, L1CAM, MYLIP, PRKG1, CD2AP, ACTG1, CTTNBP2, BDNF, APP, CD44, GAB2, CTGF, TWIST1, SGPL1, PHOX2B, PTPRK, PTPRM, ROCK1, EFNB3, BARHL1, EFNB1, MDGA1, BARHL2, EMX2, KIF5C, DCDC2, SCYL3, MYH9, TBR1, CTNNA2, VEGFC, CCR6, C14ORF104, CD34, FOXG1, PDGFRB, EFNA5, AMFR, LAMC1, DNAH11, PALM, CDK5R1, ITGA11, ARF6, EPHB3, SCRIB, EPHB2, ALCAM, SEMA5A, ARX, MACF1, PVRL1, KAL1, LHX…	6723	475	13528	1.36829	2.10132e-12	5.00711e-14	6.43929e-13
GOTERM_BP_FAT	GO:0032989~cellular component morphogenesis	277	3.07027	3.18149e-16	ALS2, NOG, DYNC2LI1, L1CAM, LOC442113, CTNNB1, CUL3, ACTG1, ATP2B2, BAK1, BDNF, APP, LOC100129652, FOXF1, TBPL1, CDH23, OPA1, PTPRM, EFNB3, PDPN, RXRA, EFNB1, NKX2-8, VANGL2, KIF5C, LIFR, EOMES, MYH9, PCM1, PROX1, TBR1, CTNNA2, HES1, FOXG1, EFNA5, BIN3, LAMC1, PMP22, ADD1, CDK5R1, LPPR4, ERBB3, TFCP2L1, EPHB3, SCRIB, EPHB2, ALCAM, ARX, SEMA5A, MACF1, PVRL1, KAL1, DMD, LHX2, RAC1, BAI1, LHX4, NKX2…	6723	397	13528	1.40398	2.10132e-12	4.88498e-14	6.43929e-13
GOTERM_BP_FAT	GO:0001501~skeletal system development	230	2.54932	3.58066e-16	CYP24A1, NOG, PTGS2, EDN1, HOXD13, HOXD10, CTNNB1, DSPP, CTGF, COL12A1, TRAPPC2P1, PITX1, WWOX, TWIST1, COL10A1, SGPL1, MATN3, PRELP, MSX1, PDGFRA, ROR2, SHOX, PDGFRB, STC1, EIF2AK3, EXT2, ADAMTS4, TRAPPC2, IBSP, RBP4, HOXA13, HOXA11, ACP2, OTOR, AHSG, INS, IL17F, HOXA10, SBDSP1, BMP4, BMP3, ESRRA, BMP2, BMP1, TGFBR1, KLF10, SMAD5, TGFBR2, SMAD3, EN1, GAS1, SMAD1, SHOX2, DLX2, DLX1, DLX6, ETS2, T…	6723	319	13528	1.4508	2.10132e-12	4.77396e-14	6.43929e-13
GOTERM_MF_FAT	GO:0008092~cytoskeletal protein binding	339	3.75748	5.31418e-16	VAPB, PDLIM5, LOC646316, SNCA, UTRN, MYLIP, AQP2, HOOK3, HOOK1, HOOK2, MED28, LOC100129652, PLS1, PLS3, RAB27A, BCL7B, DBNL, KIF5B, MYH1, MYH2, MYH4, SPIRE1, PTPRT, VPS41, MYH9, CTNNA1, MARK4, FARP1, BCL2L11, JUP, SPAG9, MYO18B, NME2, TAGLN, CCR5, CGN, NME1, ARL8A, BIN3, ARL8B, DBN1, ADD3, ADD2, ADD1, ALDOA, PXK, ARFGEF2, DAAM1, DAAM2, ARFGEF1, PXN, PFN1, PFN2, MACF1, DMD, SBDSP1, EMD, CDC42EP3, …	6445	504	12983	1.35494	1.33671e-12	2.22822e-13	9.76996e-13
GOTERM_BP_FAT	GO:0051253~negative regulation of RNA metabolic process	255	2.82642	8.94833e-16	MEF2C, CDX2, CTNNB1, CITED2, EPC1, SIN3B, SIN3A, CSDAP1, FOXF2, RARB, SUPT5H, TWIST1, RARG, STRN3, RXRA, ZHX1, ZHX2, MECP2, ZHX3, PROX1, HES1, MSX1, ZNF238, PIAS4, HES5, TGIF1, PRDM1, ST18, TFCP2L1, LOC729342, TAF9B, CALR, TCF21, HEXIM1, NKX2-1, TCF4, BCOR, DNMT3B, HNRNPAB, DMBX1, MDFI, DNMT3A, BMP2, IKZF1, KLF12, SMAD7, KLF10, KLF11, RYBP, NPM1P21, SMAD4, SMAD3, SKI, SMAD2, DLX2, DLX1, TRPS1, RN…	6723	362	13528	1.41743	5.60352e-12	1.24567e-13	1.73195e-12
GOTERM_BP_FAT	GO:0022604~regulation of cell morphogenesis	110	1.21924	1.06184e-15	GNA13, DLC1, RHOQP2, PLXNA3, EFNA1, GNA12, TGFB3, LRRC4C, TTL, TGFB1, TGFB2, NRCAM, ZFP91, LOC100129652, ROBO1, TIAM1, ROBO2, CHRNA3, PTPRF, PDPN, PLXNB1, LOC642132, PLXNB2, BARHL2, MYH9, NUMBL, THY1, NDEL1, VEGFA, AKAP2, NGF, ALDOA, PALM, FGD1, TNFRSF12A, CDC42SE1, TTC3, EPHB2, PTK2, CDC42EP2, NUMB, CDC42EP4, FGD5, CDC42EP3, FGD6, FGD3, ARHGDIA, FN1, FGD4, PALM2-AKAP2, TAOK2, SMAD7, GRIN1, SMAD4…	6723	131	13528	1.68963	7.0044e-12	1.52323e-13	2.16493e-12
GOTERM_CC_FAT	GO:0031410~cytoplasmic vesicle	406	4.50011	1.0853e-15	TGOLN2, C16ORF70, FSTL3, ITSN1, C14ORF1, BTK, SYP, CTTNBP2, APP, CLK3, GRIN2B, LOC653653, RAB27A, ARC, VPS41, PCLO, ERMAP, SPAG9, DOC2A, F5, SERPINF2, BACE1, ADAMTS1, GNAI3, AHCY, PPT1, SYPL2, SYPL1, RAC1, SEC23IP, TAOK2, NTF3, SYNGR3, ATM, FNBP1, CD207, SYTL4, SYTL2, TPRG1L, PDIA3, LDLR, NAP1L1, AP3S1, PDIA6, PDIA4, AP1S3, AP1S1, AP1S2, MAP1LC3A, MAP1LC3B, STX6, STX4, STX3, STX2, PIK3C2A, ZDHHC8…	6113	642	12782	1.32232	1.00253e-12	1.00253e-13	1.73195e-12
GOTERM_BP_FAT	GO:0051172~negative regulation of nitrogen compound metabolic process	347	3.84615	1.22182e-15	MEF2C, CDX2, LOC646316, EDN1, CITED2, CTNNB1, EPC1, SIN3B, SIN3A, CSDAP1, WWP1, FOXF2, RARB, SUPT5H, BCL7A, TWIST1, PTPRK, GTPBP4, RARG, RCOR2, STRN3, RXRA, ZHX1, ZHX2, MECP2, ZHX3, RAD9A, PTPRU, PROX1, HES1, MSX1, ZNF238, PIAS4, HES5, TGIF1, PRDM1, LRCH4, ST18, ZNF382, SUDS3, PALM, TFCP2L1, TAF9B, LOC729342, CALR, NR1H2, TCF21, HEXIM1, CDA, NKX2-1, BCOR, TCF4, DNMT3B, HNRNPAB, NKRF, DMBX1, MDFI,…	6723	519	13528	1.34534	7.70484e-12	1.6398e-13	2.37588e-12
GOTERM_BP_FAT	GO:0006468~protein amino acid phosphorylation	432	4.7883	1.23766e-15	LOC442113, BTK, MAP3K7, CTTNBP2, MAP3K5, APP, MAP3K4, CLK3, CLK2, MAP3K9, CLK4, MAP3K8, PIK3CA, LOC653155, TLK1, GNG3, TLK2, MAP2K7, MAP2K6, ADAM9, MAP2K5, PIK3CG, TYRO3, IKBKAP, ROCK1, ROCK2, KIAA1804, MYLK3, MYLK4, PIK3CD, SCYL3, MARK3, MARK4, MARK1, MAPK1, SPAG9, MAPK6, MAPK4, EIF2S1, MAPK3, ROR2, MAPK7, EIF2AK3, EIF2AK4, ERBB4, GNAI2, ERBB3, TNKS, TAOK2, MAP2K1, TAOK1, MAP2K3, TGFBR1, TAOK3, …	6723	667	13528	1.30325	7.70484e-12	1.60538e-13	2.37588e-12
GOTERM_BP_FAT	GO:0032990~cell part morphogenesis	190	2.10596	1.61132e-15	ALS2, DYNC2LI1, L1CAM, LOC442113, BAK1, BDNF, APP, OPA1, PTPRM, EFNB3, EFNB1, RXRA, VANGL2, KIF5C, NKX2-8, LIFR, PCM1, TBR1, CTNNA2, FOXG1, EFNA5, CDK5R1, LPPR4, ERBB3, EPHB3, EPHB2, SEMA5A, ALCAM, ARX, PVRL1, MACF1, LHX2, DMD, KAL1, BAI1, RAC1, LHX4, NKX2-1, KLF7, KIF3A, MAP2K1, NTF3, CELSR3, CELSR2, GAS1, GAS7, PTPN11, SEMA6A, EPHA4, NOTCH1, EPHA7, SEMA6C, DLX5, CHRNB2, NRP2, NRP1, COX10, GJA1,…	6723	256	13528	1.49343	1.05066e-11	2.14384e-13	3.24185e-12
GOTERM_BP_FAT	GO:0048858~cell projection morphogenesis	183	2.02838	1.95625e-15	ALS2, PLXNA3, WNT3A, DYNC2LI1, CNP, L1CAM, LOC442113, CXCL12, NR2E1, NRCAM, APP, BDNF, ANK3, ROBO1, UNC5A, ROBO2, UNC5C, DSCAM, EGFR, PTPRM, EFNB3, BAIAP2, RXRA, LOC642132, EFNB1, NKX2-8, KIF5C, VANGL2, LIFR, VAX1, PCM1, TBR1, NUMBL, CTNNA2, SLITRK2, SLITRK1, NCAM2, SLITRK4, SLITRK3, NDEL1, FOXG1, OPHN1, RELN, EFNA5, SLITRK6, SLITRK5, C1ORF187, KALRN, BBS4, CDK5R1, LPPR4, ONECUT1, ADORA2A, DRD2, …	6723	245	13528	1.50299	1.26079e-11	2.52132e-13	3.89688e-12
GOTERM_BP_FAT	GO:0035295~tube development	167	1.85103	2.90345e-15	GNA13, DLC1, FGF18, NOG, PGF, PDGFA, WNT3A, LMO4, EDN1, TGFB3, HOXD13, CXCL12, ZIC3, ZIC2, CTNNB1, WNT2, MAP3K7, CTTNBP2, WNT4, BDNF, CD44, GATA6, CTGF, FOXF1, LOC643778, LOC100132771, GATA4, ROBO2, RARB, TWIST1, BCL10, RET, LBX1, PDPN, NKX2-8, VANGL2, PROX1, BCL2L11, HES1, PTHLH, HHEX, MIB1, TNS3, PPP1CA, EP300, VEGFA, HSD11B1, PDGFRA, TGIF1, TFAP2A, WNT5A, CAV2, BBS4, RBP4, FGFR4, HOXA11, PTK7,…	6723	220	13528	1.52744	1.82114e-11	3.57048e-13	5.62883e-12
GOTERM_BP_FAT	GO:0007389~pattern specification process	196	2.17247	3.70199e-15	CDX1, NOG, CDX2, EDN1, DYNC2LI1, HOXD13, HOXD10, CTNNB1, CITED2, FOXF1, SOSTDC1, RAB23, PITX2, ARC, EMX1, YY1, EFNB1, EMX2, CYP26A1, HES1, FOXG1, VEGFA, TGIF1, ROR2, DNAH11, MFNG, HOXA11, LOC646050, SEMA5A, T, LHX2, HOXA10, NKX2-1, BCOR, LFNG, DVL2, MDFI, BMP4, KIF3B, KIF3A, MLL, SMAD6, TGFBR1, TGFBR2, FTO, SMAD5, SMAD4, CELSR2, SMAD2, EN1, SMAD1, GAS1, ATM, NOTCH2, DLX2, DLX1, NOTCH1, AIDA, SFRP…	6723	267	13528	1.47712	2.31145e-11	4.44533e-13	7.13873e-12
GOTERM_CC_FAT	GO:0019898~extrinsic to membrane	322	3.56905	3.70234e-15	SEC31B, PTGS2, CHMP5, PNKD, PTGS1, VPS52, STRN, SYT7, MYLIP, ZNRF1, NELF, ZNRF2, CTNNB1, BTK, MAGED1, FAM125A, GOLGA8B, MED28, LOC100129652, VPS4B, VPS4A, RAPGEF4, GNG2, GNG3, GOLGA8A, GNG5, GNG7, IBTK, MAGI3, OSBP2, MAGI2, MAGI1, ROCK1, CYP1A1, ROCK2, STRN3, LRRC1, STRN4, CYP26A1, FARP1, GCC2, NKTR, BCL2L11, GCC1, DCTN2, JUP, RND3, PITPNM2, DOC2A, GAPVD1, ST14, UNC13C, UNC13B, SH3GL2, UNC13A, SH…	6113	494	12782	1.36293	3.30835e-12	3.00759e-13	5.71765e-12
GOTERM_BP_FAT	GO:0001944~vasculature development	186	2.06163	4.21699e-15	CDX2, PGF, EDN1, CITED2, CTNNB1, MAP3K7, SHB, BAK1, AGTR2, S1PR1, CD44, CTGF, FOXF1, CCBE1, ERAP1, PTPRJ, RECK, SGPL1, PDPN, EFNB2, APOLD1, MYH9, PROX1, THY1, VEGFC, JUN, VEGFA, WARS2, SEMA5A, TCF21, T, AGGF1, VEZF1, BMP4, PLAT, COL18A1, KLF5, SPHK2, SMAD7, TGFBR1, TGFBR2, UBP1, KDR, DLX3, NOTCH1, LAMA4, NTRK2, TGFBR3, RBPJ, ENG, PTENP1, PLAU, RTN4, NRP2, FGF6, ACVRL1, HTATIP2, NRP1, FGF9, WASF2,…	6723	251	13528	1.49111	2.66167e-11	5.02154e-13	8.22675e-12
GOTERM_CC_FAT	GO:0012505~endomembrane system	480	5.32033	4.96872e-15	SLC9A6, SGMS2, C16ORF70, PTGS1, RANGAP1, SGMS1, WTAP, ITSN1, ANKLE2, SYP, EPC1, CTTNBP2, APP, ERO1LB, LOC653653, RAB27A, NPC1, RYR3, RYR1, HSD11B1, RYR2, EIF2AK3, TRAPPC3, CYP1B1, CYP51A1, RER1, AHCTF1, ARFGEF2, RAC2, INS, CACYBP, PEMT, TNKS, LFNG, LAPTM4B, RANBP17, NPLOC4, ATP11B, NXF1, ACACB, CYP7B1, SYNE1, SYNE2, ARF1, TSGA10, PARP1, RTN4, GNAZ, HTATIP2, LDLR, NBEA, RTN1, RTN2, ST6GALNAC5, AP1…	6113	782	12782	1.28345	4.51139e-12	3.75922e-13	7.79377e-12
GOTERM_BP_FAT	GO:0001568~blood vessel development	182	2.01729	5.66943e-15	GNA13, FGF18, CDX2, LMO2, PGF, PDGFA, IL18, EDN1, FOXO1, JAG1, ENPEP, CXCL12, MMP2, CTNNB1, TGFB2, CITED2, MAP3K7, BAK1, SHB, AGTR2, S1PR1, ATG5, CD44, ROBO1, CTGF, FOXF1, CCBE1, ROBO4, ERAP1, BAK1P1, RECK, PTPRJ, SGPL1, LOC642132, APOLD1, MYH9, PROX1, JUNB, PNPLA6, THY1, VEGFC, MIB1, HIF1A, JUN, DLL4, VEGFA, COL1A2, COL1A1, SMARCA4, CAV1, TNFRSF12A, WARS2, ELK3, SRF, WT1, SEMA5A, T, PTK2, HOXA3,…	6723	245	13528	1.49477	3.57224e-11	6.61471e-13	1.10356e-11
GOTERM_CC_FAT	GO:0044456~synapse part	178	1.97295	7.74675e-15	ALS2, SYT1, SYT4, CADM1, GABRB3, SYT5, GABRB2, GRIK2, GABRB1, GRIK3, SYT2, C16ORF70, UTRN, SYT3, SYT9, STRN, SYT6, L1CAM, GRIN3A, SYT7, ADORA1, SYP, DMXL2, GRIN2B, GRIN2D, CHRNA3, GRID1, CHRNA2, SCAMP1, ARC, KCND2, MPDZ, TANC1, PSD3, GRIN2A, PCLO, MAGEE1, DOC2A, PI4K2A, NPTN, ERC2, LRRK2, ERC1, SLC40A1, SNAP91, ERBB4, ADORA2A, CRIPT, ERBB3, GIPC1, PPT1, SYPL2, RIMS1, SCRIB, PRR7, SLC32A1, GAD2, S…	6113	246	12782	1.51297	7.01772e-12	5.3979e-13	1.21236e-11
GOTERM_CC_FAT	GO:0000267~cell fraction	640	7.09377	8.08458e-15	ALS2, LDHB, SLC9A6, SCN3A, PTGS2, PPP2R5A, CRHBP, PTGS1, C16ORF70, SYNCRIP, RANGAP1, L1CAM, MED22, ITSN1, LOC442113, CTNNB1, ACTG1, SYP, CTTNBP2, APP, CUL5, GRIN2B, GRIN2D, SERPINE1, FAS, YARS, MAGI2, PTPRF, CYP1A1, MPDZ, KIF5A, SCN2A, UGCG, GRIN2A, BSN, VPS41, BCL2L11, JUP, MAPK1, NME2, PITPNM2, DOC2A, PTRF, NME1, SSTR1, BACE2, BACE1, RYR1, ABAT, RYR2, GGCX, RAD21L1, SCN1A, CYP1B1, GNAI3, GNAI2,…	6113	1083	12782	1.23565	7.31848e-12	5.22693e-13	1.26343e-11
GOTERM_MF_FAT	GO:0003712~transcription cofactor activity	251	2.78209	4.16062e-14	CDX2, HIRA, MED23, MXI1, MED21, RFXAP, CITED4, CTNNB1, CITED2, MAGED1, SIN3B, SIN3A, CSDAP1, MED26, WDR77, MED27, RARA, TBPL1, PHOX2B, RCOR2, RAN, RXRB, YY1, RXRA, MECP2, MED14, MED13, PPARGC1A, PROX1, PPARGC1B, SFRS2, PIAS4, MTF1, MED17, MNT, TGIF1, VGLL2, PIAS1, CRTC1, TFCP2L1, LOC729342, TAF9B, MYEF2, STON1-GTF2A1L, TCF20, SUPT7L, LOC100134189, MAML3, TCF4, BCOR, DNMT3B, AEBP2, KLF7, C1DP2, C1…	6445	363	12983	1.3929	1.00253e-10	1.43219e-11	7.31304e-11
GOTERM_CC_FAT	GO:0030424~axon	123	1.36333	6.12042e-14	ALS2, SNCG, KIAA1598, SLC6A1, CADM1, GABRB3, SNCB, GRIK2, GRIK3, SNCA, L1CAM, AQP1, ADORA1, TGFB1, TGFB2, LUZP6, ZFP91, APP, GOT1, MC1R, ANK3, PVALB, ROBO1, ROBO2, SLC12A6, MYO6, STMN2, LOC642132, RXRA, SCN2A, CTNNA2, NCAM1, NCAM2, MAPK1, NDEL1, BACE1, OPHN1, SLC38A1, LRRK2, DRD1, SCN1A, CDK5R1, ADORA2A, DRD2, KATNB1, PPT1, ADRBK1, ALCAM, GAD2, PVRL1, MTPN, ADRA2C, HCN4, GAD1, HCN1, MAP2K1, HTT, …	6113	159	12782	1.61753	5.52395e-11	3.68261e-12	9.53904e-11
GOTERM_BP_FAT	GO:0042127~regulation of cell proliferation	493	5.46442	6.17242e-14	DLC1, PTGS2, PGF, OSMR, PTGS1, STRN, HOXD13, MXI1, CTNNB1, MAGED1, CUL3, CUL2, CTTNBP2, CUL5, CDCA7, SERPINE1, CCNA2, CUL1, MAP2K5, PTPRK, PTPRM, PTPRF, RXRA, LIFR, LOC100134291, PTPRU, PROX1, MARK4, PDCD1LG2, MAPK1, NME2, MSX1, ADAMTS8, SSTR3, HNF4A, SSTR1, NME1, F3, JUN, FOXG1, TGIF1, ADAMTS1, PMP22, LOC642954, ERBB4, GNAI2, ERBB3, BCL2L1, ARX, T, RAC2, INS, PEMT, TCF3, ODC1, ESRRA, SPHK2, TGFB…	6723	787	13528	1.2605	3.89444e-10	7.08078e-12	1.20348e-10
GOTERM_BP_FAT	GO:0006796~phosphate metabolic process	595	6.59499	1.0032e-13	PDP2, LOC442113, BTK, MAP3K7, CTTNBP2, APP, MAP3K5, MAP3K4, CLK3, CLK2, MAP3K9, MAP3K8, CLK4, PIK3CA, TLK1, LOC653155, TLK2, GNG3, MAP2K7, MAP2K6, MAP2K5, ADAM9, PIK3CG, PTPRJ, IKBKAP, PTPRK, TYRO3, PTPRM, PTPRF, ROCK1, ROCK2, PTPRG, MYLK3, KIAA1804, PIK3CD, MYLK4, PTPRR, PTPRS, LOC100134291, PTPRT, SCYL3, PTPRU, MARK3, PTPDC1, PTPRO, MARK4, MARK1, SPAG9, MAPK1, PPP1CA, NME2, MAPK6, NME1, MAPK4, …	6723	973	13528	1.23048	6.33197e-10	1.13071e-11	1.95677e-10
GOTERM_BP_FAT	GO:0006793~phosphorus metabolic process	595	6.59499	1.0032e-13	PDP2, LOC442113, BTK, MAP3K7, CTTNBP2, APP, MAP3K5, MAP3K4, CLK3, CLK2, MAP3K9, MAP3K8, CLK4, PIK3CA, TLK1, LOC653155, TLK2, GNG3, MAP2K7, MAP2K6, MAP2K5, ADAM9, PIK3CG, PTPRJ, IKBKAP, PTPRK, TYRO3, PTPRM, PTPRF, ROCK1, ROCK2, PTPRG, MYLK3, KIAA1804, PIK3CD, MYLK4, PTPRR, PTPRS, LOC100134291, PTPRT, SCYL3, PTPRU, MARK3, PTPDC1, PTPRO, MARK4, MARK1, SPAG9, MAPK1, PPP1CA, NME2, MAPK6, NME1, MAPK4, …	6723	973	13528	1.23048	6.33197e-10	1.13071e-11	1.95677e-10
GOTERM_BP_FAT	GO:0051174~regulation of phosphorus metabolic process	321	3.55797	1.253e-13	DLC1, ADCY3, ALS2, EDN3, ADCY1, ADCY2, ADCY7, IL6ST, EFNA1, GDF6, ADCY6, EDN1, LPAR2, LPAR1, LOC442113, ADORA1, S1PR2, MAP3K7, ZFP91, BAK1, MAP3K5, APP, AGTR2, MAP3K4, MAP3K9, GAB1, RAPGEF4, GNG3, RAPGEF3, CHRNA3, MAP2K6, ADAM9, IBTK, DEPDC6, DBNL, GTPBP4, KIAA1804, PIM1, LOC100134291, THY1, VEGFC, SPAG9, HNF4A, SAPS3, JUN, PRKRIP1, PDGFRB, CDK5R1, CDK5R2, ENPP1, GNAI2, PFKFB2, PTPLAD1, LOC729342…	6723	485	13528	1.33178	7.90796e-10	1.38736e-11	2.44371e-10
GOTERM_BP_FAT	GO:0019220~regulation of phosphate metabolic process	321	3.55797	1.253e-13	DLC1, ADCY3, ALS2, EDN3, ADCY1, ADCY2, ADCY7, IL6ST, EFNA1, GDF6, ADCY6, EDN1, LPAR2, LPAR1, LOC442113, ADORA1, S1PR2, MAP3K7, ZFP91, BAK1, MAP3K5, APP, AGTR2, MAP3K4, MAP3K9, GAB1, RAPGEF4, GNG3, RAPGEF3, CHRNA3, MAP2K6, ADAM9, IBTK, DEPDC6, DBNL, GTPBP4, KIAA1804, PIM1, LOC100134291, THY1, VEGFC, SPAG9, HNF4A, SAPS3, JUN, PRKRIP1, PDGFRB, CDK5R1, CDK5R2, ENPP1, GNAI2, PFKFB2, PTPLAD1, LOC729342…	6723	485	13528	1.33178	7.90796e-10	1.38736e-11	2.44371e-10
GOTERM_BP_FAT	GO:0010605~negative regulation of macromolecule metabolic process	462	5.12082	1.37485e-13	MEF2C, MASP1, CTNNB1, CITED2, EPC1, FOXF2, IBTK, PTPRK, RCOR2, RXRA, ZHX1, ZHX2, MECP2, GRIN2A, ZHX3, PTPRU, PROX1, MSX1, ZNF238, HNF4A, JUN, BACE2, TGIF1, ST18, EIF2AK3, EIF2AK4, ZNF382, BCL2L1, HEXIM1, INS, TCF4, DNMT3B, DMBX1, DNMT3A, C1DP2, C1DP3, KLF12, PAIP2, PHB, KLF10, KLF11, NPM1P21, TRPS1, SMURF2, TSG101, SPI1, TP63, YBX2, LOC399804, PBXIP1, ZNF148, HSF4, FGF2, LAG3, ZNF281, ATF7IP, CDC…	6723	734	13528	1.26653	8.67144e-10	1.49508e-11	2.67975e-10
GOTERM_BP_FAT	GO:0007169~transmembrane receptor protein tyrosine kinase signaling pathway	166	1.83995	1.41207e-13	RHOQP2, FGF18, MTSS1, MPZL1, PDGFB, EFNA1, PDGFA, GRIK2, STAT5B, FOXO1, RPE65, FOXO4, LOC442113, TGFB1, SLC2A8, EIF4EBP1, EIF4EBP2, TIAM1, CTGF, LOC100132771, GAB1, PDGFC, FRS3, RAPGEF1, FRS2, INSR, CHRNA3, EGFR, PTPRJ, SGPL1, RET, IRS2, SOCS2, EFNB3, PTPRG, BAIAP2, FGF23, SOCS7, PTPRT, SOCS5, IRS1, VEGFC, GRB10, PLCE1, VEGFA, PDGFRA, ROR2, PDGFRB, LOC653882, EIF2AK3, NGF, FGFR2, FGFR1, ZFAND5, F…	6723	224	13528	1.49118	8.90959e-10	1.5101e-11	2.75324e-10
GOTERM_BP_FAT	GO:0016055~Wnt receptor signaling pathway	108	1.19707	1.69673e-13	WNT3A, BTRC, STRN, CTNNB1, WNT2, CSNK2A2, WNT1, WNT4, WNT3, CSNK2A1, SOSTDC1, WNT10A, WNT10B, RARG, CSNK1G1, CSNK1G2, PTPRU, MARK4, HHEX, PIAS4, PYGO2, ROR2, RNF138, CSNK1G3, WNT5A, WNT5B, SOX4, MACF1, FBXW4, AXIN2, AXIN1, DVL2, DIXDC1, DVL3, TCF7, LY6G5B, RYK, CELSR2, SFRP5, SFRP1, NXN, SFRP2, SFRP4, ZBTB33, LZTS2, MITF, RSPO4, WISP1, AES, RSPO1, RSPO3, RSPO2, FRAT1, FRAT2, LRRFIP2, TBL1XR1, CCD…	6723	133	13528	1.63396	1.07027e-09	1.78378e-11	3.30735e-10
GOTERM_MF_FAT	GO:0019899~enzyme binding	342	3.79073	1.74262e-13	ALS2, VAPB, RAB3GAP1, U2AF2, PDLIM5, PGAM1, STRN, AURKA, GRIN3A, LOC442113, CTNNB1, CUL3, CUL2, CTTNBP2, CUL5, SERPINE1, RAPGEF6, LUC7L2, VPS4A, H2AFX, FAS, LSM2, FOXO3B, SUPT5H, MAP2K7, CUL1, KIF13B, ADAM9, IBTK, TYRO3, PTPRK, MAGI2, ROCK1, CYP1A1, STRN3, STRN4, PTPRR, RAD9A, CD40, C10ORF2, THY1, JUP, MAPK1, SPAG9, PIAS3, SERPINF2, SAPS3, F3, PRKRIP1, RYR2, ABAT, PIAS1, ADD3, SUDS3, ADAMTS4, LOC…	6445	523	12983	1.31728	4.19726e-10	5.24658e-11	3.06177e-10
GOTERM_BP_FAT	GO:0003002~regionalization	149	1.65152	1.74376e-13	CDX1, NOG, WNT3A, EDN1, HOXD13, HOXD10, ZIC3, CTNNB1, HOXC6, WNT1, HOXC8, WNT3, HOXC9, HOXC4, LOC643778, HOXC5, GATA4, RAB23, FRS2, LOC651610, ARC, EMX1, YY1, EMX2, SIX3, CYP26A1, HES7, DLL1, HES1, HOXD9, HHEX, MIB1, EP300, HOXD8, HOXD3, FOXG1, MNX1, TGIF1, ROR2, RELN, TSHZ1, HOXA11, BMPR2, DSCAML1, LOC646050, GREM1, T, HOXA1, HOXA2, HOXA3, OVOL2, HOXA4, HOXA5, LHX2, HOXA7, HOXA10, NKX3-1, NKX2-1…	6723	197	13528	1.52192	1.10039e-09	1.80392e-11	3.4005e-10
GOTERM_BP_FAT	GO:0007264~small GTPase mediated signal transduction	215	2.38306	1.79709e-13	RAB1B, ITSN1, RAB1A, DIRAS1, DIRAS2, RAPGEF6, RAB23, RAPGEF5, RAB24, RAPGEF4, RAPGEF3, RAPGEF2, RAPGEF1, RAB20, RAB21, RAB27A, GTPBP2, DBNL, PLD1, ROCK1, RREB1, GEM, RND2, RND3, MAPK1, RND1, RAB18, LOC100133211, MAPK3, RAB14, RAB15, RAB12, ARL8A, RAB13, ARL8B, RAB10, RALGPS1, PTPLAD1, RAB40C, RUNDC3A, ARF6, ARF5, RAB40B, KRAS, RAC2, RAC1, CDC42EP4, LOC100129773, ABR, MAP2K1, ARFIP2, RAB7L1, RERG,…	6723	305	13528	1.41843	1.13401e-09	1.82905e-11	3.50442e-10
GOTERM_BP_FAT	GO:0000122~negative regulation of transcription from RNA polymerase II promoter	191	2.11705	2.86463e-13	MEF2C, CDX2, CITED2, CTNNB1, EPC1, SIN3A, CSDAP1, RARB, SUPT5H, TWIST1, RARG, RXRA, STRN3, MECP2, ZHX2, PROX1, HES1, MSX1, HES5, PIAS4, ZNF238, TGIF1, ST18, PRDM1, TFCP2L1, TAF9B, CALR, HEXIM1, NKX2-1, BCOR, TCF4, DMBX1, MDFI, DNMT3A, IKZF1, KLF12, SMAD7, KLF10, KLF11, RYBP, SMAD3, SKI, DLX2, DLX1, RNF2, BCL6B, JAZF1, ENG, ZFHX3, NCOR1, NCOR2, PPARA, PPARD, PPARG, SPI1, TP63, NFKB1, ZEB1, HSBP1, …	6723	266	13528	1.44485	1.80713e-09	2.86847e-11	5.58453e-10
GOTERM_CC_FAT	GO:0009898~internal side of plasma membrane	215	2.38306	3.82e-13	SEC31B, RP2, UTRN, RAB1B, RANGAP1, VPS33B, SHB, ACBD3, DIRAS1, DIRAS2, LOC100129652, RAB23, STAM, GNG2, LOC653653, GNG3, GNG5, GNG7, AUP1, PLD1, GEM, CTNNA1, CTNNA2, JUP, RND2, PGM5, RND1, RAB18, HEPACAM, LOC100133211, RAB14, RAB15, RAB13, RAB10, ADD3, ADD2, ADD1, PALM, CDK5R1, CACNB1, CACNB2, RAB40C, RUNDC3A, CACNB4, BCL2L1, RAB40B, GAD2, KRAS, GORASP1, LOC652799, DMD, DUSP15, RAC1, SEC23IP, NCK…	6113	316	12782	1.42264	3.44971e-10	2.15606e-11	5.95746e-10
GOTERM_CC_FAT	GO:0044431~Golgi apparatus part	202	2.23897	4.8696e-13	TGOLN2, SGMS2, B3GALT6, C16ORF70, SGMS1, SYT7, SLC35A1, SLC35A2, SLC35A3, SLC35A4, HOOK3, GBF1, LOC653653, RAB21, PLD1, VPS41, MGAT1, MGAT2, ATP2C1, BACE1, RAB14, TRAPPC1, TRAPPC3, MFNG, CNIH, RER1, OCRL, ARFGEF2, SLC11A2, GORASP2, KIAA1012, TMED10, LFNG, SYS1, ST6GAL1, BECN1, ARFIP1, ARF1, GOSR2, GOSR1, CLTCL1, AP1B1, KIAA0368, GJA1, NBEA, AP1S3, ACTR3, ST6GALNAC5, ST6GALNAC6, AP1S1, ST6GALNAC3,…	6113	294	12782	1.43664	4.3971e-10	2.58653e-11	7.59348e-10
GOTERM_BP_FAT	GO:0030036~actin cytoskeleton organization	166	1.83995	5.13674e-13	DLC1, RHOQP2, MTSS1, PDGFB, CAPZA2, CAPZA1, LMO7, PRKG1, TTN, KLHL1, ACTG1, LOC100129652, CDC42P2, RALA, PLS3, ACTN4, ROCK1, ROCK2, ACTN1, TMSB10, MYH9, PROX1, ARPC1A, RND3, RND1, ATP2C1, OPHN1, SDCBP, TESK2, BIN3, DBN1, ADD2, ADD1, ALDOA, FGD1, SSH1, DIAPH1, MRAS, DIAPH2, SSH2, DIAPH3, ELN, NEDD9, ARF6, FHDC1, ARPC5, CALR, DAAM1, DAAM2, ITGB1, LLGL1, CORO2B, PFN1, PFN2, CDC42EP2, DOCK2, KRAS, RA…	6723	226	13528	1.47799	3.24093e-09	5.06396e-11	1.00153e-09
GOTERM_BP_FAT	GO:0045664~regulation of neuron differentiation	107	1.18599	6.99104e-13	PLXNA3, NOG, EFNA1, LRRC4C, NR2E1, TTL, NRCAM, ZFP91, BDNF, ROBO1, TIAM1, ROBO2, CHRNA3, PHOX2B, LBX1, PTPRF, PLXNB1, LOC642132, PLXNB2, BARHL2, DLL1, NUMBL, THY1, HES1, ASCL1, MIB1, NDEL1, HES5, HOXD3, FOXG1, TGIF1, TGIF2, DBN1, NGF, KALRN, CDK5R1, TNFRSF12A, SOX2, SOX5, CALR, TIMP2, TTC3, EPHB2, PTK2, HOXA2, NUMB, DNMT3B, NKX2-2, ARHGDIA, GRIN1, FOXA1, SMAD1, NTN1, NOTCH3, NTRK3, RNF6, NOTCH1, …	6723	133	13528	1.61884	4.41067e-09	6.78565e-11	1.36301e-09
GOTERM_CC_FAT	GO:0019717~synaptosome	73	0.809133	1.36695e-12	ALS2, SEPT3, SEPT2, SLC6A1, CADM1, SNCB, SLC6A3, SNCA, CASK, RPS6KB1, ITSN1, SYP, FOS, APP, GRIN2B, GRIN2D, SNPH, GOPC, DLG4, FOSL1, SAMD4A, USP14, PRKCA, STX1A, MAGI2, KCND2, MPDZ, GRIN2A, BSN, PRKCG, DOC2A, PSEN1, SEMA4F, RAB5A, SH3KBP1, ABAT, RYR2, VAMP3, ERC2, VAMP2, LRRK2, VAMP1, PPFIA2, SNAP29, RAB3A, RAD21L1, ACP2, ABI1, ITGB1, SYNPR, HRH3, PVRL1, RASGRP2, SNAP23, SNAP25, GNAO1, GRIN1, LIN…	6113	85	12782	1.79576	1.23432e-09	6.85731e-11	2.13157e-09
GOTERM_MF_FAT	GO:0016564~transcription repressor activity	219	2.4274	1.39243e-12	CDX2, HIRA, MXI1, CITED2, EPC1, SIN3B, SIN3A, CSDAP1, PATZ1, RCOR2, YY1, STRN3, MECP2, PROX1, SFRS2, HES1, MSX1, RFC1, PIAS4, PRDM5, MNT, TGIF1, ST18, PIAS1, LRCH4, ZNF382, TFCP2L1, TAF9B, CALR, HEXIM1, TCF4, BCOR, DNMT3B, DMBX1, NKRF, IKZF4, AEBP2, BMP2, C1DP2, C1DP3, KLF12, IKZF1, PHB, RYBP, SMAD3, SKI, UBP1, NR1I2, TRPS1, RNF2, JAZF1, BCL6B, NCOR1, ZNF219, ZFHX3, KLF4, NCOR2, COPS2, PPARD, ELF…	6445	316	12983	1.39608	3.353e-09	3.72556e-10	2.44593e-09
GOTERM_BP_FAT	GO:0009952~anterior/posterior pattern formation	111	1.23033	1.48023e-12	CDX1, WNT3A, HOXD13, ZIC3, HOXD10, CTNNB1, HOXC6, WNT1, HOXC8, WNT3, HOXC9, HOXC4, LOC643778, GATA4, HOXC5, FRS2, LOC651610, ARC, YY1, EMX2, SIX3, CYP26A1, HES7, DLL1, HOXD9, HES1, MIB1, HHEX, EP300, HOXD8, HOXD3, ROR2, TSHZ1, HOXA11, BMPR2, T, HOXA1, HOXA2, HOXA3, HOXA4, HOXA5, HOXA7, HOXA10, NKX3-1, HOXA9, AXIN2, LFNG, MLL, KIF3A, HTT, TGFBR1, SMAD4, SMAD2, EN1, ATM, HOXB3, HOXB4, NOTCH1, HOXB2…	6723	140	13528	1.59538	9.33896e-09	1.41499e-10	2.88597e-09
GOTERM_BP_FAT	GO:0060284~regulation of cell development	152	1.68477	1.54136e-12	XRCC5, PLXNA3, NOG, EFNA1, EDN1, TGFB3, LRRC4C, NR2E1, TTL, TGFB1, TGFB2, NRCAM, ZFP91, BDNF, ROBO1, TIAM1, LOC643778, ROBO2, CHRNA3, PHOX2B, LBX1, PTPRF, PLXNB1, LOC642132, PLXNB2, BARHL2, DLL1, VAX1, PROX1, NUMBL, THY1, HES1, ASCL1, VEGFC, MIB1, NDEL1, HES5, HOXD3, FOXG1, NPTN, TGIF1, TGIF2, LOC653882, DBN1, KALRN, NGF, CAV3, CDK5R1, DRD2, TNFRSF12A, HOXA11, SOX2, SOX5, CALR, TIMP2, TTC3, OTP, …	6723	205	13528	1.49197	9.7242e-09	1.45137e-10	3.00502e-09
GOTERM_MF_FAT	GO:0019904~protein domain specific binding	227	2.51607	2.82334e-12	SCAF1, DLC1, CADM1, STRN, LPAR2, LPAR1, LOC442113, CD2AP, FAM125A, ATP2B2, SFRS5, U2AF1, SH3BGR, VPS4A, RAPGEF1, ADAM9, STRN3, STRN4, MECP2, RAD9A, SIRPA, PROX1, PPARGC1B, ZNF384, CLCN3, CRIPT, AFAP1L2, KRAS, DMD, ESRRA, BMP2, TP53BP2, LY6G5B, HPCAL4, DENND1A, NDFIP1, ESRRG, NDFIP2, SKI, ZNF521, PTPN12, PTPN11, HGS, TGFBR3, NCOR1, PTENP1, PPARA, KCNJ18, MYO7A, SYNJ1, UVRAG, TP63, GJA1, KCNJ12, PT…	6445	331	12983	1.3815	6.7985e-09	6.7985e-10	4.95936e-09
GOTERM_CC_FAT	GO:0005768~endosome	212	2.34981	2.92884e-12	ALS2, SLC9A9, SLC9A6, STARD3NL, SYT5, CHMP5, CHMP6, SYT3, CHMP7, VPS52, ZNRF1, VPS33B, AQP2, ZNRF2, FAM125A, VPS4B, VPS4A, STAM, RAPGEF1, RAB21, RAB27A, ARC, PLD1, PTPRF, HTR4, VPS41, RND2, NPC1, GAPVD1, CCR5, BACE2, BACE1, RAB14, ARL8A, ARL8B, SH3GL1, CLCN3, MMD, ARF6, BDKRB2, SLC11A2, SLC11A1, NDFIP2, KCNK1, OCIAD1, ABCG4, RABEP2, RABEP1, BET1L, HGS, CLCN6, CLCN4, CLCN5, STEAP3, RAB5B, KIAA0368…	6113	315	12782	1.40725	2.64478e-09	1.39199e-10	4.56735e-09
GOTERM_BP_FAT	GO:0048705~skeletal system morphogenesis	92	1.01973	3.79859e-12	FGF6, FGF18, NOG, THRA, NDST1, PRRX1, TGFB3, ZEB1, MMP2, PAX1, GLI3, HOXD10, TGFB1, CHAD, PEX7, PCGF2, HOXC8, BARX2, HOXC9, CTGF, ANKRD11, LOC732229, ALX4, COL11A2, COL11A1, WWOX, GHR, FGF4, ALX1, SGPL1, SATB2, TBX15, GSC, ARID5B, SIX2, SIX4, HOXD9, PTHLH, ACVR2B, EYA1, HOXD8, PSEN1, NAB2, HOXD3, NAB1, PDGFRA, PDGFRB, TFAP2A, ROR2, GNAS, COL1A1, LOC100128265, ZFAND5, HOXA11, TIPARP, DSCAML1, COL2…	6723	112	13528	1.65288	2.39655e-08	3.52435e-10	7.40594e-09
GOTERM_BP_FAT	GO:0042325~regulation of phosphorylation	305	3.38063	4.1812e-12	ADCY3, ALS2, EDN3, ADCY1, ADCY2, ADCY7, IL6ST, EFNA1, GDF6, ADCY6, EDN1, LPAR2, LPAR1, LOC442113, ADORA1, S1PR2, MAP3K7, ZFP91, BAK1, MAP3K5, APP, MAP3K4, MAP3K9, GAB1, RAPGEF4, GNG3, RAPGEF3, CHRNA3, MAP2K6, ADAM9, IBTK, DEPDC6, DBNL, GTPBP4, KIAA1804, PIM1, LOC100134291, THY1, VEGFC, SPAG9, HNF4A, JUN, PRKRIP1, PDGFRB, CDK5R1, CDK5R2, ENPP1, GNAI2, PFKFB2, PTPLAD1, LOC729342, CHEK1, BDKRB2, CDC…	6723	466	13528	1.317	2.63793e-08	3.82308e-10	8.15185e-09
GOTERM_BP_FAT	GO:0030029~actin filament-based process	173	1.91753	4.32406e-12	DLC1, RHOQP2, MTSS1, PDGFB, CAPZA2, CAPZA1, LMO7, PRKG1, TTN, KLHL1, ACTG1, LOC100129652, CDC42P2, RALA, PLS3, MYO6, ACTN4, ROCK1, ROCK2, MYH2, ACTN1, MYH4, TMSB10, MYH9, PROX1, ARPC1A, RND3, RND1, ATP2C1, OPHN1, SDCBP, TESK2, BIN3, DBN1, ADD2, ADD1, ALDOA, FGD1, SSH1, DIAPH1, MRAS, DIAPH2, SSH2, DIAPH3, ELN, NEDD9, ARF6, FHDC1, ARPC5, CALR, DAAM1, DAAM2, ITGB1, LLGL1, CORO2B, PFN1, PFN2, CDC42EP…	6723	241	13528	1.44444	2.72807e-08	3.89725e-10	8.43042e-09
GOTERM_BP_FAT	GO:0016477~cell migration	194	2.1503	4.56799e-12	CTHRC1, JUB, EDN3, PRKG1, CD2AP, CTTNBP2, GAB2, CD44, CTGF, TWIST1, PTPRK, PHOX2B, SGPL1, ROCK1, MDGA1, EFNB1, BARHL1, EMX2, BARHL2, DCDC2, SCYL3, MYH9, CTNNA2, VEGFC, CD34, PDGFRB, LAMC1, CDK5R1, ITGA11, SCRIB, ARX, LOC652799, RAC1, SBDSP1, NKX2-1, LHX6, NKX2-3, PLAT, TAOK2, TGFBR1, KDR, PARP9, TGFBR3, ENG, PLAU, PTENP1, NRP2, PPARD, NRP1, ACVRL1, WASF2, ZEB2, PTEN, EDNRB, SEMA3F, SEMA3C, NOS3, …	6723	276	13528	1.41437	2.88196e-08	4.0591e-10	8.90596e-09
GOTERM_BP_FAT	GO:0010769~regulation of cell morphogenesis involved in differentiation	68	0.753713	5.25585e-12	RTN4, PLXNA3, LZTS1, NRP1, EFNA1, TGFB3, LRRC4C, TGFB1, TTL, MBP, TGFB2, NRCAM, ACTR3, ZFP91, TIAM1, ROBO1, SEMA3F, MAPT, RHOA, ROBO2, SEMA3A, CHRNA3, ARHGEF1, PTPRF, LIMK1, PLXNB1, PLXNB2, LOC642132, BARHL2, THY1, NUMBL, AMIGO1, NDEL1, PSEN1, SEMA4F, NGFR, SEMA4D, TTC3L, NGF, TNFRSF12A, CDH2, CDH4, TTC3, EPHB2, LINGO1, PTK2, NUMB, POU3F2, NEFL, ARHGDIA, NEFM, ZFP91-CNTF, SMAD7, MAP1B, GRIN1, RTN…	6723	77	13528	1.77701	3.31588e-08	4.60539e-10	1.02469e-08
GOTERM_CC_FAT	GO:0031981~nuclear lumen	816	9.04456	6.67834e-12	MEF2C, SYNCRIP, MED23, MED22, WTAP, MED21, EPC1, MED26, FOXF1, FOXF2, OGT, CUL1, LRRC7, TBPL1, IKBKAP, MYH1, RREB1, BARHL1, TAF4B, MYH2, PTBP1, KIAA0649, MED14, ISG20L2, MED13, TOX4, MED19, MAPK1, PPP1CA, MED15, PTRF, RCC2, MED17, JUN, PRKRIP1, MAPK3, ZNF384, MAPK7, KIF4B, RAD23B, SDAD1, KIF4A, AHCTF1, MYBL1, SFRS18, SFRS15, SLC29A2, SFRS11, YEATS4, C1DP2, C1DP3, NPM1P21, NXF1, USF1, ATM, NOLC1, …	6113	1450	12782	1.1767	6.03053e-09	3.01526e-10	1.04143e-08
GOTERM_MF_FAT	GO:0003702~RNA polymerase II transcription factor activity	174	1.92862	8.10067e-12	MEF2C, MYOD1, RBM4, CNOT2, TBP, MED22, MED21, HOXD10, CBFB, TAF7L, GTF2E1, GATA6, CSDAP1, MED26, GATA4, LOC100132973, TBPL1, CIITA, RXRB, RXRA, GABPA, NKX2-8, SIX3, FOXN1, MED14, MED13, CSDA, PPARGC1A, PROX1, PPARGC1B, JUNB, ELL2, MED19, HOXD9, BTF3L1, UHRF1, HIF1A, HNF4A, PRDM4, MED15, TIAL1, JUN, MED17, SMARCA5, MNX1, LITAF, TFAP4, MYEF2, SOX9, SRF, SOX8, MEIS1, ATF2, ARNT, MED12L, STON1-GTF2A1…	6445	244	12983	1.43652	1.95063e-08	1.7733e-09	1.42294e-08
GOTERM_BP_FAT	GO:0031344~regulation of cell projection organization	76	0.842385	8.92554e-12	RTN4, RHOQP2, PLXNA3, LZTS1, NRP1, EFNA1, TGFB3, RHOQ, LRRC4C, TTL, MBP, NRCAM, ACTR3, CDC42, ZFP91, TIAM1, ROBO1, SEMA3F, MAPT, CDC42P2, RHOA, RALA, ROBO2, SEMA3A, CHRNA3, ARHGEF1, PTPRF, LIMK1, PLXNB1, LOC642132, PLXNB2, BARHL2, ERMN, THY1, NUMBL, AMIGO1, PRKCQ, NDEL1, PSEN1, SEMA4F, LOC653882, SEMA4D, NGFR, DBN1, NGF, KALRN, BBS4, TNFRSF12A, CDH2, KIT, CDH4, EPHB2, LINGO1, PTK2, CDC42EP2, LOC6…	6723	89	13528	1.71828	5.63111e-08	7.71386e-10	1.74015e-08
GOTERM_CC_FAT	GO:0031988~membrane-bounded vesicle	351	3.89049	9.83906e-12	TGOLN2, SYT1, CADM1, SYT4, SYT5, SYT2, SYT3, C16ORF70, PTPN23, FSTL3, SYT9, SYT6, SYT7, VPS33B, C14ORF1, ITSN1, CD2AP, SYP, CTTNBP2, APP, BDNF, PICALM, CLK3, GRIN2B, LOC653653, RAB21, RAB27A, ARC, RAN, VPS41, OPTN, PCLO, VEGFC, SPAG9, DOC2A, F5, SERPINF2, DLD, VEGFA, RAB14, IBSP, ALDOA, PALM, CLCN3, GNAI3, AHCY, PPT1, RFFL, OCRL, SYPL2, CALU, SLC32A1, SLC11A1, GAD2, STX12, SYPL1, LOC652799, RAC1,…	6113	568	12782	1.29212	8.88463e-09	4.23078e-10	1.53431e-08
GOTERM_MF_FAT	GO:0030695~GTPase regulator activity	267	2.95943	1.80417e-11	DLC1, ALS2, RAB3GAP2, RAB3GAP1, RANGAP1, ITSN2, ITSN1, GBF1, GIT2, RAPGEF6, RAPGEF5, RAPGEF4, DEPDC1B, RAPGEF3, RAPGEF2, EIF2B2, RAPGEF1, EIF2B5, TBC1D9B, DAB2IP, BCR, SIPA1L2, RAP1GDS1, SIPA1L3, RICH2, DEPDC1, RIC8B, FARP1, THY1, RIC8A, GAPVD1, JUN, SIPA1L1, TBC1D8B, RALGPS1, RHPN1, PTPLAD1, AKAP13, RUNDC3A, RCC1, RIMS2, ARFGEF2, ARFGEF1, RIMS1, PEX5L, MCF2L2, CDC42EP2, LOC100129773, IQSEC1, FBX…	6445	404	12983	1.33132	4.34444e-08	3.62036e-09	3.16917e-08
GOTERM_MF_FAT	GO:0004672~protein kinase activity	381	4.22301	2.33047e-11	LTBP1, BTK, MAP3K7, CTTNBP2, MAP3K5, MAP3K4, CLK3, CLK2, MAP3K9, MAP3K8, CLK4, LOC653155, TLK1, TLK2, MAP2K7, MAP2K6, MAP2K5, TYRO3, IKBKAP, ROCK1, ROCK2, KIAA1804, MYLK3, MYLK4, SCYL3, MARK3, MARK4, MARK1, MAPK1, MAPK6, MAPK4, MAPK3, ROR2, MAPK7, EIF2AK3, EIF2AK4, ERBB4, ERBB3, MAP2K1, TAOK2, LY6G5B, TAOK1, TGFBR1, MAP2K3, MAP2K4, TGFBR2, TAOK3, ATM, CDC42BPG, CDC42BPA, TGFBR3, TNK2, CDC42BPB, N…	6445	606	12983	1.2665	5.61177e-08	4.31675e-09	4.09366e-08
GOTERM_BP_FAT	GO:0048514~blood vessel morphogenesis	153	1.69585	2.39086e-11	GNA13, FGF18, PGF, PDGFA, IL18, EDN1, JAG1, ENPEP, CXCL12, CTNNB1, CITED2, TGFB2, MAP3K7, BAK1, SHB, AGTR2, S1PR1, ATG5, ROBO1, CTGF, FOXF1, CCBE1, ROBO4, ERAP1, BAK1P1, PTPRJ, SGPL1, LOC642132, APOLD1, MYH9, PROX1, PNPLA6, JUNB, THY1, VEGFC, HIF1A, JUN, DLL4, VEGFA, SMARCA4, CAV1, TNFRSF12A, WARS2, ELK3, SRF, WT1, SEMA5A, T, PTK2, HOXA3, AGGF1, ADRA2B, VEZF1, EGF, PLXND1, ANGPTL4, KLF5, COL18A1,…	6723	211	13528	1.45908	1.5084e-07	2.03837e-09	4.66132e-08
GOTERM_BP_FAT	GO:0010033~response to organic substance	445	4.93239	2.85857e-11	PTGS2, OSMR, PGF, PTGS1, GRIN3A, LOC442113, CTNNB1, CTTNBP2, GRIN2B, VPS4B, GNG2, FAS, GNG3, CCNA2, GNG5, GNG7, ADAM9, CYP1A1, GATM, RXRA, LIFR, GRIN2A, COLEC12, PTPRU, MAPK1, GRB10, GLUL, NME2, MSX1, HNF4A, SERPINF2, NME1, JUN, RYR1, RYR2, ABAT, EIF2AK3, EIF2AK4, IL1R1, CYP1B1, ERBB4, ERBB3, HMGCS1, ACP2, HSPA1A, BCL2L1, HSPA1B, SERPINH1, INS, PEMT, NUDC, MAP2K1, LY6G5B, TGFBR1, KLF10, TGFBR2, A…	6723	721	13528	1.24192	1.80347e-07	2.40463e-09	5.57317e-08
GOTERM_CC_FAT	GO:0044451~nucleoplasm part	342	3.79073	3.08021e-11	MEF2C, CDX2, MORF4, INTS2, MED23, MED22, MED21, TAF7L, CTNNB1, LOC643446, EPC1, INTS8, BRPF1, PSKH1, SIN3A, INTS5, BRPF3, RBM8A, FOXF1, MED26, FOXF2, INTS6, U2AF1, OGT, TBPL1, PITX2, IKBKAP, RARG, RCOR2, RREB1, TAF4B, YY1, MED14, MED13, SFRS1, PPARGC1A, PPARGC1B, SFRS2, MED19, PCF11, PPP1CA, CCR6, MED15, HNF4A, PIAS3, MED17, JUN, LRCH4, PIAS1, SIP1, SUDS3, LOC642954, ELL, HOXA11, TAF9B, LOC729342…	6113	555	12782	1.28848	2.78142e-08	1.26428e-09	4.80332e-08
GOTERM_BP_FAT	GO:0050767~regulation of neurogenesis	125	1.3855	3.1287e-11	XRCC5, PLXNA3, NOG, EFNA1, LRRC4C, NR2E1, TTL, TGFB1, NRCAM, ZFP91, BDNF, ROBO1, TIAM1, LOC643778, ROBO2, CHRNA3, PHOX2B, LBX1, PTPRF, PLXNB1, LOC642132, PLXNB2, BARHL2, DLL1, VAX1, NUMBL, THY1, HES1, ASCL1, VEGFC, MIB1, NDEL1, HES5, HOXD3, FOXG1, NPTN, TGIF1, TGIF2, LOC653882, DBN1, KALRN, NGF, CDK5R1, TNFRSF12A, DRD2, SOX2, SOX5, CALR, TIMP2, TTC3, OTP, EPHB2, PTK2, HOXA2, LOC652799, NUMB, DNMT…	6723	166	13528	1.51521	1.9739e-07	2.59724e-09	6.09985e-08
GOTERM_BP_FAT	GO:0070727~cellular macromolecule localization	272	3.01485	3.62083e-11	RAB3GAP2, LTBP2, C16ORF70, CTNNB1, CRY2, TRAK2, TRAK1, TLK1, STAM, LOC653653, RAB27A, KIF13B, PTPRK, RAN, VTI1B, VPS41, LOC100129272, OPTN, PTPRU, VTI1A, MAPK1, JUN, PEX26, SRP72, MTX3, MTX2, RTP1, LOC729342, AKAP12, CACNB1, RFFL, LOC100131463, CALR, RIMS2, RIMS1, CDC37, STON1-GTF2A1L, SLC11A1, STX12, MACF1, STX17, DUSP16, STX16, TNKS, SUPT7L, STX11, SEC23IP, TRAM1, RANBP17, TAOK2, NPM1P21, ARFIP…	6723	414	13528	1.32202	2.28439e-07	2.96674e-09	7.05932e-08
GOTERM_BP_FAT	GO:0043549~regulation of kinase activity	239	2.64908	3.90511e-11	ALS2, ADCY3, EDN3, ADCY1, ADCY2, ADCY7, EFNA1, EDN1, ADCY6, LPAR2, LPAR1, LOC442113, ADORA1, S1PR2, MAP3K7, MAP3K5, APP, MAP3K4, MAP3K9, GAB1, GNG3, MAP2K6, CHRNA3, ADAM9, DEPDC6, DBNL, GTPBP4, KIAA1804, PIM1, LOC100134291, THY1, SPAG9, PRKRIP1, CDK5R1, CDK5R2, GNAI2, PFKFB2, PTPLAD1, LOC729342, CHEK1, CDC37, SLC11A1, DUSP19, KRAS, INS, HEXIM1, LOC652799, RAC1, DUSP16, FCER1A, MDFI, MAP2K1, SPHK2…	6723	357	13528	1.3471	2.46373e-07	3.15863e-09	7.61355e-08
GOTERM_BP_FAT	GO:0030900~forebrain development	116	1.28575	4.02648e-11	DLC1, PLXNA3, NOG, WNT3A, SLC6A3, PRKG1, NR2E1, GHRHR, CTNNB1, GATA2, WNT1, APP, HTRA2, FRS2, PITX1, EMX1, EMX2, SIX3, TACC2, NUMBL, HES1, ASCL1, HHEX, MSX1, FOXG1, RELN, C1ORF187, SMARCA4, TWSG1, BBS4, DRD1, SOX1, ERBB4, DRD2, SOX3, SOX2, SRC, AHSG, OTP, ARX, LHX2, NUMB, RAC1, NKX2-1, LHX6, LHX8, BMP4, RFX4, IKZF1, HTT, GRIN1, RPGRIP1L, NEUROG2, FOXP2, ATP7A, SALL3, NOTCH3, FEZF2, DLX2, NOTCH1, …	6723	152	13528	1.53562	2.54031e-07	3.21558e-09	7.85017e-08
GOTERM_BP_FAT	GO:0010975~regulation of neuron projection development	62	0.687209	4.18994e-11	RTN4, PLXNA3, LZTS1, NRP1, EFNA1, LRRC4C, TTL, MBP, ACTR3, NRCAM, ZFP91, TIAM1, ROBO1, MAPT, SEMA3F, RHOA, ROBO2, SEMA3A, CHRNA3, ARHGEF1, PTPRF, LIMK1, PLXNB1, PLXNB2, LOC642132, BARHL2, THY1, NUMBL, AMIGO1, NDEL1, PSEN1, SEMA4F, NGFR, SEMA4D, DBN1, NGF, KALRN, TNFRSF12A, CDH2, CDH4, EPHB2, LINGO1, PTK2, NUMB, POU3F2, NEFL, ARHGDIA, NEFM, ZFP91-CNTF, MAP1B, GRIN1, RTN4R, SMAD1, NTN1, RUFY3, NTRK…	6723	70	13528	1.78223	2.64343e-07	3.30429e-09	8.16886e-08
GOTERM_CC_FAT	GO:0005783~endoplasmic reticulum	556	6.16271	6.97547e-11	CDIPT, SLC9A6, PTGS2, PTGS1, SYNCRIP, RCE1, SGMS1, C14ORF1, OGN, ERO1LB, AQP11, CH25H, PHTF2, RPL10, TRAPPC2P1, AUP1, CYP1A1, UGCG, UBE2J1, TMEM132A, ERGIC1, LPCAT3, ERGIC2, THY1, NPC1, PTRF, LOC100133211, BACE2, RYR3, BACE1, SURF4, RYR1, HSD11B1, RYR2, TRAPPC1, EIF2AK3, TRAPPC3, TRAPPC2, GGCX, CYP1B1, CYP51A1, CACNB1, PPT2, HSPA1A, HSPA1B, FAM19A1, RIC3, SERPINH1, TMEM50B, TMEM50A, LPCAT1, INS, …	6113	960	12782	1.21101	6.29885e-08	2.73863e-09	1.08777e-07
GOTERM_CC_FAT	GO:0005654~nucleoplasm	515	5.70827	7.1132e-11	XRCC5, MEF2C, SYNCRIP, MED23, INTS2, MED22, MED21, WTAP, CTNNB1, EPC1, INTS8, BRPF1, INTS5, BRPF3, MED26, FOXF1, INTS6, FOXF2, GIT2, OGT, CCNA2, CUL1, TBPL1, IKBKAP, RREB1, RCOR2, TAF4B, PTBP1, MED14, SKP1, MED13, HNRPA1L3, MED19, MAPK1, PPP1CA, MED15, HNF4A, PTRF, MED17, JUN, MAPK3, MAPK7, SIP1, LOC642954, RAD23B, AHCTF1, SFRS18, PRPF40B, TCF4, TCF3, PRPF40A, DMBX1, YEATS4, C1DP2, C1DP3, PHB, NP…	6113	882	12782	1.22091	6.42322e-08	2.67634e-09	1.10924e-07
GOTERM_MF_FAT	GO:0060589~nucleoside-triphosphatase regulator activity	270	2.99268	7.94231e-11	DLC1, ALS2, RAB3GAP2, RAB3GAP1, RANGAP1, ITSN2, ITSN1, GBF1, GIT2, RAPGEF6, RAPGEF5, RAPGEF4, DEPDC1B, RAPGEF3, RAPGEF2, EIF2B2, RAPGEF1, EIF2B5, TBC1D9B, DAB2IP, BCR, RAP1GDS1, SIPA1L2, SIPA1L3, RICH2, DEPDC1, RIC8B, FARP1, THY1, RIC8A, GAPVD1, JUN, SIPA1L1, TBC1D8B, RALGPS1, RHPN1, PTPLAD1, AKAP13, RUNDC3A, RCC1, RIMS2, ARFGEF2, ARFGEF1, RIMS1, PEX5L, MCF2L2, CDC42EP2, LOC100129773, IQSEC1, FBX…	6445	413	12983	1.31694	1.91251e-07	1.36608e-08	1.39513e-07
GOTERM_BP_FAT	GO:0034613~cellular protein localization	269	2.9816	8.59384e-11	RAB3GAP2, LTBP2, C16ORF70, CTNNB1, CRY2, TRAK2, TRAK1, TLK1, STAM, LOC653653, RAB27A, KIF13B, PTPRK, RAN, VTI1B, VPS41, LOC100129272, OPTN, PTPRU, VTI1A, MAPK1, JUN, PEX26, SRP72, MTX3, MTX2, RTP1, LOC729342, CACNB1, AKAP12, RFFL, LOC100131463, CALR, RIMS2, RIMS1, CDC37, STON1-GTF2A1L, SLC11A1, STX12, MACF1, STX17, DUSP16, STX16, TNKS, SUPT7L, STX11, SEC23IP, TRAM1, RANBP17, TAOK2, NPM1P21, ARFIP…	6723	411	13528	1.31699	5.42185e-07	6.69364e-09	1.67549e-07
GOTERM_CC_FAT	GO:0031252~cell leading edge	104	1.15274	1.00842e-10	ALS2, MTSS1, JUB, NRBP1, ITSN1, ADORA1, CD2AP, IQGAP1, CTNNB1, TIAM2, LOC100129652, ROBO1, FAP, PDE4A, PIK3CA, ROBO2, DBNL, PTPRK, PLD1, PTPRM, MYO6, PDPN, LOC642132, BAIAP2, SCYL3, MYH9, CTNNA2, NME2, NDEL1, NME1, FBXO10, FGD1, SSH1, ADORA2A, DIAPH1, TNFRSF12A, NEDD9, ARF6, ITGB1, SCRIB, PXN, PTK2, RAC1, FGD5, FGD6, FGD3, FGD4, TESC, SRA1, ARFIP2, GAS7, CDC42BPG, S100B, TSC1, ITGA5, CDC42BPA, CY…	6113	138	12782	1.57579	9.10605e-08	3.64242e-09	1.57255e-07
GOTERM_CC_FAT	GO:0016023~cytoplasmic membrane-bounded vesicle	337	3.73531	1.15888e-10	TGOLN2, SYT1, CADM1, SYT4, SYT5, SYT2, SYT3, C16ORF70, PTPN23, FSTL3, SYT9, SYT6, SYT7, VPS33B, C14ORF1, ITSN1, CD2AP, SYP, CTTNBP2, BDNF, APP, PICALM, CLK3, GRIN2B, LOC653653, RAB21, RAB27A, ARC, RAN, VPS41, OPTN, PCLO, VEGFC, SPAG9, DOC2A, F5, SERPINF2, DLD, VEGFA, RAB14, PALM, GNAI3, AHCY, PPT1, RFFL, OCRL, SYPL2, CALU, SLC32A1, SLC11A1, GAD2, SYPL1, STX12, LOC652799, RAC1, TMED10, HAP1, HIP1,…	6113	550	12782	1.28118	1.04647e-07	4.02487e-09	1.80718e-07
GOTERM_BP_FAT	GO:0006886~intracellular protein transport	247	2.73775	1.43774e-10	RAB3GAP2, LTBP2, C16ORF70, CRY2, TRAK2, TRAK1, STAM, TLK1, LOC653653, RAB27A, KIF13B, RAN, VTI1B, VPS41, LOC100129272, OPTN, VTI1A, MAPK1, JUN, PEX26, SRP72, MTX3, MTX2, LOC729342, CACNB1, AKAP12, RFFL, LOC100131463, CALR, RIMS2, RIMS1, CDC37, STON1-GTF2A1L, SLC11A1, STX12, MACF1, STX17, DUSP16, STX16, STX11, TRAM1, SEC23IP, RANBP17, TAOK2, NPM1P21, ARFIP1, CBLB, TRPS1, SYTL4, HGS, SYTL2, GOSR2, …	6723	374	13528	1.32891	9.07068e-07	1.10618e-08	2.80307e-07
GOTERM_BP_FAT	GO:0051094~positive regulation of developmental process	191	2.11705	1.5688e-10	XRCC5, CDX2, IL6ST, STAT5B, GDF5, CTNNB1, ZFP91, BDNF, ERAP1, RARA, FOXO3B, DDAH1, ADAM9, PHOX2B, PTPRF, EOMES, PROX1, VASH2, VEGFC, NME2, NME1, JUN, F3, FOXG1, NPTN, TGIF1, TGIF2, HOXA11, EPHB2, OTP, LIF, TAL1, AGGF1, INS, LOC652799, DNMT3B, NKX2-2, BMP4, BMP2, IKZF1, MAP2K1, NTF3, KLF10, TGFBR2, SPHK1, SMAD5, SMAD4, SMAD3, SMAD2, SMAD1, NTRK3, NOTCH1, ETS1, DLX5, ZFHX3, SASH3, BMP6, PPARD, FOXA…	6723	278	13528	1.38248	9.89757e-07	1.19248e-08	3.05859e-07
GOTERM_BP_FAT	GO:0045859~regulation of protein kinase activity	230	2.54932	1.72465e-10	ALS2, ADCY3, EDN3, ADCY1, ADCY2, ADCY7, EFNA1, EDN1, ADCY6, LPAR2, LPAR1, LOC442113, ADORA1, S1PR2, MAP3K7, MAP3K5, APP, MAP3K4, MAP3K9, GAB1, GNG3, MAP2K6, CHRNA3, ADAM9, DEPDC6, DBNL, GTPBP4, KIAA1804, PIM1, LOC100134291, THY1, SPAG9, PRKRIP1, CDK5R1, CDK5R2, GNAI2, PTPLAD1, LOC729342, CHEK1, CDC37, SLC11A1, DUSP19, KRAS, INS, HEXIM1, LOC652799, DUSP16, FCER1A, MDFI, MAP2K1, SPHK2, TAOK2, TGFBR…	6723	345	13528	1.34146	1.08808e-06	1.29533e-08	3.36244e-07
GOTERM_BP_FAT	GO:0051270~regulation of cell motion	140	1.55176	1.74979e-10	GNA13, DLC1, EDN3, JUB, PLXNA3, PDGFB, IL6ST, PDGFA, STAT5B, F2RL1, EDN1, JAG2, RPS6KB1, JAG1, CXCL12, ADORA1, TGFB1, VCL, CITED2, TGFB2, CXCL10, AGTR2, S1PR1, SERPINE2, GAB1, ROBO4, RRAS, UNC5C, INSR, ADAM9, EGFR, PTPRK, IRS2, GTPBP4, PLD1, PTPRM, ACTN4, PDPN, ACTN1, PTPRU, IRS1, VASH1, THY1, SPAG9, VEGFC, MAPK1, HIF1A, ALOX15B, F3, DLL4, LOC100133211, VEGFA, PDGFRA, PDGFRB, LOC653882, RNF20, BB…	6723	193	13528	1.45962	1.10394e-06	1.29876e-08	3.41146e-07
GOTERM_BP_FAT	GO:0044257~cellular protein catabolic process	376	4.16759	1.84903e-10	PPP2R5C, MYLIP, CUL3, CUL2, CUL5, USP53, USP54, CUL1, ADAM9, AUP1, UBE2J1, SKP1, MYH9, BACE2, BACE1, LOC645822, RAD23B, WDR5B, RAD23A, UBA6, ARIH2, CACYBP, SPOP, NPLOC4, UBE2CBP, FOXRED2, UBE2L6, PCNP, UBE2L3, UBA2, SMURF2, SMURF1, TSG101, UBE2G1, UBE2G2, FBXL19, USP18, MAP1LC3A, MGRN1, MAP1LC3B, USP12, FBXL12, FBXL14, USP16, FBXL16, USP15, FBXL17, USP14, USP13, FBXL18, FBXL20, ERLIN2, ERLIN1, WD…	6723	603	13528	1.2547	1.16655e-06	1.35646e-08	3.60494e-07
GOTERM_MF_FAT	GO:0005516~calmodulin binding	107	1.18599	1.97201e-10	ADCY3, SLC8A3, SYT1, ADCY1, LOC284685, MYH15, IQGAP3, STRN, CASK, RRAD, IQGAP2, ITPKB, ITPKC, TTN, IQGAP1, ATP2B1, ATP2B2, ATP2B3, ATP2B4, MYO6, MYH1, MYO3A, STRN3, STRN4, MYH2, UBR4, MYH4, GEM, MYH9, CAMK4, AKAP5, RYR1, RYR2, ADD3, ADD2, MAP6D1, ADD1, IQCB1, CAMTA1, CAMTA2, PHKA1, CAMKV, LOC392335, EWSR1, MYO1C, MYO1B, MYO1E, MYO1D, GRIN1, SPHK1, LOC100131098, MYO1F, RGS1, RGS2, RGS4, MAP2, MYH1…	6445	140	12983	1.5396	4.74859e-07	3.16573e-08	3.46399e-07
GOTERM_BP_FAT	GO:0051603~proteolysis involved in cellular protein catabolic process	374	4.14542	2.21108e-10	PPP2R5C, MYLIP, CUL3, CUL2, CUL5, USP53, USP54, CUL1, ADAM9, AUP1, UBE2J1, SKP1, MYH9, BACE2, BACE1, LOC645822, RAD23B, WDR5B, RAD23A, UBA6, ARIH2, CACYBP, SPOP, NPLOC4, UBE2CBP, FOXRED2, UBE2L6, PCNP, UBE2L3, UBA2, SMURF2, SMURF1, TSG101, UBE2G1, UBE2G2, FBXL19, USP18, MAP1LC3A, MGRN1, MAP1LC3B, USP12, FBXL12, FBXL14, USP16, FBXL16, USP15, FBXL17, USP14, USP13, FBXL18, FBXL20, ERLIN2, ERLIN1, WD…	6723	600	13528	1.25427	1.39497e-06	1.60341e-08	4.3108e-07
GOTERM_MF_FAT	GO:0004674~protein serine/threonine kinase activity	278	3.08136	2.39872e-10	LTBP1, AURKA, PRKG1, PRKX, PRKY, MAP3K7, MAP3K5, MAP3K4, PSKH1, CLK3, CLK2, MAP3K9, WNK4, MAP3K8, CLK4, LOC653155, TLK1, TLK2, MAP2K7, MAP2K6, MAP2K5, BCR, ROCK1, ROCK2, MYLK3, KIAA1804, MYLK4, PIM1, WNK1, PIM3, WNK3, PIM2, MARK3, MARK4, MARK1, MAPK1, MAPK6, CAMK4, MAPK4, MAPK3, MAPK7, NEK4, EIF2AK3, EIF2AK4, NEK6, CDK5R1, NEK3, NEK2, STK17B, AKAP13, ADRBK2, ADRBK1, CHEK1, STK17A, UHMK1, CAMKV, V…	6445	430	12983	1.30235	5.77612e-07	3.61008e-08	4.21355e-07
GOTERM_BP_FAT	GO:0051960~regulation of nervous system development	139	1.54068	2.56337e-10	XRCC5, PLXNA3, NOG, EFNA1, LRRC4C, NR2E1, TTL, TGFB1, NRCAM, ZFP91, BDNF, ROBO1, TIAM1, LOC643778, ROBO2, CHRNA3, PHOX2B, LBX1, PTPRF, PLXNB1, LOC642132, PLXNB2, BARHL2, DLL1, VAX1, NUMBL, THY1, HES1, ASCL1, VEGFC, MIB1, NDEL1, HES5, HOXD3, FOXG1, NPTN, TGIF1, TGIF2, LOC653882, DBN1, EIF2AK3, KALRN, NGF, CDK5R1, DRD2, TNFRSF12A, SOX2, SOX5, CALR, TIMP2, TTC3, OTP, EPHB2, PTK2, HOXA2, PVRL1, LOC65…	6723	192	13528	1.45675	1.61723e-06	1.83776e-08	4.99765e-07
GOTERM_BP_FAT	GO:0051338~regulation of transferase activity	245	2.71558	2.58316e-10	ALS2, ADCY3, EDN3, ADCY1, ADCY2, ADCY7, EFNA1, LOC646316, EDN1, ADCY6, LPAR2, LPAR1, LOC442113, ADORA1, S1PR2, MAP3K7, MAP3K5, APP, MAP3K4, MAP3K9, GAB1, GNG3, MAP2K6, CHRNA3, ADAM9, DEPDC6, DBNL, GTPBP4, KIAA1804, PIM1, LOC100134291, THY1, SPAG9, PRKRIP1, CDK5R1, CDK5R2, GNAI2, PFKFB2, PTPLAD1, LOC729342, CHEK1, CDC37, SLC11A1, SERINC2, DUSP19, KRAS, INS, HEXIM1, LOC652799, SERINC1, RAC1, DUSP16…	6723	372	13528	1.32524	1.62972e-06	1.83114e-08	5.03623e-07
GOTERM_BP_FAT	GO:0045165~cell fate commitment	106	1.17491	3.3228e-10	MYOD1, WNT3A, JAG2, JAG1, NR2E1, HOXD10, TGFB2, CTNNB1, GATA2, WNT1, WNT3, CDC42P2, FRS2, PITX1, LBX1, BARHL2, SIX3, DLL1, PROX1, FOXN4, HES1, ASCL1, HES5, PRDM1, SMARCA4, FGFR4, ONECUT1, ERBB4, MCL1, HOXA11, SOX2, SOX5, MYEF2, DSCAML1, SOX6, SOX9, ITGB1, SOX8, TAL1, HOXA2, TEAD4, NKX2-1, LHX6, TCF3, RUNX2, NKX2-2, BMP4, BMP2, NTF3, TGFBR1, FOXA1, SMAD5, SMAD4, NEUROG1, SMAD2, NEUROG2, SMAD1, GAS…	6723	139	13528	1.53448	2.09635e-06	2.32928e-08	6.47825e-07
GOTERM_MF_FAT	GO:0046872~metal ion binding	2220	24.6065	3.57543e-10	JUB, CDIPT, GDA, SCN3A, SCN3B, RORC, RORB, RORA, BTK, MAP3K7, APP, ZNF777, MAP3K5, MAP3K4, ZNF776, MAP3K8, ZNF772, ZNF396, ZNF395, CYP1A1, SCN2B, SCN2A, BSN, ZNF792, VPS41, ZNF793, GEM, MARK1, PPP1CA, DOC2A, ZNF784, ZNF785, ZNF384, ZNF382, ADSS, ORAI1, SCN1A, SCN1B, CYP1B1, CACNB1, CACNB2, CACNB3, CACNB4, ARIH2, DHX57, ZNF398, ZC3H14, ZC3H13, ESRRA, TAOK2, ZC3H18, CYP46A1, ACACA, ESRRG, ATP11B, A…	6445	4140	12983	1.0802	8.60963e-07	5.06449e-08	6.28053e-07
GOTERM_CC_FAT	GO:0030136~clathrin-coated vesicle	99	1.09732	4.74757e-10	TGOLN2, SYT1, CADM1, SYT4, AP1G1, SYT5, SYT2, C16ORF70, SYT3, SYT9, SYT6, SYT7, SYP, DAB2, PICALM, DMXL2, GRIN2B, SLC2A4, LOC653653, EGFR, SCAMP1, MYO6, NCALD, PCLO, DOC2A, PI4K2A, RAB14, VAMP2, LRRK2, SLC40A1, AFTPH, PPT1, GIPC1, SYPL2, SLC32A1, GAD2, SYPL1, ECE1, SLC30A3, HIP1, SYT10, SYT11, GRIN1, DENND1A, SNAPIN, FURIN, SYNGR3, ATP7A, SYTL4, TPRG1L, CLTCL1, SYT17, CLTA, CLTB, LDLR, HIP1R, BCA…	6113	132	12782	1.56822	4.28705e-07	1.5878e-08	7.40344e-07
GOTERM_BP_FAT	GO:0035239~tube morphogenesis	98	1.08623	5.47523e-10	DLC1, GNA13, PGF, LMO4, WNT3A, EDN1, HOXD13, CXCL12, ZIC3, CTNNB1, ZIC2, MAP3K7, WNT4, CD44, FOXF1, GATA4, TWIST1, BCL10, RET, LBX1, PDPN, VANGL2, BCL2L11, MIB1, PPP1CA, VEGFA, TFAP2A, TGIF1, BBS4, HOXA11, PTK7, GREM1, SRF, SCRIB, SEMA5A, PFN1, TCF21, T, OVOL2, HOXA5, NKX3-1, PLXND1, TRAF6, EGF, HECTD1, B4GALT1, BMP4, DVL2, BMP2, TGFBR2, FOXA1, SMAD4, NR4A3, CELSR1, SHANK3, KDR, NOTCH1, TSC1, ZIC…	6723	127	13528	1.55272	3.45432e-06	3.79596e-08	1.06747e-06
GOTERM_BP_FAT	GO:0048568~embryonic organ development	126	1.39659	5.581e-10	NOG, LMO2, WNT3A, EDN1, TGFB3, ZIC1, HOXD10, CITED2, ATP2B2, GATA2, WNT1, HOXC9, HOXC4, FOXF1, FOXF2, GATA4, RARB, FRS2, MYST3, CDH23, SATB2, MYO6, RARG, EOMES, SIX2, SIX4, PROX1, DDIT3, JUNB, HOXD9, HIF1A, HOXD3, VEGFA, FOXG1, TFAP2A, ROR2, PRDM1, RBP4, TSHZ1, SOX2, TFEB, DSCAML1, ARNT, T, TCF21, HOXA1, HOXA2, HOXA3, OVOL2, HOXA4, HOXA5, PRKRA, HOXA7, NKX3-2, MLL, EPAS1, MAFB, TGFBR1, TGFBR2, NE…	6723	172	13528	1.47405	3.52105e-06	3.82723e-08	1.08809e-06
GOTERM_BP_FAT	GO:0016044~membrane organization	249	2.75992	5.65599e-10	VAPA, SNCA, ITSN2, SYT7, ITSN1, VPS33B, ADORA1, MEGF10, SYP, BAK1, HOOK2, APP, PICALM, GBF1, LOC653653, FTL, DBNL, ARC, OPA1, MYH2, VTI1B, COLEC12, NPC1, NME2, GAPVD1, RAB18, NME1, TXNDC5, SH3GL2, SH3GL1, GNAI3, RTP1, PPT1, BCL2L1, RIMS1, AHSG, STON1-GTF2A1L, SLC11A1, ADRB3, KRAS, RAC1, ZMPSTE24, AGRN, STX11, EMD, HIP1, NPLOC4, TGFBR2, DENND1A, FNBP1, RABEP2, ARF1, RABEP1, CD209, GOSR2, CLTCL1, C…	6723	381	13528	1.31506	3.56836e-06	3.83695e-08	1.10271e-06
GOTERM_MF_FAT	GO:0043167~ion binding	2269	25.1496	5.96465e-10	JUB, CDIPT, GDA, SCN3A, SCN3B, RORC, RORB, RORA, BTK, MAP3K7, APP, ZNF777, MAP3K5, MAP3K4, ZNF776, MAP3K8, ZNF772, ZNF396, ZNF395, CYP1A1, SCN2B, SCN2A, BSN, ZNF792, VPS41, ZNF793, GEM, MARK1, PPP1CA, DOC2A, ZNF784, ZNF785, ZNF384, ZNF382, ADSS, ORAI1, SCN1A, SCN1B, CYP1B1, CACNB1, CACNB2, CACNB3, CACNB4, ARIH2, DHX57, ZNF398, ZC3H14, ZC3H13, ESRRA, TAOK2, ZC3H18, CYP46A1, ACACA, ESRRG, ATP11B, A…	6445	4241	12983	1.07775	1.43629e-06	7.97938e-08	1.04774e-06
GOTERM_BP_FAT	GO:0044265~cellular macromolecule catabolic process	441	4.88805	6.35137e-10	PPP2R5C, MYLIP, CUL3, CUL2, CUL5, USP53, USP54, CUL1, AUP1, ADAM9, ZHX2, UBE2J1, SKP1, MYH9, BACE2, BACE1, LOC645822, RAD23B, WDR5B, RAD23A, PABPC4, UBA6, PPT1, HSPA1A, HSPA1B, ARIH2, CACYBP, SPOP, NPLOC4, UBE2CBP, FOXRED2, UBE2L6, PCNP, UBE2L3, ATM, UPF3A, UPF3B, UBA2, SMURF2, SMURF1, BTBD12, LDLR, TSG101, UBE2G1, UBE2G2, AUH, FBXL19, USP18, MGRN1, MAP1LC3A, MAP1LC3B, USP12, FBXL12, FBXL14, USP1…	6723	725	13528	1.22397	4.00707e-06	4.26285e-08	1.23829e-06
GOTERM_BP_FAT	GO:0030334~regulation of cell migration	124	1.37442	6.5648e-10	GNA13, DLC1, EDN3, JUB, PDGFB, IL6ST, PDGFA, F2RL1, EDN1, JAG2, RPS6KB1, JAG1, CXCL12, ADORA1, TGFB1, VCL, CITED2, TGFB2, CXCL10, AGTR2, S1PR1, SERPINE2, GAB1, ROBO4, RRAS, UNC5C, INSR, ADAM9, EGFR, PTPRK, IRS2, GTPBP4, PLD1, PTPRM, PDPN, PTPRU, IRS1, VASH1, THY1, SPAG9, MAPK1, VEGFC, HIF1A, ALOX15B, F3, DLL4, LOC100133211, VEGFA, PDGFRA, PDGFRB, LOC653882, RNF20, DRD1, ERBB4, ONECUT1, DRD2, ITGB…	6723	169	13528	1.4764	4.14172e-06	4.35972e-08	1.2799e-06
GOTERM_CC_FAT	GO:0030135~coated vesicle	115	1.27466	6.87021e-10	TGOLN2, SYT1, AP4E1, CADM1, SYT4, SYT5, AP1G1, SYT2, LMAN2L, SYT3, C16ORF70, SYT9, SYT6, SYT7, SYP, DAB2, PACSIN1, PICALM, DMXL2, SLC2A4, GRIN2B, LOC653653, SCAMP1, EGFR, MYO6, NCALD, PCLO, DOC2A, PI4K2A, RAB14, VAMP2, LRRK2, SLC40A1, PACS1, AFTPH, COPZ1, PPT1, GIPC1, SYPL2, SLC32A1, GAD2, SYPL1, ECE1, SLC30A3, HIP1, SYT10, SYT11, GRIN1, DENND1A, SNAPIN, FURIN, SYNGR3, ATP7A, SYTL4, TPRG1L, YIPF5…	6113	159	12782	1.51233	6.2038e-07	2.21564e-08	1.07135e-06
GOTERM_BP_FAT	GO:0019941~modification-dependent protein catabolic process	357	3.95699	8.6491e-10	PPP2R5C, RNF217, RNF216, MYLIP, ZNRF1, CD2AP, ZNRF2, CUL3, CUL2, CUL5, USP53, USP54, WWP2, WWP1, LOC100132973, CUL1, AUP1, PAN2, ANAPC4, UBE2J1, UBR4, UBR3, SKP1, UBR1, UHRF1, UHRF2, PIAS4, UBR7, PIAS3, UBR5, FBXL5, FBXL7, LOC645822, PIAS1, AMFR, FBXL3, FBXL2, RAD23B, WDR5B, RAD23A, ASB12, UBA6, RAB40C, CDC34, RFFL, ASB13, ASB15, RAB40B, ARIH2, UBE2D3P, CACYBP, ZMPSTE24, FBXO3, FBXO9, FBXO8, SPOP…	6723	574	13528	1.25149	5.45671e-06	5.68408e-08	1.68626e-06
GOTERM_BP_FAT	GO:0043632~modification-dependent macromolecule catabolic process	357	3.95699	8.6491e-10	PPP2R5C, RNF217, RNF216, MYLIP, ZNRF1, CD2AP, ZNRF2, CUL3, CUL2, CUL5, USP53, USP54, WWP2, WWP1, LOC100132973, CUL1, AUP1, PAN2, ANAPC4, UBE2J1, UBR4, UBR3, SKP1, UBR1, UHRF1, UHRF2, PIAS4, UBR7, PIAS3, UBR5, FBXL5, FBXL7, LOC645822, PIAS1, AMFR, FBXL3, FBXL2, RAD23B, WDR5B, RAD23A, ASB12, UBA6, RAB40C, CDC34, RFFL, ASB13, ASB15, RAB40B, ARIH2, UBE2D3P, CACYBP, ZMPSTE24, FBXO3, FBXO9, FBXO8, SPOP…	6723	574	13528	1.25149	5.45671e-06	5.68408e-08	1.68626e-06
GOTERM_BP_FAT	GO:0030001~metal ion transport	296	3.28087	8.68038e-10	SLC9A9, CALHM1, SLC9A8, ATP1B1, SLC9A6, SLC9A5, SCN3A, ATP1B2, SLC9A4, SCN3B, SLC9A2, ATP1B4, GRIN3A, SHKBP1, ATP2B1, ATP2B2, ATP2B3, ATP2B4, GRIN2B, KCNK5, VPS4B, FTL, IBTK, SLC12A6, SCN2B, SCN2A, TRPA1, GRIN2A, ATP2C1, RYR3, RYR1, RYR2, SLC30A10, ORAI1, SCN1A, SCN1B, CACNB1, SFXN3, CACNB2, SFXN4, CACNB3, SFXN1, KIAA1919, SFXN2, CACNB4, KCNJ2, KCNJ3, SFXN5, KCNJ1, KCNMB2, SLC11A2, SLC11A1, SLC31…	6723	465	13528	1.28088	5.47644e-06	5.64583e-08	1.69236e-06
GOTERM_BP_FAT	GO:0032583~regulation of gene-specific transcription	102	1.13057	8.93149e-10	MEF2C, RHOQP2, THRA, TGFB3, RORB, IL10, CITED2, CTNNB1, GATA2, GATA6, GATA4, INSR, CIITA, LBX1, RXRA, PROX1, PPARGC1A, HES1, HHEX, HIF1A, HES5, HNF4A, SMARCA1, RNF20, SMARCA2, SMARCA4, HMGB2, TFE3, TAF9B, TFEB, SRF, ARNT, NR1H2, VDR, TAL1, INS, TAF9, BCOR, TCF3, HNRNPAB, TAF2, BMP2, TESC, IKZF2, IKZF1, SMAD7, SMAD3, SMAD2, CELSR2, FOXP3, KAT5, USF1, USF2, ATF6, HDAC5, CDKN1C, DLX2, HDAC4, NOTCH1,…	6723	134	13528	1.53167	5.63486e-06	5.74987e-08	1.74132e-06
GOTERM_BP_FAT	GO:0045596~negative regulation of cell differentiation	152	1.68477	1.0026e-09	PLXNA3, NOG, CDX2, LMO2, STAT5B, TLR4, JAG1, FOXO4, NR2E1, TGFB1, CTNNB1, ZFP91, WNT4, BDNF, LOC643778, RC3H1, MYST3, TWIST1, PHOX2B, LBX1, LOC729952, FGF23, SIX2, DLL1, SOCS5, VAX1, THY1, HES1, PTHLH, MIB1, MAPK1, NME2, HES5, NME1, FOXG1, CARTPT, LOC653882, IQCB1, TWSG1, HIST1H4L, CAV1, HIST1H4K, HMGB3, ENPP1, SOX2, ITGB3, ABCA1, CALR, SOX9, ITGB1, TTC3, EPHB2, NR1H2, LIF, NPHP3, PTK2, HOXA2, HI…	6723	216	13528	1.41599	6.32537e-06	6.38928e-08	1.9547e-06
GOTERM_BP_FAT	GO:0010608~posttranscriptional regulation of gene expression	149	1.65152	1.00889e-09	NCBP2, NCBP1, EIF2C2, EIF2C1, RBM3, IMPACT, EIF5, EIF5B, SYNCRIP, AURKA, LUZP6, EIF4EBP3, EIF4EBP1, APP, EIF4EBP2, RBM8A, TIA1, SND1, DDX25, WIBG, HRSP12, PUM1, PUM2, EIF2B2, SAMD4A, DNAJC1, EIF2B5, GTPBP4, BARHL2, PPARGC1A, BOLL, HNRNPU, LOC645139, MAPK1, PA2G4, SERBP1, EIF2S1, TBRG1, VEGFA, EEFSEC, EIF2AK3, EIF2C3, EIF2AK4, EIF2C4, EIF4E3, SOX4, IFI30, IGF2BP1, GIPC1, IGF2BP2, IGF2BP3, MAPKAPK2…	6723	211	13528	1.42094	6.36508e-06	6.3651e-08	1.96697e-06
GOTERM_MF_FAT	GO:0005085~guanyl-nucleotide exchange factor activity	113	1.25249	1.03612e-09	ALS2, RASGEF1B, RASGEF1A, ITSN2, ITSN1, TTN, RGL1, RGL2, RCBTB2, TIAM2, GBF1, TIAM1, RAPGEF6, RAPGEF5, RAPGEF4, RAPGEF3, EIF2B2, RAPGEF2, RAPGEF1, EIF2B5, NET1, BCR, MADD, PSD3, PSD4, PSD2, RIC8B, FARP1, RIC8A, PLCE1, GAPVD1, KALRN, FGD1, RALGPS1, AKAP13, ARFGEF2, RCC1, ARFGEF1, MCF2L2, TAGAP, DOCK2, DOCK1, FGD5, FGD6, FGD3, FBXO8, IQSEC1, IQSEC2, FGD4, ABR, VAV3, RABIF, DOCK9, TRIO, DOCK7, LOC10…	6445	152	12983	1.49757	2.49497e-06	1.31314e-07	1.82003e-06
GOTERM_BP_FAT	GO:0010941~regulation of cell death	489	5.42008	1.10904e-09	XRCC5, DLC1, MEF2C, PTGS2, API5L1, SGMS1, ITSN1, CIAPIN1, CITED2, BTK, MAGED1, MAP3K7, CUL3, CUL2, APP, MAP3K5, AGTR2, CUL5, PIK3CA, FAS, CUL1, MAP2K6, ADAM9, RAB27A, PIK3CG, CRTAM, PTPRF, ROCK1, BARHL1, RXRA, GRIN2A, BCL2L13, MARK4, BCL2L11, NME6, MAPK1, NME2, MSX1, SSTR3, NME1, F3, JUN, RYR2, UNC13B, MYO18A, EIF2AK3, ERBB3, PPT1, HSPA1A, BCL2L2, HSPA1B, BCL2L1, SCRIB, PEA15, INS, RAC1, DIABLO, …	6723	815	13528	1.20732	6.99691e-06	6.92766e-08	2.16223e-06
GOTERM_CC_FAT	GO:0048471~perinuclear region of cytoplasm	189	2.09488	1.19189e-09	SNCG, VAPA, SYT4, SYT5, RANGAP1, TPD52, VPS33B, CD2AP, APP, ATXN10, VPS4A, RARA, TRAPPC2P1, CCAR1, GTPBP4, PLD1, PTPRM, KIF5B, KIF5A, PTPRR, SPIRE1, OPTN, SPAG9, NME2, NPC1, MAGEE1, NME1, SERBP1, RAB14, LAMC2, TRAPPC2, SLC2A12, CDK5R1, RHPN2, RAB40C, ARF5, CALR, SLC11A2, GAD2, AGGF1, UNC45A, MAP2K1, MOBP, TP53BP2, NDFIP1, NDFIP2, TPD52L2, SEPT12, ARF1, ARF3, MAP7, SH3RF1, NEURL, HIP1R, TSNAX, LNP…	6113	288	12782	1.37219	1.07628e-06	3.7113e-08	1.85866e-06
GOTERM_BP_FAT	GO:0032535~regulation of cellular component size	184	2.03946	1.53316e-09	ALS2, EDN1, SGMS1, LUZP6, ATP2B2, ZFP91, APP, AGTR2, MAP2K5, DEPDC6, RARG, PRDM4, HNF4A, BIN3, ADD2, ADD1, DCBLD2, ENPP1, LOC729342, ELN, TAF9B, ARF6, PPT1, CDC42EP2, PFN2, INS, TMEM123, RAC1, CDA, TGFBR1, SPHK1, NPM1P21, SMAD4, SMAD3, DDX5, CSRP2, NTRK3, RERG, NOTCH2, EI24, RNF6, TGFBR3, SLC9A1, RTN4, ATP6V0E1, LIMA1, ACVRL1, NRP1, ENOX2, INS-IGF2, PPARG, TP63, LATS1, ACTR3, LOC399804, FXN, SEMA…	6723	271	13528	1.36621	9.67269e-06	9.48307e-08	2.98911e-06
GOTERM_MF_FAT	GO:0043169~cation binding	2233	24.7506	1.74246e-09	JUB, CDIPT, GDA, SCN3A, SCN3B, RORC, RORB, RORA, BTK, MAP3K7, APP, ZNF777, MAP3K5, MAP3K4, ZNF776, MAP3K8, ZNF772, ZNF396, ZNF395, CYP1A1, SCN2B, SCN2A, BSN, ZNF792, VPS41, ZNF793, GEM, MARK1, PPP1CA, DOC2A, ZNF784, ZNF785, ZNF384, ZNF382, ADSS, ORAI1, SCN1A, SCN1B, CYP1B1, CACNB1, CACNB2, CACNB3, CACNB4, ARIH2, DHX57, ZNF398, ZC3H14, ZC3H13, ESRRA, TAOK2, ZC3H18, CYP46A1, ACACA, ESRRG, ATP11B, A…	6445	4179	12983	1.07639	4.19583e-06	2.09792e-07	3.06077e-06
GOTERM_MF_FAT	GO:0019787~small conjugating protein ligase activity	121	1.34117	1.92278e-09	TMEM189-UBE2V1, LMO7, RNF217, MYLIP, CBX8, LNX1, WWP2, WWP1, UBE2V1P2, FBXO25, ITCH, FBXO24, FBXO21, FBXO22, ANAPC4, UBE2J1, UBR4, UBR3, UBR1, MIB1, UHRF2, UBR7, PIAS4, PIAS3, UBR5, TRIM32, UBL4A, FBXL5, FBXL7, PIAS1, AMFR, RNF20, FBXO10, FBXL3, FBXL2, FBXO11, PPIL2, UBE2V1, UBE2V2, ANAPC11, CDC34, RBX1, UBE2D4, UBE2D3, UBE2D2, UBE2D3P, HECTD3, FBXW2, FBXO3, RNF167, TRAF7, UBE2D1, BCOR, TRAF6, FB…	6445	166	12983	1.46835	4.63004e-06	2.20479e-07	3.37752e-06
GOTERM_CC_FAT	GO:0005856~cytoskeleton	765	8.47927	2.01748e-09	JUB, MYLIP, GRIN3A, APP, MC1R, GRIN2B, STAG2, CDH23, INA, ARC, KIF5B, MYH1, KIF5A, KIF5C, MYH2, GRIN2A, BSN, MYH4, VPS41, MYH9, MARK4, MARK1, JUP, MAPK1, RCC2, MAPK3, ARL8A, ARL8B, DNAH11, KIF4B, KIF4A, PFN1, PEA15, PFN2, SEPT14, KIF3B, KIF3A, NPM1P21, GAS2, GAS8, SEPT10, GAS7, KIF3C, SEPT11, ATM, CAMK2N1, SEPT12, PKP1, LASP1, PKP2, ACAD11, TSGA14, CDC42BPB, LZTS2, GFAP, SPIN1, LZTS1, LOC399804, …	6113	1381	12782	1.15828	1.82178e-06	6.07262e-08	3.1461e-06
GOTERM_BP_FAT	GO:0043067~regulation of programmed cell death	486	5.38683	2.0364e-09	XRCC5, DLC1, MEF2C, PTGS2, API5L1, SGMS1, ITSN1, CIAPIN1, CITED2, BTK, MAGED1, MAP3K7, CUL3, CUL2, APP, MAP3K5, AGTR2, CUL5, PIK3CA, FAS, MAP2K6, CUL1, ADAM9, RAB27A, PIK3CG, CRTAM, PTPRF, ROCK1, BARHL1, RXRA, GRIN2A, BCL2L13, MARK4, BCL2L11, NME6, MAPK1, NME2, MSX1, SSTR3, NME1, F3, JUN, RYR2, UNC13B, MYO18A, EIF2AK3, ERBB3, PPT1, HSPA1A, BCL2L2, HSPA1B, BCL2L1, SCRIB, PEA15, INS, RAC1, DIABLO, …	6723	812	13528	1.20434	1.28475e-05	1.24734e-07	3.97023e-06
GOTERM_MF_FAT	GO:0016881~acid-amino acid ligase activity	142	1.57393	2.22754e-09	TMEM189-UBE2V1, PPCS, LMO7, RNF217, MYLIP, CBX8, TTL, LNX1, WWP2, WWP1, UBE2V1P2, FBXO25, FBXO24, ITCH, FBXO21, FBXO22, ANAPC4, UBE2J1, UBR4, UBR3, UBR1, MIB1, UHRF2, PIAS4, UBR7, PIAS3, UBR5, TRIM32, UBL4A, FBXL5, FBXL7, PIAS1, AMFR, RNF20, FBXO10, FBXL3, FBXL2, FBXO11, SYVN1, GCLC, PPIL2, UBE2V1, UBE2V2, ANAPC11, CDC34, GCLM, RBX1, UBE2D4, UBE2D3, UBE2D2, UBE2D3P, HECTD2, HECTD3, FBXW2, TRAF7, …	6445	201	12983	1.42313	5.3639e-06	2.43814e-07	3.91286e-06
GOTERM_BP_FAT	GO:0016310~phosphorylation	479	5.30924	2.50834e-09	LOC442113, BTK, MAP3K7, CTTNBP2, APP, MAP3K5, MAP3K4, CLK3, CLK2, MAP3K9, CLK4, MAP3K8, PIK3CA, TLK1, LOC653155, TLK2, GNG3, MAP2K7, MAP2K6, MAP2K5, ADAM9, PIK3CG, IKBKAP, TYRO3, ROCK1, ROCK2, KIAA1804, MYLK3, PIK3CD, MYLK4, SCYL3, MARK3, MARK4, MARK1, MAPK1, SPAG9, NME2, MAPK6, NME1, MAPK4, EIF2S1, MAPK3, ROR2, MAPK7, EIF2AK3, EIF2AK4, ERBB4, GNAI2, ERBB3, ATP6V0C, TNKS, TAOK2, MAP2K1, TAOK1, MA…	6723	800	13528	1.2048	1.5825e-05	1.52165e-07	4.89035e-06
GOTERM_BP_FAT	GO:0042981~regulation of apoptosis	481	5.33141	2.71046e-09	XRCC5, DLC1, MEF2C, PTGS2, API5L1, SGMS1, ITSN1, CIAPIN1, CITED2, BTK, MAGED1, MAP3K7, CUL3, CUL2, APP, MAP3K5, AGTR2, CUL5, PIK3CA, FAS, MAP2K6, CUL1, ADAM9, RAB27A, PIK3CG, CRTAM, PTPRF, ROCK1, BARHL1, RXRA, GRIN2A, BCL2L13, BCL2L11, NME6, MAPK1, NME2, MSX1, SSTR3, NME1, JUN, F3, RYR2, UNC13B, EIF2AK3, MYO18A, ERBB3, PPT1, HSPA1A, BCL2L2, HSPA1B, BCL2L1, SCRIB, PEA15, INS, RAC1, DIABLO, FAIM, N…	6723	804	13528	1.20381	1.71001e-05	1.6286e-07	5.28441e-06
GOTERM_CC_FAT	GO:0030425~dendrite	116	1.28575	2.77479e-09	ALS2, ADCY2, CADM1, WFS1, GRIK2, GRIK3, C16ORF70, STRN, ADORA1, KLHL1, CTNNB1, ATP2B2, GRIN2B, AQP11, ATXN10, NEGR1, CHRNA3, SAMD4A, RAB27A, ARC, OPA1, KCND2, MPDZ, STRN3, ACTN2, THY1, MAPK1, MAGEE1, PIAS3, OPHN1, RELN, LRRK2, DBN1, DRD1, CDK5R1, ADORA2A, CRIPT, DRD2, GIPC1, ADRBK1, KCNJ2, CRMP1, HCN1, MAP2K1, GABRA6, GRIN1, DENND1A, LOC100131098, CAMK2N1, SEPT11, SREBF2, KCNJ4, P2RX4, EPHA7, PLK…	6113	163	12782	1.48804	2.50563e-06	8.08268e-08	4.32705e-06
GOTERM_BP_FAT	GO:0032268~regulation of cellular protein metabolic process	299	3.31412	2.87071e-09	DLC1, EIF2C2, EIF2C1, MASP1, IL6ST, GDF6, SNCA, EDN1, ADORA1, LUZP6, ZFP91, BAK1, MAP3K5, APP, RBM8A, MAP3K9, HRSP12, GAB1, RAB23, RAPGEF4, RAPGEF3, EIF2B2, APOM, CUL1, EIF2B5, ADAM9, IBTK, DBNL, F12, GTPBP4, KIAA1804, BARHL2, ANAPC4, SKP1, PPARGC1A, BOLL, VEGFC, MAPK1, PIAS4, HNF4A, PIAS3, EIF2S1, JUN, PDGFRB, PIAS1, EEFSEC, EIF2AK3, EIF2AK4, EIF2C3, EIF2C4, ENPP1, PTPLAD1, IGF2BP1, IGF2BP2, IGF…	6723	474	13528	1.2693	1.81112e-05	1.70862e-07	5.59685e-06
GOTERM_MF_FAT	GO:0000166~nucleotide binding	1241	13.7553	3.01895e-09	RBPMS2, LDHB, SYNCRIP, SNORA67, BTK, MAP3K7, MAP3K5, DIRAS1, DIRAS2, MAP3K4, MC1R, MAP3K9, MAP3K8, VPS4B, VPS4A, PIK3CA, PTBP2, DHX35, DHX32, RAB27A, PIK3CG, IKBKAP, KIF5B, MYH1, KIF5A, MYLK3, PIK3CD, MYLK4, PTBP1, MYH2, KIF5C, UBE2J1, MYH4, GEM, SCYL3, MYH9, MARK3, MARK4, MARK1, MAPK1, GLUL, MAPK6, ASCC3, MAPK4, MAPK3, ROR2, ARL8A, MAPK7, ARL8B, EIF2AK3, EIF2AK4, DNAH11, KIF4B, ADSS, KIF4A, PABP…	6445	2245	12983	1.11354	7.26961e-06	3.16071e-07	5.30303e-06
GOTERM_BP_FAT	GO:0030163~protein catabolic process	381	4.22301	3.24885e-09	PPP2R5C, MYLIP, CUL3, CUL2, CUL5, USP53, USP54, CUL1, ADAM9, AUP1, UBE2J1, SKP1, MYH9, BACE2, BACE1, LOC645822, YME1L1, RAD23B, WDR5B, RAD23A, UBA6, PPT1, ARIH2, CACYBP, SPOP, NPLOC4, UBE2CBP, FOXRED2, UBE2L6, PCNP, UBE2L3, UBA2, SMURF2, SMURF1, TSG101, UBE2G1, UBE2G2, FBXL19, USP18, MAP1LC3A, MGRN1, MAP1LC3B, USP12, FBXL12, FBXL14, USP16, FBXL16, USP15, FBXL17, USP14, USP13, FBXL18, FBXL20, ERLI…	6723	622	13528	1.23255	2.04968e-05	1.91561e-07	6.33408e-06
GOTERM_BP_FAT	GO:0007507~heart development	150	1.6626	3.37694e-09	DLC1, FGF19, WNT3A, EDN1, FGF12, TTN, ZIC3, CITED2, TGFB2, CTNNB1, ATG5, GATA6, LOC643778, GATA4, RARB, INSR, CHRNA3, MAP2K5, PTPRJ, LOC651610, LBX1, RXRB, RXRA, TAZ, VANGL2, PROX1, HHEX, MIB1, PLCE1, MSX1, EP300, ADAMTS1, CXADRP2, SMARCA4, SRI, BBS4, RBP4, ERBB4, ERBB3, SOX4, ADRBK1, SOX6, SOX9, SRF, ITGB1, ECE2, ECE1, OVOL2, HEXIM1, GYS1, PBRM1, NKX3-1, BCOR, DVL2, BMP4, DVL3, BMP2, KIF3A, SMAD…	6723	215	13528	1.40386	2.13049e-05	1.97269e-07	6.5838e-06
GOTERM_CC_FAT	GO:0014069~postsynaptic density	59	0.653957	3.66757e-09	ALS2, LZTS1, STRN, GRIN3A, CPEB1, ADORA1, GRIN2B, GOPC, DLG4, DLG2, CHRNA3, DLG1, ANKS1B, ARC, KCND2, ADAM10, LYN, MPDZ, TANC1, GRIN2A, PSD3, GRM1, PJA2, GRM3, KLHL17, CHRM1, SEMA4C, YWHAZ, CNN3, ERBB4, ADORA2A, CALD1, CABP1, PTK2B, SOS1, EXOC4, SYNPO, DNM3, DLGAP1, DLGAP3, DLGAP2, MAP1B, GRIN1, NLGN1, LOC100131098, GRIA3, GRIA4, HOMER1, SHANK2, HOMER2, SHANK3, ITPR1, CAMK2N1, P2RX4, EPS8, GRIA2,…	6113	71	12782	1.73755	3.31181e-06	1.03494e-07	5.71927e-06
GOTERM_BP_FAT	GO:0007010~cytoskeleton organization	277	3.07027	4.18578e-09	DLC1, VPS54, AURKA, PRKG1, CTNNB1, HOOK3, HOOK1, ACTG1, CTTNBP2, HOOK2, LOC100129652, PLS3, INA, ROCK1, RAN, ROCK2, MYH9, PCM1, PROX1, MARK4, PCLO, MARK1, THY1, DCTN2, RND3, RND1, ATP2C1, BIN3, DBN1, ADD2, ADD1, ALDOA, PALM, NEK2, ELN, LOC729342, ARF6, RCC1, CALR, DAAM1, DAAM2, PFN1, CDC42EP2, PFN2, KRAS, MACF1, RAC2, DMD, RAC1, TNKS, NPHP1, TAOK2, ARFIP2, NPM1P21, LOC442308, GAS7, SEMA6A, CDC42B…	6723	436	13528	1.27839	2.64077e-05	2.42276e-07	8.16076e-06
GOTERM_MF_FAT	GO:0003713~transcription coactivator activity	149	1.65152	4.28038e-09	MMS19, MYOD1, RBM4, MED23, MED21, RFXAP, CITED4, CBFB, CTNNB1, CITED2, RGL2, MAGED1, MLL5, SMARCD2, MED26, MED27, WDR77, SMARCD1, RARA, TBPL1, MYST3, CIITA, BCL10, POU2AF1, RXRB, RAN, YY1, RXRA, GABPA, MED14, ACTN2, ARID1B, MED13, PPARGC1A, PPARGC1B, JUNB, EP300, SMARCE1, MTF1, MED17, TRIM32, TFAP2B, MNT, VGLL2, TFAP2A, PIAS1, NFE2L3, SMARCA2, RNF20, LOC644006, TFAP4, CRTC1, LOC729342, MYEF2, TRR…	6445	214	12983	1.40257	1.03071e-05	4.29465e-07	7.51883e-06
GOTERM_MF_FAT	GO:0003677~DNA binding	1284	14.2319	4.61801e-09	MEF2C, MEF2A, RORC, RORB, RORA, ZNF777, APP, ZNF776, FOXF1, MED26, FOXF2, ZNF772, ZNF396, ZNF395, PATZ1, TBPL1, IKBKAP, L3MBTL4, RREB1, TAF4B, ZNF507, BARHL1, BARHL2, MECP2, EOMES, ZNF792, ZNF793, TOX4, TOX3, PROX1, TOX2, RAD1, C1ORF83, ZNF784, ZNF783, JUN, ZNF785, FOXG1, ZNF384, SHOX, ZNF382, LOC648822, RAD23B, KIF4B, ZNF516, KIF4A, TNRC18, RAD23A, ZNF131, AHCTF1, MYBL1, ZNF514, MYBL2, ZNF513, A…	6445	2331	12983	1.10962	1.11201e-05	4.44806e-07	8.1119e-06
GOTERM_BP_FAT	GO:0007155~cell adhesion	423	4.68854	4.82932e-09	DLC1, JUB, L1CAM, CTNNB1, CDH22, APP, CDH20, LOC100129652, CTGF, CDH24, CDH23, ADAM9, PTPRK, TYRO3, PTPRM, PTPRF, MAGI1, ROCK1, PDPN, PTPRS, PTPRT, PTPRU, MYH9, CTNNA1, SIRPA, BCL2L11, BTBD9, THY1, CTNNA2, JUP, NME2, F5, NME1, ROR2, IBSP, DCBLD2, PCDH20, ARF6, OTOR, SCRIB, ALCAM, PVRL4, PVRL1, KAL1, RAC1, PVRL2, NPHP1, TAOK2, PCDH10, PPFIBP1, EMILIN2, PCDH17, COL16A1, PCDH19, PCDH18, PKP1, NLGN4Y…	6723	700	13528	1.21594	3.04677e-05	2.76984e-07	9.41543e-06
GOTERM_MF_FAT	GO:0003779~actin binding	214	2.37198	5.08574e-09	PDLIM5, UTRN, AQP2, HOOK1, MED28, LOC100129652, PLS1, PLS3, BCL7B, DBNL, MYH1, MYH2, MYH4, SPIRE1, MYH9, MYO18B, TAGLN, CCR5, CGN, ADD3, DBN1, ADD2, ADD1, ALDOA, PXK, DAAM1, DAAM2, PFN1, PFN2, MACF1, DMD, EMD, HIP1, HOMER2, GAS7, TNNI1, SYNE1, SYNE2, LASP1, HPCA, TMOD2, POF1B, TMOD3, MARCKS, TMOD1, LIMA1, WASF3, HIP1R, WASF1, MYO7A, WASF2, ACTR3, ACTR2, NOS3, CAP1, KCNMA1, FMNL2, KIAA1949, INPPL1…	6445	326	12983	1.32236	1.22464e-05	4.71017e-07	8.93351e-06
GOTERM_BP_FAT	GO:0016265~death	436	4.83263	5.09238e-09	DLC1, MEF2C, ALS2, MEF2A, API5L1, L1CAM, SGMS1, ITSN1, CIAPIN1, CTNNB1, MAGED1, CLPTM1L, MAP3K5, APP, FAS, CUL1, CCAR1, BCL2L15, YARS, MAGI3, OPA1, ROCK1, KIF5A, SCN2A, LOC100134291, BCL2L13, BCL2L12, C10ORF2, BCL2L11, NME6, JUN, F3, MAPK7, EIF2AK3, ERBB3, PPT1, BCL2L2, ARF6, BCL2L1, SCRIB, PEA15, IL17A, INS, RAC1, TMEM123, DIABLO, FAIM, SPIN2B, C1DP2, C1DP3, TAOK2, KLF11, DUSP22, GAS2, GAS1, LOC…	6723	724	13528	1.21177	3.21273e-05	2.8944e-07	9.9283e-06
GOTERM_BP_FAT	GO:0009968~negative regulation of signal transduction	153	1.69585	5.40112e-09	DLC1, NOG, IL6ST, FSTL3, TGFB3, LEMD3, PDE3B, WNT4, AGTR2, SOSTDC1, WWOX, DEPDC6, SOCS2, PTPRF, STMN3, SOCS3, STRN3, SOCS1, SIX3, SOCS6, SOCS7, CYP26A1, SOCS4, SOCS5, IRS1, DDIT4, THY1, HHEX, GRB10, TRIM33, HNF4A, TGIF1, TNFAIP3, CAV3, TWSG1, CAV1, ENPP1, SNX6, ONECUT1, DRD2, ERBB3, SOX2, ADRBK1, CALR, GREM1, LOC646050, AHSG, PIN1, ADRB3, PEG10, AKT1S1, OVOL2, OTUD7B, UBASH3A, SKIL, AXIN2, RUNX2,…	6723	221	13528	1.39306	3.40751e-05	3.04247e-07	1.05302e-05
GOTERM_BP_FAT	GO:0001525~angiogenesis	109	1.20816	5.63281e-09	GNA13, FGF18, PDGFA, PGF, IL18, EDN1, ENPEP, JAG1, CXCL12, TGFB2, CTNNB1, MAP3K7, SHB, S1PR1, ROBO1, CTGF, CCBE1, ROBO4, ERAP1, LOC642132, APOLD1, MYH9, PNPLA6, THY1, VEGFC, HIF1A, DLL4, JUN, VEGFA, TNFRSF12A, ELK3, SRF, SEMA5A, PTK2, AGGF1, ADRA2B, VEZF1, PLXND1, EGF, ANGPTL4, KLF5, B4GALT1, BMP4, COL18A1, EPAS1, TGFBR2, UBP1, KDR, NOTCH1, HDAC3, RBPJ, ENG, PLAU, PTENP1, RTN4, NRP2, FGF6, ACVRL1…	6723	148	13528	1.48196	3.55368e-05	3.1449e-07	1.09819e-05
GOTERM_BP_FAT	GO:0051130~positive regulation of cellular component organization	129	1.42984	6.02332e-09	EDN3, RHOQP2, SNCA, LOC646316, EDN1, TGFB3, TGFB1, TGFB2, WNT2, CTTNBP2, ZFP91, GATA2, LOC646127, ROBO1, TIAM1, CDC42P2, RALA, ROBO2, INSR, IL1A, ADAM9, PTPRF, ACTN4, PLXNB1, ROCK2, LOC642132, PLXNB2, MFGE8, PPARGC1A, PROX1, AHR, NUMBL, TNKS2, MIB1, NDEL1, LOC653882, NGF, CAV3, CAV2, BBS4, CAV1, HOXA13, TNFRSF12A, LOC729342, KATNB1, APOC2, ARF6, PPT1, CALR, SRF, AHSG, SLC11A1, CDC42EP2, INS, LOC6…	6723	181	13528	1.43411	3.80004e-05	3.33343e-07	1.17433e-05
GOTERM_BP_FAT	GO:0022610~biological adhesion	423	4.68854	6.21326e-09	DLC1, JUB, L1CAM, CTNNB1, CDH22, APP, CDH20, LOC100129652, CTGF, CDH24, CDH23, ADAM9, PTPRK, TYRO3, PTPRM, PTPRF, MAGI1, ROCK1, PDPN, PTPRS, PTPRT, PTPRU, MYH9, CTNNA1, SIRPA, BCL2L11, BTBD9, THY1, CTNNA2, JUP, NME2, F5, NME1, ROR2, IBSP, DCBLD2, PCDH20, ARF6, OTOR, SCRIB, ALCAM, PVRL4, PVRL1, KAL1, RAC1, PVRL2, NPHP1, TAOK2, PCDH10, PPFIBP1, EMILIN2, PCDH17, COL16A1, PCDH19, PCDH18, PKP1, NLGN4Y…	6723	701	13528	1.21421	3.91987e-05	3.40865e-07	1.21136e-05
GOTERM_MF_FAT	GO:0003682~chromatin binding	110	1.21924	6.51646e-09	MORF4L1, MKRN1, HMGN3, MORF4, HIRA, CBX4, CBX3, HOXD13, CBX2, CBX1, CBX8, CBX7, CBX6, HOXD10, CTNNB1, TOP1, GATA6, H2AFY, PATZ1, SATB2, RAN, VAX1, SUZ12, BAZ1B, SMARCE1, SMARCA5, TGIF1, SMARCA1, SMARCA4, CAMTA2, SOX2, MKRN9P, RCC1, CDYL2, PBRM1, ASF1A, RUNX2, HELLS, DNMT3A, MLL, RFX4, SUV39H1, KAT5, SREBF2, SUV39H2, RNF8, DLX2, NOTCH1, DLX1, RNF2, SMARCC1, SMARCC2, SMC1A, CHAF1A, CHAF1B, ARID4A, …	6445	150	12983	1.47725	1.56915e-05	5.81171e-07	1.14467e-05
GOTERM_BP_FAT	GO:0007411~axon guidance	83	0.919973	8.95783e-09	NRP2, PLXNA3, NRP1, PAX6, L1CAM, GLI2, CXCL12, BDNF, APP, ANK3, UNC5A, ROBO1, POU4F2, SEMA3B, ROBO2, SEMA3A, UNC5C, EGR2, PTPRM, EFNB3, NRXN3, EFNB1, LOC642132, OTX2, KIF5C, NRXN1, VAX1, TBR1, SLIT1, VASP, SEMA4F, FOXG1, UBC, OPHN1, CNTN4, SIAH1, EFNA5, RELN, NGFR, C1ORF187, GAP43, DCC, CDK5R1, EPHB3, CDH4, MYCBP2, LOC100133690, EPHB2, ARX, ALCAM, SEMA5A, HOXA1, HOXA2, PVRL1, TNR, LHX2, KAL1, RAC…	6723	107	13528	1.56086	5.65134e-05	4.87198e-07	1.74645e-05
GOTERM_BP_FAT	GO:0008219~cell death	432	4.7883	9.04251e-09	DLC1, MEF2C, ALS2, MEF2A, API5L1, L1CAM, SGMS1, ITSN1, CIAPIN1, CTNNB1, MAGED1, CLPTM1L, MAP3K5, APP, FAS, CUL1, CCAR1, BCL2L15, YARS, MAGI3, OPA1, ROCK1, KIF5A, SCN2A, LOC100134291, BCL2L13, BCL2L12, C10ORF2, BCL2L11, NME6, JUN, F3, MAPK7, EIF2AK3, ERBB3, PPT1, BCL2L2, ARF6, BCL2L1, SCRIB, PEA15, IL17A, INS, RAC1, TMEM123, DIABLO, FAIM, SPIN2B, C1DP2, C1DP3, TAOK2, KLF11, DUSP22, GAS2, GAS1, LOC…	6723	719	13528	1.209	5.70476e-05	4.876e-07	1.76296e-05
GOTERM_BP_FAT	GO:0045597~positive regulation of cell differentiation	157	1.74019	9.70002e-09	XRCC5, CDX2, THRB, IL6ST, GDF5, STAT5B, MORF4L2, TGFB3, ITPKB, JAG1, FOXO3, TGFB1, CTNNB1, TGFB2, NRCAM, ZFP91, BDNF, CDKN2B, ROBO1, GATA6, TIAM1, ADIG, LOC643778, ROBO2, RARA, ACIN1, FOXO3B, FNDC3B, PHOX2B, PTPRF, SOCS3, PLXNB1, LOC642132, PLXNB2, EOMES, SOCS5, JUNB, NUMBL, VEGFC, NME2, NDEL1, HIF1A, NME1, JUN, HOXD3, FOXG1, NPTN, TGIF1, TGIF2, LOC653882, NGF, DRD2, TNFRSF12A, HOXA11, SOX2, BMPR…	6723	229	13528	1.37954	6.11956e-05	5.18622e-07	1.89115e-05
GOTERM_BP_FAT	GO:0050770~regulation of axonogenesis	50	0.554201	9.86067e-09	RTN4, PLXNA3, NRP1, EFNA1, LRRC4C, TTL, MBP, NRCAM, ZFP91, TIAM1, ROBO1, MAPT, SEMA3F, RHOA, ROBO2, SEMA3A, ARHGEF1, LIMK1, PLXNB1, PLXNB2, LOC642132, BARHL2, THY1, AMIGO1, NDEL1, PSEN1, SEMA4F, NGFR, SEMA4D, NGF, TNFRSF12A, CDH2, CDH4, EPHB2, LINGO1, PTK2, POU3F2, NEFL, ARHGDIA, NEFM, ZFP91-CNTF, MAP1B, GRIN1, RTN4R, NTN1, RUFY3, NTRK3, RNF6, CNTF, ULK1, OMG, WNT7A, CACNA1A	6723	57	13528	1.76509	6.2209e-05	5.22781e-07	1.92247e-05
GOTERM_BP_FAT	GO:0034330~cell junction organization	50	0.554201	9.86067e-09	DLC1, JUB, TLN1, TLN2, TGFB3, GJA1, STRN, CXADR, GJA5, TGFB1, TGFB2, VCL, CDC42, PDPK1, ARHGAP6, CDC42P2, PTPRK, PRKCI, ACTN1, ACTN2, CTNNA1, NUMBL, THY1, TNS1, HNF4A, TESK2, LAMC1, CXADRP2, SHROOM2, CLDN19, ITGB3, GJC1, CD9, SORBS1, PTK2B, BCL2, NUMB, APC, FN1, PARD6B, MPZ, NF2, TAOK2, SMAD7, SMAD3, NLGN2, TJP1, ITGA6, ITGA5, DSG1, NLGN4X, AMOT	6723	57	13528	1.76509	6.2209e-05	5.22781e-07	1.92247e-05
GOTERM_MF_FAT	GO:0005083~small GTPase regulator activity	183	2.02838	1.05444e-08	ALS2, DLC1, RAB3GAP1, IQGAP3, IQGAP2, RANGAP1, ITSN2, ITSN1, TBC1D19, TTN, RGL1, IQGAP1, RGL2, RCBTB2, TBC1D15, DMXL2, TBC1D17, GBF1, TBC1D12, TIAM2, TIAM1, TBC1D14, TBC1D13, GIT2, RAPGEF5, RAPGEF2, TBC1D9B, NET1, BCR, MADD, PSD3, PSD4, PSD2, TBC1D22B, FARP1, TBC1D22A, THY1, MAP4K3, MAP4K4, MAP4K5, SGSM1, SGSM2, JUN, OPHN1, ERC1, TBC1D8B, KALRN, FGD1, ARFGAP2, ARFGAP3, RHPN1, SIPA1, MAP4K2, MAP4K…	6445	274	12983	1.3454	2.53906e-05	9.06817e-07	1.85221e-05
GOTERM_CC_FAT	GO:0000139~Golgi membrane	128	1.41875	1.0904e-08	AP4E1, SGMS2, AP1G1, UNC50, SGMS1, CSPG5, SLC35A1, SLC35A2, SLC35A3, SLC35A4, TAPBP, ST3GAL1, ST3GAL3, LOC644504, ST3GAL2, GBF1, ST3GAL5, ST3GAL6, PDGFC, LOC653653, PDGFD, RAB21, SCAMP5, SCAMP3, SCAMP2, NCALD, FUT11, FUT10, CORO7, MGAT1, PLCE1, VAMP8, ATP2C1, ARRB1, VAMP7, USO1, VAMP4, TRAPPC3, CAV2, AFTPH, MFNG, CAV1, CNIH, COPZ1, ST8SIA1, MAP4K2, RER1, ST8SIA2, LMAN1, ARFGEF2, B3GNT1, DOPEY2, E…	6113	186	12782	1.43894	9.84624e-06	2.98372e-07	1.70038e-05
GOTERM_BP_FAT	GO:0016568~chromatin modification	183	2.02838	1.18856e-08	MORF4L1, MORF4L2, MORF4, LOC646316, RBM4, CBX4, HIRA, CBX3, CBX2, CBX8, CBX7, CBX6, RCBTB1, EPC1, EPC2, BRPF1, MLL5, LOC646127, BRPF3, SMARCD2, SMARCD1, EED, H2AFY, TLK1, TLK2, MLL3, MYST2, SUPT5H, MLL4, MYST4, MYST3, MLL2, SATB2, RBL2, C11ORF30, RCOR1, RBL1, CECR2, HMG20A, HMG20B, ARID1A, ARID1B, SUV420H2, SUZ12, EP300, BAZ1B, SMARCE1, PRDM5, SMARCA5, PAF1, SMARCA1, SMARCA2, RNF20, SUDS3, EP400,…	6723	274	13528	1.34391	7.49832e-05	6.24883e-07	2.31725e-05
GOTERM_CC_FAT	GO:0031974~membrane-enclosed lumen	999	11.0729	1.55867e-08	MEF2C, PDP2, SYNCRIP, MED23, MED22, MED21, OGDH, WTAP, EPC1, APP, FOXF1, MED26, FOXF2, PDHA1, OGT, CUL1, TBPL1, LRRC7, PDPR, IKBKAP, GATM, MYH1, RREB1, BARHL1, TAF4B, KIAA0649, MYH2, PTBP1, MED14, ISG20L2, MED13, TOX4, MED19, MAPK1, PPP1CA, MED15, RCC2, PTRF, F5, SERPINF2, MED17, JUN, MAPK3, PRKRIP1, ZNF384, ABAT, MAPK7, RAD23B, KIF4B, SDAD1, KIF4A, AHCTF1, WARS2, MYBL1, SERPINH1, SFRS18, SFRS15,…	6113	1856	12782	1.12546	1.40747e-05	4.13965e-07	2.43062e-05
GOTERM_BP_FAT	GO:0048732~gland development	100	1.1084	1.58252e-08	NOG, SLC6A3, WNT3A, STAT5B, TGFB3, HOXD13, TGFB1, GHRHR, CITED2, TGFB2, WNT2, ATP2B2, CTTNBP2, GATA2, PITX1, EGFR, IRS2, IRS1, BCL2L11, HOXD9, PTHLH, HES1, HHEX, NME2, NME1, ALOX15B, HOXD3, EDA, XDH, CAV2, CAV1, ERBB4, HOXA13, ERBB3, DRD2, TFCP2L1, SOX2, MDK, SCRIB, OTP, TCF21, HOXA3, HOXA5, SLC30A4, NKX3-1, NKX2-1, HOXA9, NKX2-3, B4GALT1, BMP4, IKZF1, TGFBR1, FOXA1, MET, ITGA2, NTN1, USF2, HOXB3…	6723	135	13528	1.49052	9.98359e-05	8.25131e-07	3.08533e-05
GOTERM_BP_FAT	GO:0006417~regulation of translation	101	1.11949	2.01076e-08	NCBP2, NCBP1, EIF2C2, EIF2C1, IMPACT, EIF5, EIF5B, LUZP6, EIF4EBP3, EIF4EBP1, APP, EIF4EBP2, RBM8A, DDX25, WIBG, TIA1, HRSP12, PUM1, PUM2, EIF2B2, DNAJC1, SAMD4A, EIF2B5, BARHL2, BOLL, LOC645139, MAPK1, PA2G4, EIF2S1, EEFSEC, EIF2AK3, EIF2C3, EIF2AK4, EIF2C4, EIF4E3, IGF2BP1, IGF2BP2, IGF2BP3, CALR, EIF3B, LOC652346, EIF3E, MTPN, PAIP2, PAIP1, IREB2, DDX1, ITGA2, CASC3, EIF4B, EIF4E, DIO2, TSC1, …	6723	137	13528	1.48344	0.000126851	1.03983e-06	3.92025e-05
GOTERM_MF_FAT	GO:0004842~ubiquitin-protein ligase activity	107	1.18599	2.09385e-08	LMO7, RNF217, MYLIP, CBX8, LNX1, WWP2, WWP1, FBXO25, ITCH, FBXO24, FBXO21, FBXO22, ANAPC4, UBE2J1, UBR4, UBR3, UBR1, MIB1, UHRF2, UBR7, UBR5, TRIM32, FBXL5, FBXL7, AMFR, RNF20, FBXL3, FBXO10, FBXL2, FBXO11, PPIL2, ANAPC11, CDC34, UBE2D4, UBE2D3, UBE2D3P, UBE2D2, HECTD3, FBXW2, FBXO3, RNF167, TRAF7, BCOR, TRAF6, UBE2D1, FBXO9, HECTD1, MUL1, UBE2L6, CDC23, MALT1, UBOX5, UBE2L3, TRIM63, BRCA1, RNF8,…	6445	147	12983	1.46629	5.04187e-05	1.73862e-06	3.67802e-05
GOTERM_BP_FAT	GO:0007423~sensory organ development	156	1.72911	2.13099e-08	NOG, PDGFA, WNT3A, EDN1, JAG2, TGFB3, RORB, JAG1, ZIC1, NR2E1, TGFB1, TGFB2, CTNNB1, BAK1, WNT1, ATP2B2, BDNF, GRIN2B, MCOLN3, RARB, BAK1P1, FRS2, CDH23, DSCAM, EGFR, RARG, PTPRM, MYO6, CYP1A1, YY1, SIX3, SIX2, SIX5, DLL1, SIX4, VAX1, PROX1, BCL2L11, THY1, HES1, ASCL1, HES5, VEGFA, FOXG1, PDGFRA, TGIF1, PYGO2, TGIF2, BBS4, TWSG1, RBP4, TSHZ1, SOX1, ERBB3, SOX2, NHS, WT1, EPHB2, HOXA1, HOXA2, MEIS…	6723	229	13528	1.37075	0.000134435	1.09304e-06	4.15466e-05
GOTERM_BP_FAT	GO:0007243~protein kinase cascade	237	2.62691	2.17026e-08	IL6ST, EFNA1, EDN1, SNIP1, STAT5B, LPAR2, LPAR1, LOC442113, ADORA1, BTK, S1PR2, MAP3K7, MAP3K5, AGTR2, MAP3K4, WNK4, MAP3K9, GAB1, PIK3CA, GNG3, RAPGEF2, MAP2K7, MAP2K6, ADAM9, MAP2K5, DBNL, IKBKAP, KIAA1804, WNK1, LOC100134291, WNK3, TANK, MARK1, MAPK1, SPAG9, ROR2, MAPK7, PIAS1, GNAI2, ERBB3, PTPLAD1, DUSP10, STK17B, AKAP11, STK17A, DUSP19, INS, LOC652799, DUSP16, FCER1A, MDFI, MAP2K1, TAOK2, T…	6723	370	13528	1.28889	0.000136912	1.1042e-06	4.23121e-05
GOTERM_BP_FAT	GO:0010648~negative regulation of cell communication	167	1.85103	2.2962e-08	DLC1, NOG, SLC6A1, PTGS2, IL6ST, GRIK2, GRIK3, FSTL3, TGFB3, LEMD3, PDE3B, ADORA1, WNT4, AGTR2, SOSTDC1, WWOX, DEPDC6, SOCS2, PTPRF, STMN3, SOCS3, STRN3, SOCS1, SIX3, SOCS6, CYP26A1, SOCS7, SOCS4, SOCS5, IRS1, DDIT4, THY1, HHEX, NPC1, GRB10, TRIM33, HNF4A, TGIF1, TNFAIP3, CAV3, TWSG1, CAV1, DRD1, ACHE, GNAI3, ENPP1, GNAI2, SNX6, ONECUT1, DRD2, ERBB3, SOX2, ADRBK1, CALR, GREM1, LOC646050, AHSG, PI…	6723	248	13528	1.35499	0.000144857	1.15894e-06	4.47675e-05
GOTERM_BP_FAT	GO:0048870~cell motility	201	2.22789	2.38857e-08	CTHRC1, JUB, EDN3, PRKG1, CD2AP, CTTNBP2, GAB2, CD44, CTGF, TWIST1, PTPRK, PHOX2B, SGPL1, ROCK1, MDGA1, EFNB1, BARHL1, EMX2, BARHL2, DCDC2, SCYL3, MYH9, CTNNA2, VEGFC, C14ORF104, CD34, PDGFRB, LAMC1, DNAH11, CDK5R1, ITGA11, SCRIB, ARX, LOC652799, RAC1, SBDSP1, NKX2-1, LHX6, NKX2-3, PLAT, TAOK2, TGFBR1, GAS8, KDR, PARP9, ETS1, TGFBR3, ENG, PLAU, PTENP1, NRP2, PPARD, NEURL, NRP1, ACVRL1, WASF2, ZEB…	6723	307	13528	1.31743	0.000150684	1.19599e-06	4.65685e-05
GOTERM_BP_FAT	GO:0051674~localization of cell	201	2.22789	2.38857e-08	CTHRC1, JUB, EDN3, PRKG1, CD2AP, CTTNBP2, GAB2, CD44, CTGF, TWIST1, PTPRK, PHOX2B, SGPL1, ROCK1, MDGA1, EFNB1, BARHL1, EMX2, BARHL2, DCDC2, SCYL3, MYH9, CTNNA2, VEGFC, C14ORF104, CD34, PDGFRB, LAMC1, DNAH11, CDK5R1, ITGA11, SCRIB, ARX, LOC652799, RAC1, SBDSP1, NKX2-1, LHX6, NKX2-3, PLAT, TAOK2, TGFBR1, GAS8, KDR, PARP9, ETS1, TGFBR3, ENG, PLAU, PTENP1, NRP2, PPARD, NEURL, NRP1, ACVRL1, WASF2, ZEB…	6723	307	13528	1.31743	0.000150684	1.19599e-06	4.65685e-05
GOTERM_CC_FAT	GO:0043233~organelle lumen	979	10.8513	2.72164e-08	MEF2C, PDP2, SYNCRIP, MED23, MED22, MED21, OGDH, WTAP, EPC1, APP, FOXF1, MED26, FOXF2, PDHA1, OGT, CUL1, TBPL1, LRRC7, PDPR, IKBKAP, MYH1, RREB1, BARHL1, TAF4B, KIAA0649, MYH2, PTBP1, MED14, ISG20L2, MED13, TOX4, MED19, MAPK1, PPP1CA, MED15, RCC2, PTRF, F5, SERPINF2, MED17, JUN, PRKRIP1, MAPK3, ZNF384, ABAT, MAPK7, RAD23B, KIF4B, SDAD1, KIF4A, AHCTF1, WARS2, MYBL1, SERPINH1, SFRS18, SFRS15, SLC29…	6113	1820	12782	1.12475	2.45761e-05	7.02183e-07	4.24417e-05
GOTERM_BP_FAT	GO:0007517~muscle organ development	145	1.60718	2.97665e-08	ALS2, MEF2C, MYOD1, MEF2A, UTRN, FOXO4, TTN, HOXD10, TGFB2, CXCL10, ZFP91, APP, ATG5, GATA6, RARB, PITX1, LBX1, RXRB, RXRA, TAZ, CHODL, SIX4, PROX1, HOXD9, IGSF8, MSX1, EP300, TAGLN, VAMP5, PDGFRB, VGLL2, CXADRP2, SRI, CAV3, CAV2, RBP4, ZFAND5, ACHE, CAV1, ERBB3, MRAS, ELN, ITGA11, CACNB2, CACNB4, SOX6, ITGB1, TAGLN3, FAM65B, LIF, DMD, TEAD4, AGRN, EMD, UNC45B, DNAJA3, UNC45A, FKTN, SMAD7, MET, C…	6723	211	13528	1.38279	0.000187779	1.47871e-06	5.80338e-05
GOTERM_BP_FAT	GO:0000165~MAPKKK cascade	129	1.42984	2.98298e-08	ZAK, EFNA1, TGFB3, LPAR2, ITPKB, FGF13, LPAR1, LOC442113, ADORA1, S1PR2, MAP3K7, MAP3K5, MAP3K4, MDFIC, MAP3K9, GAB1, SPRED2, GNG3, SPRED1, RAPGEF2, FRS2, MAP2K7, INSR, MAP2K6, MAP2K5, ADAM9, EGFR, DBNL, RET, MADD, KIAA1804, LOC100134291, MAP4K3, SPAG9, MAPK1, PLCE1, MAP4K5, CARTPT, ROR2, MAPK7, LRRK2, WNT5A, FGFR1, CAV1, FGFR3, ADORA2B, GNAI2, GRB2, PTPLAD1, DUSP10, MAP4K2, MAP4K1, MAPKAPK2, DUS…	6723	184	13528	1.41073	0.000188179	1.47028e-06	5.81573e-05
GOTERM_BP_FAT	GO:0009719~response to endogenous stimulus	256	2.83751	3.31643e-08	ADCY3, ADCY1, ADCY2, PTGS2, ADCY7, PGF, ADCY6, PTGS1, STAT5B, AURKA, LOC442113, AQP1, CTNNB1, CTTNBP2, GOT1, GAB1, RARA, GNG2, GNG3, FAS, EIF2B2, GNG5, CCNA2, EIF2B5, ADAM9, GNG7, PLD1, GATM, STRN3, RXRA, GRIN2A, PTPRU, PPARGC1B, MAPK1, GRB10, PIAS3, PDGFRA, RBP4, ENPP1, ERBB4, TXN2, ERBB3, HMGCS1, BCL2L1, AHSG, KRAS, INS, PEMT, IDH1, NUDC, BMP4, MAP2K1, TGFBR1, TGFBR2, SMAD1, USF1, PTPN11, RERG,…	6723	405	13528	1.27191	0.000209212	1.62196e-06	6.46583e-05
GOTERM_BP_FAT	GO:0008284~positive regulation of cell proliferation	261	2.89293	3.40891e-08	EDN3, NOG, CDX2, PTGS2, IL6ST, PGF, OSMR, EDN1, STAT5B, S1PR2, CUL3, CD47, ZFP91, S1PR3, S1PR1, CCNA2, MAP2K5, CAPNS1, EFNB1, LIFR, CD40, PROX1, MARK4, VASH2, PDCD1LG2, HES1, VEGFC, MAPK1, NME2, NME1, JUN, F3, FOXG1, VEGFA, PDGFRA, TGIF1, PDGFRB, LAMC1, GNAI2, ERBB4, LOC729342, BCL2L1, CALR, OTP, LIF, T, KRAS, RAC2, AGGF1, INS, LOC652799, LHX5, TCF3, KLF5, COL18A1, BMP4, ODC1, SPHK2, TGFBR1, SPHK…	6723	414	13528	1.26856	0.000215045	1.65437e-06	6.64614e-05
GOTERM_BP_FAT	GO:0002009~morphogenesis of an epithelium	78	0.864553	3.7911e-08	DLC1, PGF, LMO4, JAG2, TP63, ZEB2, PAX3, JAG1, GLI2, PAX2, GLI3, ZIC2, CTNNB1, MAP3K7, WNT4, GPC3, CD44, FOXF1, IPMK, CHUK, TWIST1, ALX1, BCL10, RET, LOC646626, VANGL2, PCDH8, PROX1, VASP, GZF1, VEGFC, MIB1, EYA1, CFL1, TGIF1, TFAP2A, CA2, TBX18, FRAS1, BBS4, SHROOM3, HOXA11, PTK7, DAG1, GREM1, SCRIB, T, TCF21, ALDH1A2, PFN1, RGMA, OVOL2, HOXA5, ALDH1A3, BCL2, TRAF6, NKX2-3, HECTD1, BMP4, DVL2, B…	6723	101	13528	1.55397	0.000239152	1.8258e-06	7.39127e-05
GOTERM_BP_FAT	GO:0048729~tissue morphogenesis	126	1.39659	5.07132e-08	DLC1, PGF, WNT3A, LMO4, JAG2, JAG1, TTN, ZIC2, TGFB2, CTNNB1, MAP3K7, WNT4, WNT3, CD44, LOC643778, FOXF1, LOC100132771, PRKACA, TWIST1, BCL10, RET, RXRA, VANGL2, EOMES, PROX1, MIB1, VEGFC, COL1A2, TGIF1, TFAP2A, COL1A1, EXT2, SMARCA4, FRAS1, TWSG1, BBS4, HOXA11, PTK7, DAG1, BMPR2, GREM1, SCRIB, T, TCF21, PFN1, FOXQ1, OVOL2, MACF1, HOXA5, TRAF6, RUNX3, NKX2-3, HECTD1, DVL2, BMP4, BMP2, SMAD7, HTT,…	6723	180	13528	1.40854	0.000319899	2.42386e-06	9.88724e-05
GOTERM_BP_FAT	GO:0033674~positive regulation of kinase activity	156	1.72911	5.20607e-08	ALS2, ADCY3, EDN3, ADCY1, ADCY2, PDGFB, ZAK, ADCY7, EFNA1, EDN1, ADCY6, TGFB3, LPAR2, LPAR1, LOC442113, ADORA1, TGFB1, TGFB2, S1PR2, MAP3K7, PRKAR2B, MAP3K5, PRKAR2A, MAP3K4, MDFIC, MAP3K9, GAB1, CDC42P2, MS4A2, PRKACA, PDGFC, PRKACB, GNG3, FRS2, INSR, CHRNA3, MAP2K6, ADAM9, EGFR, DBNL, MADD, KIAA1804, PIM1, IRS1, PPP1CB, SPAG9, PLCE1, MAP4K5, CARTPT, LOC653882, RELN, ADORA2B, GNAI2, ADORA2A, PKH…	6723	231	13528	1.35889	0.000328397	2.46955e-06	0.000101499
GOTERM_CC_FAT	GO:0070013~intracellular organelle lumen	956	10.5963	5.42266e-08	MEF2C, PDP2, SYNCRIP, MED23, MED22, MED21, OGDH, WTAP, EPC1, FOXF1, MED26, FOXF2, PDHA1, OGT, CUL1, TBPL1, LRRC7, PDPR, IKBKAP, MYH1, RREB1, BARHL1, TAF4B, KIAA0649, MYH2, PTBP1, MED14, ISG20L2, MED13, TOX4, MED19, MAPK1, PPP1CA, MED15, PTRF, RCC2, MED17, JUN, PRKRIP1, MAPK3, ZNF384, ABAT, MAPK7, RAD23B, KIF4B, SDAD1, KIF4A, AHCTF1, WARS2, MYBL1, SERPINH1, SFRS18, SFRS15, SLC29A2, INS, ALDH4A1, S…	6113	1779	12782	1.12364	4.89654e-05	1.36018e-06	8.45619e-05
GOTERM_BP_FAT	GO:0040012~regulation of locomotion	133	1.47417	5.62502e-08	GNA13, DLC1, EDN3, JUB, PDGFB, IL16, IL6ST, PDGFA, F2RL1, SNCA, EDN1, JAG2, RPS6KB1, JAG1, CXCL12, ADORA1, TGFB1, VCL, CITED2, TGFB2, CXCL10, AGTR2, S1PR1, SERPINE2, GAB1, ROBO4, RRAS, UNC5C, INSR, ADAM9, EGFR, PTPRK, IRS2, GTPBP4, PLD1, PTPRM, PDPN, PTPRU, IRS1, VASH1, THY1, SPAG9, MAPK1, VEGFC, HIF1A, ALOX15B, F3, DLL4, LOC100133211, VEGFA, PDGFRA, PDGFRB, LOC653882, RNF20, BBS4, DRD1, ERBB4, O…	6723	192	13528	1.39387	0.000354819	2.64837e-06	0.000109667
GOTERM_MF_FAT	GO:0032553~ribonucleotide binding	1018	11.2835	5.72534e-08	SNORA67, BTK, MAP3K7, MAP3K5, DIRAS1, MAP3K4, DIRAS2, MC1R, MAP3K9, MAP3K8, VPS4B, VPS4A, PIK3CA, DHX35, DHX32, RAB27A, PIK3CG, IKBKAP, KIF5B, MYH1, KIF5A, MYLK3, PIK3CD, MYH2, MYLK4, KIF5C, UBE2J1, MYH4, GEM, SCYL3, MYH9, MARK3, MARK4, MARK1, MAPK1, GLUL, MAPK6, ASCC3, MAPK4, MAPK3, ROR2, ARL8A, MAPK7, ARL8B, EIF2AK3, EIF2AK4, DNAH11, KIF4B, ADSS, KIF4A, WARS2, ARF6, ARF5, RAC2, RAC1, HLA-DOB, D…	6445	1836	12983	1.11693	0.000137857	4.59553e-06	0.00010057
GOTERM_MF_FAT	GO:0032555~purine ribonucleotide binding	1018	11.2835	5.72534e-08	SNORA67, BTK, MAP3K7, MAP3K5, DIRAS1, MAP3K4, DIRAS2, MC1R, MAP3K9, MAP3K8, VPS4B, VPS4A, PIK3CA, DHX35, DHX32, RAB27A, PIK3CG, IKBKAP, KIF5B, MYH1, KIF5A, MYLK3, PIK3CD, MYH2, MYLK4, KIF5C, UBE2J1, MYH4, GEM, SCYL3, MYH9, MARK3, MARK4, MARK1, MAPK1, GLUL, MAPK6, ASCC3, MAPK4, MAPK3, ROR2, ARL8A, MAPK7, ARL8B, EIF2AK3, EIF2AK4, DNAH11, KIF4B, ADSS, KIF4A, WARS2, ARF6, ARF5, RAC2, RAC1, HLA-DOB, D…	6445	1836	12983	1.11693	0.000137857	4.59553e-06	0.00010057
GOTERM_BP_FAT	GO:0019226~transmission of nerve impulse	224	2.48282	6.03387e-08	ALS2, SYT1, SYT4, SYT5, SNCA, ADORA1, CTNNB1, CTTNBP2, APP, S1PR1, GRIN2B, GRIN2D, EIF2B2, HTR1D, CHRNA3, EIF2B5, HTR1E, SCN2B, PTPRF, KIF5A, GRIN2A, BSN, PDYN, PCLO, CTNNA2, MAPK1, DOC2A, COLQ, CAMK4, HTR7, RAB14, ABAT, PMP22, UNC13C, UNC13B, RAD21L1, SCN1A, SCN1B, CACNB2, PPT1, CACNB4, RIMS1, KCNMB2, GAD2, SYPL1, PVRL1, DMD, AGRN, GAD1, HAP1, PLAT, UNC119, NTF3, LOC100131098, HOMER1, KCNK3, VDA…	6723	350	13528	1.28781	0.000380604	2.81982e-06	0.000117638
GOTERM_BP_FAT	GO:0008285~negative regulation of cell proliferation	230	2.54932	6.84278e-08	DLC1, NOG, PTGS2, STRN, MXI1, ADORA1, MAGED1, CTTNBP2, CUL2, BDNF, CUL5, RARB, IFNK, CUL1, PTPRK, GTPBP4, PTPRM, RARG, PTPRF, RXRA, NKX2-8, PTPRU, PROX1, PDCD1LG2, VASH1, NME2, MSX1, ADAMTS8, SSTR3, HNF4A, ALOX15B, NME1, SSTR1, JUN, TBRG1, MNT, TGIF1, ADAMTS1, PMP22, LOC642954, RBP4, LOC729342, IFI30, CHEK1, BDKRB2, BAI1, PEMT, COL18A1, BMP4, BMP2, MLL, BECN1, PHB, KLF10, KLF11, TGFBR2, NPM1P21, …	6723	361	13528	1.28201	0.000431618	3.17434e-06	0.000133409
GOTERM_BP_FAT	GO:0006897~endocytosis	149	1.65152	8.07325e-08	AP1G1, SNCA, ITSN2, ITSN1, MEGF10, ADORA1, SYP, HOOK2, GATA2, DAB2, APP, PACSIN1, PICALM, RABGEF1, LOC653653, SCAMP1, DBNL, ARC, MYO6, LRP1B, MFGE8, COLEC12, NPC1, NME2, GAPVD1, RAB18, ARRB2, LRP10, NME1, FNBP1L, LRP12, VAMP7, OPHN1, LOC100128526, SH3GL2, SH3GL1, RAB7A, CAV1, ADORA2A, SNX2, CDC42SE1, SNX1, SNX4, PPT1, SNX3, ABCA1, AHSG, STON1-GTF2A1L, SLC11A1, ADRB3, DOCK1, KRAS, ITGAV, RAC1, SCA…	6723	220	13528	1.36281	0.000509212	3.71782e-06	0.000157399
GOTERM_BP_FAT	GO:0010324~membrane invagination	149	1.65152	8.07325e-08	AP1G1, SNCA, ITSN2, ITSN1, MEGF10, ADORA1, SYP, HOOK2, GATA2, DAB2, APP, PACSIN1, PICALM, RABGEF1, LOC653653, SCAMP1, DBNL, ARC, MYO6, LRP1B, MFGE8, COLEC12, NPC1, NME2, GAPVD1, RAB18, ARRB2, LRP10, NME1, FNBP1L, LRP12, VAMP7, OPHN1, LOC100128526, SH3GL2, SH3GL1, RAB7A, CAV1, ADORA2A, SNX2, CDC42SE1, SNX1, SNX4, PPT1, SNX3, ABCA1, AHSG, STON1-GTF2A1L, SLC11A1, ADRB3, DOCK1, KRAS, ITGAV, RAC1, SCA…	6723	220	13528	1.36281	0.000509212	3.71782e-06	0.000157399
GOTERM_BP_FAT	GO:0048562~embryonic organ morphogenesis	97	1.07515	9.59125e-08	NOG, WNT3A, EDN1, TGFB3, ZIC1, HOXD10, ATP2B2, WNT1, HOXC9, HOXC4, GATA4, RARB, FRS2, CDH23, SATB2, MYO6, RARG, SIX2, SIX4, PROX1, HOXD9, HOXD3, FOXG1, TFAP2A, ROR2, RBP4, TSHZ1, SOX2, DSCAML1, HOXA1, TCF21, HOXA2, HOXA3, HOXA4, OVOL2, HOXA5, HOXA7, PRKRA, NKX3-2, MAFB, TGFBR1, TGFBR2, NEUROG1, NR4A3, GAS1, HOXB3, HOXB4, DLX2, HOXB2, HOXB7, HOXB8, DLX6, DLX5, HOXB5, HOXB6, NDST1, FGF9, USH1G, MYO…	6723	133	13528	1.46754	0.000604929	4.38486e-06	0.000186995
GOTERM_BP_FAT	GO:0040008~regulation of growth	218	2.41632	1.04544e-07	NOG, GDF5, NELL2, STAT5B, MORF4, LOC442113, EPC1, ZFP91, AGTR2, APP, HTRA2, CD44, CSDAP1, CTGF, PIK3CA, HTRA3, MAP2K5, SGPL1, BARHL2, PROX1, BCL2L11, HNF4A, HEPACAM, PRDM4, ALOX15B, DCBLD2, RBP4, ENPP1, TFCP2L1, TAF9B, PPT1, ARX, ADRB3, INS, CDA, AGRN, YEATS4, IKZF1, TAOK2, TGFBR1, TGFBR2, SPHK1, SMAD4, SMAD3, LOC100131098, LOC652522, PTPN11, RERG, NTRK3, RNF6, EI24, PARP1, RTN4, ENOX2, NRP1, ACV…	6723	341	13528	1.28639	0.000659348	4.74506e-06	0.000203822
GOTERM_CC_FAT	GO:0070161~anchoring junction	117	1.29683	1.33479e-07	DLC1, JUB, LMO7, VCL, PNN, CTNNB1, WNT2, CTTNBP2, CD44, MS4A1, LRRC7, PTPRK, PTPRM, MYH1, MYH2, ACTN1, ACTN2, AJAP1, MYH9, CTNNA1, CTNNA2, JUP, TNS3, TNS1, PGM5, RND1, ZNF384, SDCBP, CXADRP2, CAV2, CAV1, NEDD9, KEAP1, ITGB1, PXN, SCRIB, PVRL4, LOC652798, PTK2, PVRL1, PVRL2, SSX2IP, NPHP1, B4GALT1, GIT1, DIXDC1, SMAD7, LPP, ITGA2, DSG4, LAMA3, ITGA6, PKP1, LASP1, DSG3, ITGA5, PKP2, DSG1, PKP4, OPR…	6113	172	12782	1.42233	0.000120524	3.25761e-06	0.00020815
GOTERM_BP_FAT	GO:0051272~positive regulation of cell motion	75	0.831301	1.395e-07	EDN3, PDGFB, IL6ST, PDGFA, INS-IGF2, EDN1, F2RL1, STAT5B, RPS6KB1, CXCL12, TGFB1, CXCL10, TGFB2, ARHGAP5, S1PR1, INSR, FGF2, ADAM9, EGFR, IRS2, PLD1, ADAM10, LYN, ACTN4, PDPN, CHST3, IL6R, IRS1, MAPK1, SPAG9, VEGFC, HIF1A, F3, RRAS2, LOC100133211, VEGFA, AAMP, PDGFRA, PDGFRB, ADAM17, LOC653882, DRD1, ONECUT1, ERBB4, CSF1, CBLL1, KIT, IGF1R, MIA3, PTK2B, INS, LOC652799, BCL2, BCL6, SCARB1, THBS1, …	6723	98	13528	1.53995	0.00087972	6.28646e-06	0.000271975
GOTERM_BP_FAT	GO:0045860~positive regulation of protein kinase activity	150	1.6626	1.41349e-07	ALS2, ADCY3, EDN3, ADCY1, ADCY2, PDGFB, ZAK, ADCY7, EFNA1, EDN1, ADCY6, TGFB3, LPAR2, LPAR1, LOC442113, ADORA1, TGFB1, TGFB2, S1PR2, MAP3K7, PRKAR2B, MAP3K5, PRKAR2A, MAP3K4, MDFIC, MAP3K9, GAB1, MS4A2, PRKACA, PDGFC, PRKACB, GNG3, FRS2, INSR, CHRNA3, MAP2K6, ADAM9, EGFR, DBNL, MADD, KIAA1804, PIM1, PPP1CB, SPAG9, PLCE1, MAP4K5, CARTPT, LOC653882, RELN, ADORA2B, GNAI2, ADORA2A, PKHD1, PTPLAD1, LO…	6723	223	13528	1.3535	0.000891373	6.3246e-06	0.000275579
GOTERM_BP_FAT	GO:0008361~regulation of cell size	140	1.55176	1.5059e-07	PLXNA3, PDGFB, EDN1, TGFB3, SGMS1, TGFB1, TGFB2, LUZP6, ATP2B2, ZFP91, DAB2, APP, AGTR2, DNAJC2, MAP2K5, DEPDC6, RARG, SOCS5, EP300, PRDM4, HNF4A, BIN3, DCUN1D3, EMP1, NGF, DCBLD2, FGFR2, CAV3, FGFR1, EXTL3, DERL2, FGFR3, ENPP1, TNFRSF12A, SIPA1, TAF9B, LOC729342, PPT1, GREM1, CCNG1, AKT1S1, NDRG3, NDRG4, INS, LOC652346, MTPN, TMEM123, NPM1, CDA, TAF9, TGFBR1, SPHK1, SMAD4, NPM1P21, MUL1, SMAD3, …	6723	206	13528	1.36751	0.000949622	6.69063e-06	0.000293596
GOTERM_BP_FAT	GO:0009725~response to hormone stimulus	232	2.57149	1.5215e-07	ADCY3, ADCY1, ADCY2, PTGS2, ADCY7, PGF, ADCY6, PTGS1, STAT5B, AURKA, LOC442113, AQP1, CTNNB1, CTTNBP2, GOT1, GAB1, GNG2, RARA, GNG3, FAS, EIF2B2, GNG5, CCNA2, EIF2B5, ADAM9, GNG7, PLD1, GATM, STRN3, RXRA, PTPRU, PPARGC1B, MAPK1, GRB10, PIAS3, PDGFRA, RBP4, ENPP1, ERBB4, TXN2, ERBB3, BCL2L1, AHSG, KRAS, INS, IDH1, NUDC, BMP4, MAP2K1, TGFBR1, TGFBR2, USF1, PTPN11, RERG, TGFBR3, RGS9, PARP1, PTENP1,…	6723	367	13528	1.27202	0.000959451	6.71265e-06	0.000296636
GOTERM_CC_FAT	GO:0005912~adherens junction	107	1.18599	1.55389e-07	DLC1, JUB, LMO7, CTNNB1, VCL, WNT2, CTTNBP2, CD44, MS4A1, LRRC7, PTPRK, PTPRM, MYH1, MYH2, ACTN1, ACTN2, AJAP1, MYH9, CTNNA1, CTNNA2, JUP, TNS3, TNS1, PGM5, RND1, ZNF384, SDCBP, CXADRP2, CAV2, CAV1, NEDD9, KEAP1, ITGB1, PXN, SCRIB, PVRL4, PTK2, PVRL1, PVRL2, SSX2IP, NPHP1, GIT1, DIXDC1, LPP, SMAD7, ITGA2, LAMA3, ITGA6, LASP1, ITGA5, PKP2, OPRM1, KCNJ15, LIMA1, TLN1, TLN2, FERMT2, FERMT1, GJA1, SD…	6113	155	12782	1.44343	0.000140307	3.69254e-06	0.000242317
GOTERM_CC_FAT	GO:0045121~membrane raft	100	1.1084	1.56638e-07	DLC1, ADCY3, RHOQP2, ATP1B1, PTGS2, SLC6A2, ADCY6, STOML3, TLR4, BTK, WNT2, CTTNBP2, LOC643778, SLC2A1, MS4A2, C6ORF136, INSR, PAG1, BCL10, EFNB1, IRS1, THY1, LAT2, PTRF, PI4K2A, LRRK2, CAV3, CAV2, DRD1, CAV1, GNAI3, GNAI2, ERBB4, BMPR2, DAG1, PPT1, ADRBK1, ABCA1, SRC, TUBB, KRAS, STX12, PRR3, DMD, SCARB1, TRPC1, TGFBR2, LOC100131098, LOC442308, FURIN, LAT, P2RX7, P2RX1, SMURF2, CACNA1C, SLC9A1, …	6113	143	12782	1.46221	0.000141435	3.62678e-06	0.000244265
GOTERM_BP_FAT	GO:0060541~respiratory system development	81	0.897805	1.82941e-07	FGF18, FGF7, FOXA2, FGF9, PDGFA, DICER1, TGFB3, GLI2, GLI3, ASAH1, CTNNB1, WNT2, SPRY2, CTTNBP2, CTGF, GATA6, FOXF1, LOC643778, LOC100132771, NOS3, HHIP, FGF1, FGF2, MAN1A2, PDPN, NKX2-8, CFTR, MMP14, PROX1, MYCN, PTHLH, HES1, ASCL1, MAN2A1, TNS3, PPP1CA, ACVR2B, EP300, PSEN2, VEGFA, HSD11B1, PDGFRA, ZFPM2, CUX1, WNT5A, CAV2, RAB3A, RBP4, FGFR4, SOX2, BMPR2, TCF21, ALDH1A2, CHD7, CRISPLD2, HOXA5,…	6723	108	13528	1.50915	0.00115351	8.01506e-06	0.000356667
GOTERM_CC_FAT	GO:0005829~cytosol	725	8.03591	1.92684e-07	GDA, LDHA, PGAM1, SNORA67, ITSN1, LOC442113, MAP3K7, CUL5, AQP11, MAP3K8, VPS4B, PIK3CA, OGT, LOC653653, CUL1, PIK3CG, PIK3CD, VPS41, MYH9, THY1, JUP, MAPK1, GLUL, PPP1CA, PTRF, JUN, MAPK3, SH3GL2, BCL2L2, CACNB3, CACNB4, BCL2L1, ARFGEF2, SULT4A1, LOC647859, RAC1, UBASH3A, PABPC1, UNC119, NPM1P21, ACACB, CAMK2N2, RERG, ARF1, RGS3, GK, TSGA14, BACH1, UBE2G2, NBEA, LOC100130902, LOC399804, NISCH, A…	6113	1330	12782	1.13981	0.000173979	4.34983e-06	0.000300474
GOTERM_BP_FAT	GO:0048193~Golgi vesicle transport	95	1.05298	2.0602e-07	NRBP1, RAB9B, AP1G1, LMAN2L, C16ORF70, CNO, TAPBP, GBF1, PUM1, DNAJC6, LOC653653, SAR1B, TRAPPC2P1, SAR1A, FTL, SCAMP1, SCAMP3, SCAMP2, VTI1B, VPS41, OPTN, ERGIC1, ERGIC2, ARRB1, VAMP8, TXNDC5, VAMP7, RAB14, VAMP2, TRAPPC1, SH3GL2, TRAPPC3, TRAPPC2, PACS1, COPZ1, RER1, NAPA, LMAN1, KIAA1012, STX16, TMED10, DOPEY2, OSBPL5, RAB8A, HTT, LOC100128542, ARF1, VCP, SEC13, GOSR2, GOSR1, COPA, CLTA, SEC24…	6723	131	13528	1.45923	0.00129894	8.96396e-06	0.000401664
GOTERM_BP_FAT	GO:0012501~programmed cell death	366	4.05675	2.13914e-07	MEF2C, DLC1, MEF2A, API5L1, SGMS1, ITSN1, CIAPIN1, CTNNB1, MAGED1, CLPTM1L, APP, MAP3K5, FAS, CUL1, CCAR1, MAGI3, BCL2L15, YARS, OPA1, ROCK1, SCN2A, LOC100134291, BCL2L13, BCL2L12, BCL2L11, NME6, F3, JUN, MAPK7, EIF2AK3, ERBB3, BCL2L2, ARF6, PPT1, BCL2L1, SCRIB, PEA15, IL17A, RAC1, DIABLO, FAIM, SPIN2B, C1DP2, C1DP3, TAOK2, KLF11, DUSP22, GAS2, GAS1, LOC100134381, ATM, VDAC1, FXR1, BFAR, PTENP1, …	6723	611	13528	1.20534	0.00134868	9.2437e-06	0.000417055
GOTERM_BP_FAT	GO:0051056~regulation of small GTPase mediated signal transduction	166	1.83995	2.42318e-07	ALS2, DLC1, IQGAP3, RASGEF1B, IQGAP2, RASGEF1A, LPAR2, ITPKB, ITSN2, LPAR1, ITSN1, TBC1D19, TTN, RGL1, IQGAP1, RGL2, TBC1D15, S1PR1, TBC1D17, TIAM2, GBF1, TBC1D12, TIAM1, TBC1D14, TBC1D13, GIT2, RAPGEF6, RAPGEF5, RAPGEF4, RAPGEF3, RAPGEF2, RAPGEF1, TBC1D9B, NET1, DAB2IP, BCR, STMN3, SIPA1L2, PSD3, SIPA1L3, PSD4, PSD2, TBC1D22B, FARP1, TBC1D22A, PLCE1, SGSM1, NDEL1, GAPVD1, SGSM2, SIPA1L1, RELN, T…	6723	252	13528	1.32549	0.00152761	1.03998e-05	0.00047243
GOTERM_BP_FAT	GO:0030323~respiratory tube development	77	0.853469	2.45962e-07	FGF18, FGF7, FOXA2, FGF9, PDGFA, DICER1, TGFB3, GLI2, GLI3, ASAH1, CTNNB1, WNT2, SPRY2, CTTNBP2, CTGF, GATA6, FOXF1, LOC643778, LOC100132771, NOS3, HHIP, FGF1, FGF2, MAN1A2, PDPN, NKX2-8, CFTR, MMP14, PROX1, MYCN, PTHLH, HES1, MAN2A1, TNS3, PPP1CA, ACVR2B, EP300, PSEN2, VEGFA, HSD11B1, PDGFRA, ZFPM2, CUX1, WNT5A, CAV2, RBP4, RAB3A, FGFR4, BMPR2, HECA, TCF21, ALDH1A2, CRISPLD2, HOXA5, NKX2-1, HS6S…	6723	102	13528	1.51901	0.00155057	1.04849e-05	0.000479537
GOTERM_BP_FAT	GO:0051347~positive regulation of transferase activity	159	1.76236	2.58444e-07	ALS2, ADCY3, EDN3, ADCY1, ADCY2, PDGFB, ZAK, ADCY7, EFNA1, EDN1, ADCY6, TGFB3, LPAR2, LPAR1, LOC442113, ADORA1, TGFB1, TGFB2, S1PR2, MAP3K7, PRKAR2B, MAP3K5, PRKAR2A, MAP3K4, MDFIC, MAP3K9, GAB1, CDC42P2, MS4A2, PRKACA, PDGFC, PRKACB, GNG3, FRS2, INSR, CHRNA3, MAP2K6, ADAM9, EGFR, DBNL, MADD, KIAA1804, PIM1, IRS1, PPP1CB, SPAG9, PLCE1, MAP4K5, CARTPT, LOC653882, RELN, ADORA2B, GNAI2, ADORA2A, PKH…	6723	240	13528	1.33308	0.0016292	1.09431e-05	0.000503871
GOTERM_MF_FAT	GO:0010843~promoter binding	48	0.532033	2.70281e-07	XRCC5, THRA, TFE3, TFEB, CTCFL, NFKB1, CTCF, SRF, WT1, CTNNB1, VDR, FOS, TAL1, OVOL2, HAND1, HAND2, NKX2-1, TAF9, GFI1, NR2F2, TCF3, ETV5, SREBF1, CEBPA, CIITA, ZNF281, TAF2, TBL1XR1, IKZF1, TAF5, SMAD7, RXRA, ESR1, TP53, SMAD4, SMAD3, SMAD2, PROX1, HDAC5, HDAC4, SP1, HNF4A, JUN, PRDM5, TBL1X, NR5A2, TCF12, ZFHX3	6445	57	12983	1.69636	0.000650626	2.09945e-05	0.00047477
GOTERM_BP_FAT	GO:0030324~lung development	75	0.831301	2.84133e-07	FGF18, FGF7, FOXA2, FGF9, PDGFA, DICER1, TGFB3, GLI2, GLI3, ASAH1, CTNNB1, WNT2, SPRY2, CTTNBP2, CTGF, GATA6, FOXF1, LOC643778, LOC100132771, NOS3, HHIP, FGF1, FGF2, MAN1A2, PDPN, NKX2-8, CFTR, MMP14, PROX1, MYCN, PTHLH, HES1, MAN2A1, TNS3, PPP1CA, ACVR2B, EP300, PSEN2, VEGFA, HSD11B1, PDGFRA, ZFPM2, CUX1, WNT5A, CAV2, RBP4, RAB3A, FGFR4, BMPR2, TCF21, ALDH1A2, CRISPLD2, HOXA5, NKX2-1, HS6ST1, SI…	6723	99	13528	1.52439	0.00179099	1.19506e-05	0.000553955
GOTERM_MF_FAT	GO:0003714~transcription corepressor activity	103	1.14165	2.92171e-07	CDX2, THRB, HIRA, CBX4, RBM9, MXI1, CITED2, HOXC6, SIN3B, SIN3A, CASP8AP2, CSDAP1, SSX8, RCOR2, YY1, RELB, MECP2, CSDA, PROX1, JUNB, DDIT3, SFRS2, PIAS4, MNT, TGIF1, PIAS1, EID1, TFCP2L1, TAF9B, ELK3, MEIS2, TFEC, SKIL, TCF4, BCOR, DNMT3B, SSX1, AEBP2, C1DP2, C1DP3, KLF12, HTT, RYBP, SAP18, SKI, UBP1, HDAC5, HDAC3, ATF3, JAZF1, HDAC9, DDX54, NCOR1, NCOR2, E2F1, COPS2, E2F6, TSG101, HR, CTCF, PAWR…	6445	145	12983	1.43094	0.0007033	2.19856e-05	0.000513221
GOTERM_CC_FAT	GO:0031012~extracellular matrix	212	2.34981	3.11094e-07	CTHRC1, LTBP1, LTBP2, OGN, DSPP, HMCN1, GRIN2B, CD44, CTGF, COL12A1, COL10A1, MATN2, MATN3, WNT10A, WNT10B, MATN1, CRTAP, OLFML2A, PRELP, ADAMTS7, ADAMTS6, ADAMTS9, ADAMTS8, EGFLAM, COLQ, NAV2, F3, VEGFA, LOC100133829, ADAMTS1, LAMC2, LAMC1, ADAMTS3, ADAMTS5, ADAMTS4, ELN, DAG1, CALR, AHSG, LAMB4, LAMB3, KAL1, AGRN, BMP4, COL18A1, CCDC80, CHI3L1, EMILIN2, COL16A1, ECM2, EMILIN3, LAMA2, LAMA4, LAM…	6113	345	12782	1.28488	0.000280878	6.85163e-06	0.000485124
GOTERM_BP_FAT	GO:0009057~macromolecule catabolic process	457	5.0654	3.16805e-07	PPP2R5C, MYLIP, CUL3, CUL2, CUL5, USP53, USP54, CUL1, AUP1, ADAM9, ZHX2, UBE2J1, SKP1, MYH9, ADAMTS9, BACE2, BACE1, MGAM, YME1L1, LOC645822, RAD23B, WDR5B, RAD23A, PABPC4, UBA6, PPT1, HSPA1A, HSPA1B, ARIH2, CACYBP, SPOP, NPLOC4, UBE2CBP, FOXRED2, UBE2L6, PCNP, UBE2L3, ATM, UPF3A, UPF3B, UBA2, SMURF2, SMURF1, BTBD12, LDLR, TSG101, UBE2G1, UBE2G2, AUH, FBXL19, USP18, MGRN1, MAP1LC3A, MAP1LC3B, USP1…	6723	781	13528	1.17743	0.00199672	1.32365e-05	0.000617652
GOTERM_CC_FAT	GO:0015630~microtubule cytoskeleton	321	3.55797	3.18973e-07	ALS2, KIFC2, JUB, SNCG, DYNC1LI2, VAPA, TUBB2B, TUBB2A, DYNC2LI1, LOC646316, FAM110B, AURKA, HOOK3, CTNNB1, KIF13A, HOOK1, FAM125A, HOOK2, CDCA8, APP, PSKH1, MC1R, IFT20, LOC100129652, CAMSAP1L1, CDH23, KIF13B, MAP2K5, KIAA0284, KIF5B, ROCK1, ROCK2, KIF5A, KIF5C, VPS41, MYH9, PCM1, MARK4, DCTN4, DCTN1, MARK1, DCTN2, NME2, RCC2, NAV1, CEP350, NME1, LCA5, PDE4DIP, ARL8A, ARL8B, KIF26A, KIF26B, DNAH…	6113	549	12782	1.22258	0.000287991	6.8579e-06	0.000497411
GOTERM_BP_FAT	GO:0051216~cartilage development	59	0.653957	3.46752e-07	FGF6, FGF18, NOG, THRA, FGF9, EDN1, PRRX1, ZEB1, CHAD, BARX2, CTGF, LOC643778, HOXC4, COL11A2, COL11A1, PITX1, FGF4, ALX1, GHR, PRKCA, SATB2, MMP13, MSX1, HOXD3, ROR2, GNAS, COL1A1, EIF2AK3, WNT5A, HOXA11, SOX5, COL2A1, SOX6, OTOR, SOX9, COL9A1, HOXA3, HOXA5, IL17F, ACAN, PKD1, RUNX2, BMP4, BMP3, ESRRA, BMP2, BMP1, MYF5, HSPG2, HOXB3, ATP7A, MEF2D, DLX2, MAPK14, GFPT1, BMPR1B, BMP8B, BMP6, BMPR1A…	6723	74	13528	1.60432	0.00218527	1.43924e-05	0.000676039
GOTERM_MF_FAT	GO:0022843~voltage-gated cation channel activity	104	1.15274	3.48975e-07	KCNC2, KCNC1, KCNC4, SCN3A, SCN3B, SHKBP1, GRIN2D, KCND2, KCND1, SCN2B, SCN2A, GRIN2A, RYR1, TNFAIP1, SCN1A, SCN1B, KCNA1, KCNA4, CACNB1, KCNA3, CACNB2, CACNB3, KCNA6, CACNB4, KCNA5, KCNJ2, KCNJ3, KCNJ1, KCNS3, KCNS1, KCNS2, SCN9A, HCN4, HCN3, HCN1, HCN2, CACNA2D1, KCNB1, CACNA1I, KCTD1, LOC100131098, KCTD3, KCTD2, CACNA2D3, KCNK1, KCTD5, KCNK2, KCTD4, KCTD7, KCTD6, KCTD8, KCNJ4, KCTD10, KCTD9, K…	6445	147	12983	1.42517	0.00083998	2.54643e-05	0.000613002
GOTERM_BP_FAT	GO:0060606~tube closure	29	0.321436	3.59824e-07	DLC1, BBS4, SHROOM3, LMO4, PTK7, ZEB2, PAX3, ZIC2, T, PFN1, RGMA, TRAF6, ALX1, HECTD1, TWIST1, DVL2, BCL10, LOC646626, VANGL2, FZD3, CELSR1, VASP, FZD6, TSC1, ZIC5, GRLF1, TGIF1, TFAP2A, PTCH1, APAF1	6723	30	13528	1.94512	0.00226755	1.48373e-05	0.000701523
GOTERM_BP_FAT	GO:0001843~neural tube closure	29	0.321436	3.59824e-07	DLC1, BBS4, SHROOM3, LMO4, PTK7, ZEB2, PAX3, ZIC2, T, PFN1, RGMA, TRAF6, ALX1, HECTD1, TWIST1, DVL2, BCL10, LOC646626, VANGL2, FZD3, CELSR1, VASP, FZD6, TSC1, ZIC5, GRLF1, TGIF1, TFAP2A, PTCH1, APAF1	6723	30	13528	1.94512	0.00226755	1.48373e-05	0.000701523
GOTERM_BP_FAT	GO:0006366~transcription from RNA polymerase II promoter	155	1.71802	3.76445e-07	SCAF1, CDX2, THRA, LMO4, HOXD13, MED23, TBP, FOXO4, CBFB, TAF7L, GTF2E1, GATA3, MED26, TARDBP, MED27, GATA4, SUPT5H, TBPL1, POU2AF1, RREB1, TAF4B, GABPA, NKX2-8, MED14, HNF4G, MED13, PPARGC1A, AHR, DDIT3, ELL2, BTF3L1, HIF1A, TCFL5, PRDM4, MED17, MNT, SHOX, NFE2L1, NFE2L2, NFE2L3, CCRN4L, ELL, SOX5, BMPR2, MYEF2, ARNT, STON1-GTF2A1L, TCERG1, NKX3-2, BTF3, LOC100134189, TAF9, SKIL, RUNX3, KLF5, TA…	6723	234	13528	1.33287	0.00237217	1.54219e-05	0.000733929
GOTERM_BP_FAT	GO:0016337~cell-cell adhesion	179	1.98404	3.90972e-07	CADM3, THRA, CADM1, LMO7, L1CAM, CD2AP, CHAD, CTNNB1, NRCAM, CDH22, CDH20, CD44, LOC100129652, ROBO1, CTGF, ROBO2, FNDC3A, CDH24, ADAM9, CDH23, EGFR, PCDHGA12, RET, PCDHGA10, PTPRM, PCDHGA11, PTPRF, ROCK1, PDPN, LOC642132, PTPRT, PTPRU, MYH9, CERCAM, CTNNA2, THY1, JUP, NCAM1, NCAM2, CD34, CD40LG, ATP2C1, NPTN, ROR2, ITGAL, CDK5R1, PKHD1, PCDH20, ASTN1, DSCAML1, SOX9, OTOR, ITGB1, PCDHAC2, SRC, SC…	6723	276	13528	1.30501	0.0024636	1.59137e-05	0.00076225
GOTERM_BP_FAT	GO:0006812~cation transport	333	3.69098	3.91254e-07	SLC9A9, CALHM1, SLC9A8, SLC36A1, SLC36A2, ATP1B1, SLC9A6, SCN3A, SLC9A5, SCN3B, ATP1B2, SLC9A4, SLC9A2, ATP1B4, GRIN3A, AQP1, SHKBP1, ATP2B1, ATP2B2, ATP2B3, ATP2B4, GRIN2B, KCNK5, VPS4B, FTL, SLC12A6, IBTK, SCN2B, SCN2A, TRPA1, GRIN2A, NNT, ATP2C1, RYR3, RYR1, RYR2, SLC30A10, ORAI1, SCN1A, SCN1B, CACNB1, SFXN3, CACNB2, SFXN4, SFXN1, CACNB3, KIAA1919, SFXN2, CACNB4, KCNJ2, KCNJ3, SFXN5, KCNJ1, KC…	6723	553	13528	1.21168	0.00246538	1.58231e-05	0.0007628
GOTERM_CC_FAT	GO:0015629~actin cytoskeleton	170	1.88428	4.04846e-07	CTTNBP2NL, RHOQP2, MTSS1, MAEA, MYH15, PDLIM5, CAPZA2, SNCA, UTRN, CAPZA1, IQGAP2, CASK, TTN, CD2AP, IQGAP1, KLHL2, VCL, ACTG1, LOC100129652, ARC, TWF1, MYO6, ACTN4, MYH1, MYO3A, MYH2, MYH4, ACTN2, CTNNA1, MYH9, DCTN2, CTNNA2, ARPC1A, JUP, ARPC1B, MYO18B, PGM5, CGN, TRIM32, OPHN1, MYO18A, DBN1, FILIP1L, SEPT7, ADD2, SPTB, SEPT9, ADD1, KALRN, ALDOA, CGNL1, STK17B, DAG1, ANLN, ARPC5, LLGL1, CORO2B,…	6113	269	12782	1.32142	0.000365509	8.50173e-06	0.000631322
GOTERM_MF_FAT	GO:0016879~ligase activity, forming carbon-nitrogen bonds	153	1.69585	4.13046e-07	TMEM189-UBE2V1, PPCS, LMO7, RNF217, MYLIP, CBX8, MTHFD1L, TTL, LNX1, WWP2, WWP1, UBE2V1P2, FBXO25, FBXO24, ITCH, FBXO21, FBXO22, ANAPC4, HAL, UBE2J1, UBR4, UBR3, UBR1, MIB1, GLUL, UHRF2, PIAS4, UBR7, PIAS3, UBR5, TRIM32, UBL4A, FBXL5, FBXL7, PIAS1, AMFR, RNF20, FBXO10, FBXL3, FBXL2, FBXO11, ADSS, SYVN1, GCLC, PPIL2, UBE2V1, CTPS2, UBE2V2, ANAPC11, CDC34, GCLM, RBX1, UBE2D4, UBE2D3, UBE2D2, UBE2D3…	6445	231	12983	1.33423	0.00099412	2.9253e-05	0.000725546
GOTERM_BP_FAT	GO:0043434~response to peptide hormone stimulus	108	1.19707	4.39892e-07	RHOQP2, STAT5B, PDE3B, FOXO1, RPS6KB1, RPE65, FOXO4, IL10, GHRHR, WNT2, SLC2A8, CTTNBP2, EIF4EBP1, EIF4EBP2, GOT1, GAB1, EIF2B2, INSR, CCNA2, EIF2B5, PLD1, IRS2, GATM, SOCS2, SOCS3, RXRA, BAIAP2, SOCS1, SOCS7, IRS1, JUNB, GRB10, COL1A1, NGF, CAV2, RBP4, DRD1, ENPP1, GRB2, ERBB3, BCL2L1, AHSG, INS, NUDC, PTPN2, NR4A3, CPS1, USF1, HDAC5, TSC1, FABP3, PTPN1, PARP1, HDAC9, PPARA, INS-IGF2, PPARG, AP3…	6723	154	13528	1.41115	0.00277143	1.76768e-05	0.000857627
GOTERM_BP_FAT	GO:0001701~in utero embryonic development	121	1.34117	4.49141e-07	ALS2, GNA13, CDX2, WNT3A, ARNT2, EDN1, GNA12, TGFB3, MED21, CITED2, CUL3, GATA2, DAB2, GRIN2B, GATA6, CSDAP1, FOXF1, GATA4, MLL2, FLVCR1, GABPA, PTPRR, EOMES, CSDA, MYH9, BCL2L11, JUNB, RIC8A, HES1, BTF3L1, MIB1, MSX1, HIF1A, NDEL1, PDGFRA, PDGFRB, PYGO2, PRDM1, LOC100128265, ADD1, SMARCA4, ZFAND5, SYVN1, ELL, TFEB, KEAP1, BCL2L1, SRF, ITGB1, SOX8, ARNT, SLC30A1, TEAD4, SBDSP1, BTF3, HCN4, MAFG, …	6723	176	13528	1.38339	0.00282962	1.79342e-05	0.000875658
GOTERM_CC_FAT	GO:0016323~basolateral plasma membrane	133	1.47417	4.8193e-07	DLC1, JUB, ATP1B1, SLC13A5, CADM1, AQP9, CASK, AQP1, ADORA1, VCL, CTNNB1, WNT2, CTTNBP2, ANK1, CD44, ANK2, ANK3, SLC2A2, SLC2A1, MS4A1, STK39, SLC4A1, LRRC7, ADAM9, SLC12A6, EGFR, MYH1, MYH2, ACTN1, ACTN2, CTNNA2, TNS3, TNS1, PGM5, ZNF384, SDCBP, CAV2, CAV1, ENPP1, ERBB4, ERBB3, ITGB4, NEDD9, KEAP1, ITGB1, PXN, PTK2, MACF1, DMD, NUMB, P2RY1, B4GALT1, GIT1, DIXDC1, TRPC1, MYO1C, LPP, TGFBR1, MET, …	6113	203	12782	1.36994	0.000435088	9.89048e-06	0.000751528
GOTERM_BP_FAT	GO:0007178~transmembrane receptor protein serine/threonine kinase signaling pathway	77	0.853469	4.82584e-07	NOG, ACVRL1, LTBP2, PDGFB, PDGFA, GDF6, GDF5, TGFB3, LOC729590, FSTL1, TGFB1, TGFB2, MAP3K7, ACVR1B, FOS, FNTA, LOC643778, ZFYVE9, ZFYVE16, ADAM9, IRAK1, PTPRK, LOC100134291, LEFTY1, ACVR2A, ACVR2B, MSX1, CHRDL1, ARRB2, JUN, COL1A2, PPM1L, TGFBRAP1, AKAP3, ACVR1, TWSG1, FMOD, CCL2, FUT8, USP9Y, USP9X, COL3A1, PML, BMPR2, FKBP1A, GREM2, UBE2D3, RGMB, UBE2D3P, LOC652346, MAP3K1, LEFTY2, UBE2D1, BMP…	6723	103	13528	1.50426	0.00303999	1.91484e-05	0.000940859
GOTERM_BP_FAT	GO:0035113~embryonic appendage morphogenesis	67	0.742629	4.90344e-07	NOG, FGF9, DICER1, GNA12, GDF5, PRRX1, TP63, HOXD13, GJA5, GLI3, HOXD10, CTNNB1, RAB23, RARB, ALX4, FLVCR1, TWIST1, FGF4, ALX1, RARG, LEF1, MBNL1, MMP13, HOXD9, HOXC10, MSX1, HOXC11, GNAQ, PSEN1, KIAA1715, PSEN2, GNAS, MED1, SMARCA4, WNT5A, LMBR1, HOXA13, HOXA11, GREM1, ALDH1A2, CHD7, ECE1, FBXW4, CYP26B1, HOXA10, HOXA9, FBN2, TBX3, TBX5, TBX4, FTO, RPGRIP1L, SKI, EN1, GAS1, NOTCH2, NOTCH1, SALL4…	6723	87	13528	1.54962	0.0030888	1.93347e-05	0.000955988
GOTERM_BP_FAT	GO:0030326~embryonic limb morphogenesis	67	0.742629	4.90344e-07	NOG, FGF9, DICER1, GNA12, GDF5, PRRX1, TP63, HOXD13, GJA5, GLI3, HOXD10, CTNNB1, RAB23, RARB, ALX4, FLVCR1, TWIST1, FGF4, ALX1, RARG, LEF1, MBNL1, MMP13, HOXD9, HOXC10, MSX1, HOXC11, GNAQ, PSEN1, KIAA1715, PSEN2, GNAS, MED1, SMARCA4, WNT5A, LMBR1, HOXA13, HOXA11, GREM1, ALDH1A2, CHD7, ECE1, FBXW4, CYP26B1, HOXA10, HOXA9, FBN2, TBX3, TBX5, TBX4, FTO, RPGRIP1L, SKI, EN1, GAS1, NOTCH2, NOTCH1, SALL4…	6723	87	13528	1.54962	0.0030888	1.93347e-05	0.000955988
GOTERM_BP_FAT	GO:0007267~cell-cell signaling	358	3.96808	5.11482e-07	ALS2, SYT1, EDN3, SYT4, SYT5, EFNA1, PGF, GDF5, SNCA, EFNA3, EDN1, ADORA1, CTNNB1, CTTNBP2, APP, BDNF, GRIN2B, GRIN2D, RAPGEF4, HTR1D, CHRNA3, HTR1E, PTPRJ, SCN2B, PTPRF, EFNB3, STC2, KIF5A, EFNB1, EFNB2, GRIN2A, BSN, PDYN, PCLO, CTNNA2, MAPK1, GRB10, SSTR3, DOC2A, COLQ, CAMK4, CCR5, SSTR1, HTR7, RAB14, ABAT, STC1, EFNA5, EFNA4, UNC13C, PMP22, UNC13B, EIF2AK3, RAD21L1, SCN1B, HOXA11, CACNB2, MME,…	6723	600	13528	1.20061	0.00322174	2.00429e-05	0.0009972
GOTERM_BP_FAT	GO:0006915~apoptosis	359	3.97916	5.30832e-07	DLC1, MEF2C, MEF2A, CADM1, LOC646316, API5L1, RNF216, SGMS1, SHF, ITSN1, CIAPIN1, CTNNB1, MAGED1, CLPTM1L, SHB, BAK1, MAP3K5, APP, HTRA2, FAS, FOXO3B, CUL1, CCAR1, TWIST1, SGPL1, MAGI3, YARS, BCL2L15, OPA1, ROCK1, SCN2A, LOC100134291, PIM2, BCL2L13, BCL2L12, BCL2L11, NME6, JUN, F3, MAPK7, EIF2AK3, NEK6, BLCAP, ZIM2, SIVA1, ERBB3, STK17B, AKAP13, PPT1, ARF6, BCL2L2, RFFL, STK17A, BCL2L1, SCRIB, SL…	6723	602	13528	1.19996	0.00334342	2.06728e-05	0.00103493
GOTERM_BP_FAT	GO:0001932~regulation of protein amino acid phosphorylation	119	1.319	5.41506e-07	ZAK, PDGFB, IL6ST, PDGFA, GDF6, EDN1, TGFB3, TLR4, TGFB1, IL11, PRKAR2B, BAK1, ZFP91, MAP3K5, PRKAR2A, MDFIC, LOC643778, MAP3K9, GAB1, RAPGEF4, PDGFC, RAPGEF3, PDGFD, BAK1P1, INSR, IBTK, EGFR, DBNL, SOCS3, KIAA1804, SOCS1, VEGFC, MAP4K5, HNF4A, JUN, PDGFRB, CAV1, ENPP1, PTPLAD1, BMPR2, MAP4K1, BDKRB2, IL34, PIN1, LIF, INS, EGF, FGD4, AXIN1, BMP4, FCER1A, MDFI, BMP2, SMAD7, SMAD6, TGFBR1, SMAD4, M…	6723	173	13528	1.38411	0.00341053	2.0959e-05	0.00105573
GOTERM_BP_FAT	GO:0014020~primary neural tube formation	31	0.343605	5.75827e-07	DLC1, BBS4, SHROOM3, LMO4, PTK7, ZEB2, PAX3, ZIC2, T, PFN1, RGMA, OVOL2, TRAF6, ALX1, HECTD1, TWIST1, DVL2, BCL10, LOC646626, VANGL2, FZD3, CELSR1, VASP, FZD6, TSC1, CFL1, ZIC5, GRLF1, TGIF1, TFAP2A, PTCH1, APAF1	6723	33	13528	1.89025	0.0036263	2.21515e-05	0.00112265
GOTERM_MF_FAT	GO:0042802~identical protein binding	379	4.20084	5.77764e-07	ALS2, LDHB, MASP1, PGF, L1CAM, GRIN3A, AMOTL1, AMOTL2, BTK, ACTG1, MAGED1, MAP3K5, APP, MAP3K9, FAP, FAS, TMEFF1, ROCK1, PTPRG, KIAA1804, OLFML2A, MYH9, NME2, GLUL, HNF4A, NME1, ABAT, RYR2, C9ORF30, ZNHIT6, EIF2AK3, MYO18A, SH3GL2, ERBB3, BCL2L1, ADRB3, PVRL1, IL17F, PVRL2, TCF3, DVL2, DMBX1, GPD1, LY6G5B, NPM1P21, USF1, USF2, SEPT12, FNBP1, ZNF212, NLGN4X, CDC42BPA, SMURF2, TPRG1L, PARP1, HNF1B,…	6445	640	12983	1.19292	0.00139029	3.97494e-05	0.00101488
GOTERM_CC_FAT	GO:0030665~clathrin coated vesicle membrane	44	0.487697	5.81505e-07	SYT1, RAB3A, AFTPH, CLTA, CLTB, LDLR, HIP1R, C16ORF70, BCAN, ATP6V1G2, SYNGR1, CLTC, SLC32A1, SYP, AP1S3, AP1S1, GAD2, DAB2, AP1S2, SYN1, SYN2, NECAP2, NECAP1, LOC653653, SV2A, HIP1, SCAMP1, EGFR, STX1A, ICA1, MYO6, NCALD, DENND1A, LDLRAP1, SLC17A7, SLC17A8, SLC17A6, GRIA2, AP2A1, PI4K2A, SEMA4C, SLC18A3, VAMP2, CLTCL1, EPN2	6113	53	12782	1.73589	0.000524961	1.16688e-05	0.000906805
GOTERM_BP_FAT	GO:0007265~Ras protein signal transduction	78	0.864553	6.18424e-07	RHOJ, GNA13, LOC100271831, GNA12, WASF2, SHOC2, RHOU, RFXANK, RGL2, ARHGAP6, ARHGAP5, NISCH, ARHGAP1, RHOA, RAPGEF6, RALB, RALA, RHOB, RRAS, SHC1, FGF2, SHC2, RHOG, DHCR24, ARHGEF3, DBNL, RSU1, PLD1, ARHGEF1, ROCK1, LIMK1, RREB1, G3BP1, G3BP2, ARHGAP29, ELMO1, ARHGEF11, MAPK1, PLCE1, CRKL, GNB1, LOC100133211, RRAS2, CFL1, MAPK3, COL1A2, SDCBP, KSR1, NGF, USP8, GRB2, PTPLAD1, MRAS, MAPKAPK3, MAPKA…	6723	105	13528	1.49477	0.00389404	2.3646e-05	0.0012057
GOTERM_BP_FAT	GO:0060562~epithelial tube morphogenesis	54	0.598537	6.53669e-07	DLC1, PGF, LMO4, ZEB2, PAX3, PAX2, GLI3, ZIC2, MAP3K7, WNT4, GPC3, CD44, FOXF1, IPMK, TWIST1, ALX1, BCL10, RET, LOC646626, VANGL2, VASP, GZF1, MIB1, EYA1, CFL1, TGIF1, TFAP2A, BBS4, SHROOM3, HOXA11, PTK7, GREM1, SCRIB, T, RGMA, PFN1, TCF21, OVOL2, HOXA5, BCL2, TRAF6, HECTD1, BMP4, DVL2, BMP2, SMAD4, FZD3, CELSR1, SHANK3, FZD6, TSC1, ZIC5, GRLF1, PTCH1, APAF1	6723	67	13528	1.62177	0.00411551	2.48431e-05	0.00127441
GOTERM_BP_FAT	GO:0030335~positive regulation of cell migration	68	0.753713	6.60396e-07	EDN3, PDGFB, IL6ST, PDGFA, INS-IGF2, EDN1, F2RL1, RPS6KB1, CXCL12, TGFB1, CXCL10, TGFB2, ARHGAP5, S1PR1, INSR, FGF2, ADAM9, EGFR, PLD1, IRS2, ADAM10, PDPN, IL6R, IRS1, MAPK1, SPAG9, VEGFC, HIF1A, F3, RRAS2, LOC100133211, VEGFA, AAMP, PDGFRA, PDGFRB, ADAM17, LOC653882, DRD1, ONECUT1, ERBB4, CSF1, KIT, CBLL1, IGF1R, MIA3, INS, PTK2B, LOC652799, BCL2, SCARB1, THBS1, PIK3R1, APC, COL18A1, FLT1, CREB3…	6723	89	13528	1.53741	0.00415777	2.49484e-05	0.00128753
GOTERM_CC_FAT	GO:0012506~vesicle membrane	103	1.14165	6.68905e-07	SYT1, AP4E1, SYT2, CHMP4A, C16ORF70, CSPG5, WNT2, SYP, CTTNBP2, GP5, DAB2, SLC2A4, LOC653653, FNDC3A, RAB21, RAB27A, SCAMP1, EGFR, MYO6, NCALD, VAMP7, PI4K2A, VAMP2, CAV2, CLCN3, AFTPH, GRB2, COPZ1, GIPC1, ITGB3, SLC32A1, SLC11A1, GAD2, ECE2, TMED10, GAD1, HIP1, AP2M1, DENND1A, LAMP2, ULK1, CLTCL1, COPA, CLTA, CLTB, SEC24A, LDLR, HIP1R, GJA1, BCAN, ANPEP, SYNGR1, VGF, CLTC, AP1S3, AP2B1, AP1S1, A…	6113	151	12782	1.42628	0.000603839	1.31308e-05	0.0010431
GOTERM_BP_FAT	GO:0010942~positive regulation of cell death	267	2.95943	6.90421e-07	DLC1, PTGS2, CADM1, LOC646316, ITSN1, ADORA1, BTK, MAGED1, CUL3, CUL2, BAK1, MAP3K5, AGTR2, CUL5, APP, HTRA2, CD44, RARB, FAS, FOXO3B, MAP2K6, CUL1, WWOX, RAB27A, CRTAM, RARG, PTPRF, RXRA, GRIN2A, RAD9A, BCL2L13, MARK4, BCL2L11, MAPK1, SSTR3, ALOX15B, JUN, RYR2, UNC13B, SIVA1, CDK5R1, HOXA13, STK17B, AKAP13, STK17A, BCL2L1, SCRIB, SERINC3, PLAGL1, AHRR, RAC1, DIABLO, C16ORF5, HIP1, PLAGL2, COL18A…	6723	435	13528	1.23507	0.00434639	2.59274e-05	0.00134606
GOTERM_BP_FAT	GO:0010551~regulation of specific transcription from RNA polymerase II promoter	71	0.786965	7.57823e-07	MEF2C, PPARA, RHOQP2, THRA, FOXA2, PPARG, RHOQ, NFKB1, CITED2, CTNNB1, GATA2, AES, HEY1, GATA6, HEY2, CIITA, TBL1XR1, LBX1, FOXJ1, RXRA, TP53, SCAP, HES1, HHEX, HES5, HNF4A, SMARCA2, SMARCA4, HMGB2, TFE3, TAF9B, TFEB, SRF, TCF7L2, NR1H2, TAL1, VDR, HAND1, MAP3K1, TAF9, GFI1, BCOR, TCF3, CEBPA, TAF2, WDTC1, IKZF2, IKZF1, SMAD7, TBX5, CREB1, SMAD3, KAT5, FOXP3, SIRT1, USF1, USF2, HDAC5, DLX2, HDAC4…	6723	94	13528	1.51985	0.00476969	2.82902e-05	0.00147747
GOTERM_BP_FAT	GO:0016197~endosome transport	48	0.532033	7.7043e-07	ALS2, LOC100133770, RAB9B, CHMP5, VPS54, CHMP7, ZFYVE20, HOOK3, HOOK1, HOOK2, ZFYVE16, VPS4B, VPS4A, RHOB, STX5, M6PR, VTI1A, FLNA, ANKRD27, ADRB2, VAMP7, LYST, RAB14, SORT1, TOM1, ERC1, VPS26A, LOC100128526, SNX17, SNX1, EEA1, ABCA1, SQSTM1, STX16, DOPEY2, VPS35, EHD1, SNAP25, DCLK1, RHOBTB3, FAM160A2, HTT, MON2, AP2A1, RAB35, BET1L, HGS, GOSR1, LRP2, YKT6	6723	58	13528	1.66527	0.00484885	2.85916e-05	0.00150205
GOTERM_BP_FAT	GO:0006892~post-Golgi vesicle-mediated transport	48	0.532033	7.7043e-07	CLTA, AP1B1, RAB9B, AP1G1, C16ORF70, CNO, CLTC, RAB3IP, AP1S3, AP1S1, AP1S2, GBF1, GOPC, PUM1, AP3B2, DNAJC6, LOC653653, CLINT1, FTL, SCAMP1, STX4, SCAMP3, SCAMP2, VTI1B, OPTN, ARRB1, VAMP8, VAMP7, TXNDC5, RAB14, SORT1, VAMP2, STEAP2, SH3GL2, PLDN, AP1M2, FTLP2, MUTED, NAPA, DTNBP1, DOPEY2, SNAP23, EXOC5, HSPA8, OSBPL5, MON2, SCFD1, ARF1, AP2A1, SH3D19, DNM2	6723	58	13528	1.66527	0.00484885	2.85916e-05	0.00150205
GOTERM_BP_FAT	GO:0030522~intracellular receptor-mediated signaling pathway	59	0.653957	7.89094e-07	CYP24A1, RBM4, RBM9, CTNNB1, LOC730429, CCNE1, MLL5, RARA, AR, RARG, RAN, RXRA, SLA2, PTF1A, ESR1, CYP26A1, MED14, ARID1A, RB1, MED13, CDK7, PPARGC1A, PPARGC1B, NRIP1, MED4, NCOA1, NCOA2, NCOA3, NCOA4, MED17, UBR5, NCOA6, PIAS1, CARM1, PMEPA1, MED1, DCBLD2, LOC644006, CREM, PML, FHL2, EGLN2, NR3C1, CALR, CALCOCO1, NR1H2, ALDH1A2, VDR, LOC652346, CYP26B1, PPAP2A, RNF14, FLT1, KLF9, KAT5, BRCA1, YW…	6723	75	13528	1.58293	0.00496602	2.9113e-05	0.00153844
GOTERM_MF_FAT	GO:0046873~metal ion transmembrane transporter activity	207	2.29439	7.96752e-07	CALHM1, SCN3A, SCN3B, SNCA, GRIN3A, ATP2B1, SHKBP1, ATP2B2, CUL5, ATP2B3, ATP2B4, GRIN2B, GRIN2D, KCNK5, CHRNA3, CHRNA2, SCN2B, SCN2A, TRPA1, GRIN2A, ATP2C1, RYR3, RYR1, RYR2, ORAI1, SCN1A, SCN1B, CACNB1, CACNB2, CACNB3, CACNB4, KCNJ2, KCNJ3, KCNMB2, KCNJ1, SLC11A2, SLC11A1, SLC31A2, SLC31A1, TRPC1, TRPC4, TRPC3, TRPC6, TRPC5, LOC100131098, KCNK1, KCNK2, KCNK3, KCNK4, KCNJ4, ATP2A2, KCNJ8, CHRNB2…	6445	328	12983	1.2713	0.00191674	5.32925e-05	0.00139955
GOTERM_MF_FAT	GO:0017076~purine nucleotide binding	1050	11.6382	9.0432e-07	SNORA67, BTK, MAP3K7, MAP3K5, DIRAS1, MAP3K4, DIRAS2, MC1R, MAP3K9, MAP3K8, VPS4B, VPS4A, PIK3CA, DHX35, DHX32, RAB27A, PIK3CG, IKBKAP, KIF5B, MYH1, KIF5A, MYLK3, PIK3CD, MYH2, MYLK4, KIF5C, UBE2J1, MYH4, GEM, SCYL3, MYH9, MARK3, MARK4, MARK1, MAPK1, GLUL, MAPK6, ASCC3, MAPK4, MAPK3, ROR2, ARL8A, MAPK7, ARL8B, EIF2AK3, EIF2AK4, DNAH11, KIF4B, ADSS, KIF4A, WARS2, ARF6, ARF5, RAC2, RAC1, HLA-DOB, D…	6445	1918	12983	1.10279	0.00217524	5.88524e-05	0.0015885
GOTERM_BP_FAT	GO:0007268~synaptic transmission	190	2.10596	9.61283e-07	ALS2, SYT1, SYT4, SYT5, SNCA, ADORA1, CTNNB1, CTTNBP2, APP, GRIN2B, GRIN2D, HTR1D, CHRNA3, HTR1E, PTPRF, SCN2B, KIF5A, GRIN2A, BSN, PDYN, PCLO, CTNNA2, MAPK1, DOC2A, COLQ, CAMK4, HTR7, RAB14, ABAT, PMP22, UNC13C, UNC13B, RAD21L1, SCN1B, CACNB2, PPT1, CACNB4, RIMS1, GAD2, SYPL1, PVRL1, DMD, AGRN, GAD1, HAP1, PLAT, UNC119, NTF3, LOC100131098, HOMER1, KCNK3, VDAC1, RAPSN, TMOD2, CHRNB2, RIT2, CHRNE,…	6723	298	13528	1.28294	0.00604638	3.52595e-05	0.00187414
GOTERM_MF_FAT	GO:0005244~voltage-gated ion channel activity	131	1.45201	9.64903e-07	KCNC2, KCNC1, KCNC4, SCN3A, SCN3B, SHKBP1, KCNU1, GRIN2D, KCNK5, NALCN, KCND2, SCN2B, KCND1, SCN2A, GRIN2A, RYR1, TNFAIP1, CLCN3, SCN1A, SCN1B, KCNA1, KCNA4, CACNB1, CACNB2, KCNA3, KCNA6, CACNB3, CACNB4, KCNA5, KCNJ2, KCNJ3, KCNJ1, KCNS3, KCNS1, KCNS2, SCN9A, HCN4, HCN3, HCN1, HCN2, CACNA2D1, KCNB1, CACNA1I, KCTD1, TOMM40, LOC100131098, KCTD3, KCTD2, KCTD5, CACNA2D3, KCNK1, VDAC2, CACNA2D2, KCNK2…	6445	195	12983	1.35328	0.00232079	6.11425e-05	0.00169492
GOTERM_MF_FAT	GO:0022832~voltage-gated channel activity	131	1.45201	9.64903e-07	KCNC2, KCNC1, KCNC4, SCN3A, SCN3B, SHKBP1, KCNU1, GRIN2D, KCNK5, NALCN, KCND2, SCN2B, KCND1, SCN2A, GRIN2A, RYR1, TNFAIP1, CLCN3, SCN1A, SCN1B, KCNA1, KCNA4, CACNB1, CACNB2, KCNA3, KCNA6, CACNB3, CACNB4, KCNA5, KCNJ2, KCNJ3, KCNJ1, KCNS3, KCNS1, KCNS2, SCN9A, HCN4, HCN3, HCN1, HCN2, CACNA2D1, KCNB1, CACNA1I, KCTD1, TOMM40, LOC100131098, KCTD3, KCTD2, KCTD5, CACNA2D3, KCNK1, VDAC2, CACNA2D2, KCNK2…	6445	195	12983	1.35328	0.00232079	6.11425e-05	0.00169492
GOTERM_BP_FAT	GO:0060021~palate development	30	0.332521	1.05901e-06	TSHZ1, TIPARP, PRRX1, TGFB3, COL2A1, CHD7, LOC643778, ASPH, COL11A2, BCOR, ALX4, ALX1, SGPL1, SATB2, TGFBR1, ARID5B, TGFBR2, SMAD4, LEF1, SMAD2, TBX1, VAX1, GAS1, ACVR2B, MEOX2, PDGFRA, FOXE1, PYGO2, TGFBR3, PLEKHA1, BMPR1A	6723	32	13528	1.88643	0.00665902	3.86194e-05	0.00206466
GOTERM_BP_FAT	GO:0043068~positive regulation of programmed cell death	265	2.93726	1.07249e-06	DLC1, PTGS2, CADM1, LOC646316, ITSN1, ADORA1, BTK, MAGED1, CUL3, CUL2, BAK1, MAP3K5, AGTR2, CUL5, APP, HTRA2, CD44, RARB, FAS, FOXO3B, MAP2K6, CUL1, WWOX, RAB27A, CRTAM, RARG, PTPRF, RXRA, GRIN2A, RAD9A, BCL2L13, MARK4, BCL2L11, MAPK1, SSTR3, ALOX15B, JUN, RYR2, UNC13B, SIVA1, CDK5R1, HOXA13, STK17B, AKAP13, STK17A, BCL2L1, SCRIB, SERINC3, PLAGL1, AHRR, RAC1, DIABLO, C16ORF5, HIP1, PLAGL2, COL18A…	6723	433	13528	1.23148	0.00674353	3.88864e-05	0.00209095
GOTERM_MF_FAT	GO:0046983~protein dimerization activity	324	3.59122	1.26463e-06	ALS2, RAB3GAP2, CADM3, NOG, VAPA, CADM1, MASP1, IL6ST, PGF, VAPB, LOC646316, TPD52, ADORA1, BAK1, MAP3K5, PLOD1, GRIN2B, FAP, MAP3K9, CREB3L2, CREB3L1, SUPT5H, WWOX, CAPNS1, KIAA1804, OLFML2A, MYH9, HNF4A, JUN, VEGFA, PDGFRA, ABAT, EXT2, ADD2, ADD1, CHKA, CLCN3, ENPP1, ERBB3, LOC729342, BDKRB2, BCL2L1, ZNF618, PDSS1, PDSS2, GPD1L, TCF21, ADRB3, SLC11A1, AHRR, PVRL1, PVRL2, IL17F, CDA, TCF4, TCF3,…	6445	542	12983	1.2042	0.00304059	7.80796e-05	0.0022214
GOTERM_BP_FAT	GO:0032582~negative regulation of gene-specific transcription	41	0.454445	1.2995e-06	MEF2C, PPARA, TAF9B, PPARG, NFKB1, VDR, AES, HEY1, HAND1, HEY2, GFI1, BCOR, CIITA, TBL1XR1, WDTC1, BMP2, TNFSF4, IKZF1, FOXJ1, SMAD7, RXRA, SMAD3, KAT5, PROX1, HES1, HDAC5, CDKN1C, HDAC4, HHEX, HDAC3, CDKN1B, HDAC2, HES5, HDAC9, TBL1X, NCOR1, ENG, RBM15, SMARCA2, NCOR2, LOC100129733, SMARCA4	6723	48	13528	1.71875	0.00816505	4.68479e-05	0.00253353
GOTERM_BP_FAT	GO:0006325~chromatin organization	234	2.59366	1.43744e-06	HMGN2, MORF4, LOC646316, HIRA, EPC1, EPC2, BRPF1, HIST1H2BN, BRPF3, H2AFV, HIST1H2BL, HIST1H2BI, H2AFZ, H2AFY, H2AFX, TLK1, TLK2, SUPT5H, H1F0, C11ORF30, RCOR1, HMG20A, HMG20B, SUV420H2, BAZ1B, PRDM5, SUDS3, LOC648822, SUPT6H, SUV420H1, LOC642954, LOC729342, PBRM1, SUPT7L, BCOR, DNMT3B, SUPT16HP, DNMT3A, YEATS4, AEBP2, MLL, PHB, CREBBP, NPM1P21, RNF8, RNF2, SUPT16H, H3F3A, H3F3B, CHAF1A, KLF1, NC…	6723	378	13528	1.24565	0.00902785	5.15262e-05	0.00280246
GOTERM_BP_FAT	GO:0021915~neural tube development	54	0.598537	1.53068e-06	DLC1, FOXA2, LMO4, PAX6, ZEB2, PAX3, GLI2, GLI3, ZIC2, MAP3K7, WNT1, IPMK, TWIST1, ALX1, BCL10, GSC, LOC646626, VANGL2, PROX1, VASP, HES1, MIB1, PSEN1, CFL1, PSEN2, MNX1, TGIF1, TFAP2A, BBS4, FKBP8, SHROOM3, PTK7, TCF7L2, T, RGMA, PFN1, ALDH1A2, OVOL2, TRAF6, HECTD1, BMP4, DVL2, RPGRIP1L, EN1, FZD3, GAS1, CELSR1, FZD6, TSC1, ZIC5, PHGDH, GRLF1, PTCH1, APAF1, CHRD	6723	68	13528	1.59792	0.00961056	5.45581e-05	0.00298422
GOTERM_BP_FAT	GO:0032869~cellular response to insulin stimulus	54	0.598537	1.53068e-06	RHOQP2, INS-IGF2, PPARG, FOXO1, RHOQ, AP3S1, PDE3B, RPE65, FOXO4, GHRHR, AKT1, SLC2A8, EIF4EBP1, PDPK1, EIF4EBP2, GOT1, GAB1, SHC1, INSR, AKT2, GHR, IRS2, BAIAP2, RXRA, PRKCI, SOCS7, STXBP4, UBE2B, IRS1, LPIN1, GRB10, CCND2, DRD1, ENPP1, GRB2, ERBB3, AHSG, PHIP, IGF1R, SORBS1, INS, PCSK9, PIK3R3, PIK3R1, WDTC1, KAT2B, PTPN2, PTPRA, IGF2, APPL1, USF1, HDAC5, ZFP106, PTPN1, HDAC9, PARP1, VLDLR	6723	68	13528	1.59792	0.00961056	5.45581e-05	0.00298422
GOTERM_BP_FAT	GO:0070647~protein modification by small protein conjugation or removal	110	1.21924	1.59098e-06	TMEM189-UBE2V1, LMO7, RNF217, MYLIP, CBX8, LNX1, WWP2, WWP1, UBE2V1P2, FBXO25, ITCH, FBXO24, SOCS7, SUZ12, MIB1, UHRF2, TRIM33, PIAS4, PIAS3, TRIM32, FBXL5, AMFR, PAF1, RNF20, FBXO10, FBXL3, FBXO11, PPIL2, UBE2V1, UBE2V2, ANAPC11, CDC34, TRRAP, RBX1, FBXW7, UBE2D3, UBE2D2, UBE2D3P, OTUD7B, RNF11, FBXO3, RNF167, TRAF7, TRAF6, UBE2D1, FBXO9, RNF14, HECTD1, MUL1, PCNP, UBOX5, UBE2L3, BRCA1, RNF8, RN…	6723	160	13528	1.38339	0.00998729	5.63888e-05	0.00310179
GOTERM_CC_FAT	GO:0005667~transcription factor complex	135	1.49634	1.87453e-06	MMS19, MYOD1, LMO4, ARNT2, RBM4, MED23, TBP, CNOT7, TAF7L, CTNNB1, GTF2E1, GATA6, FOXF1, FOXF2, TBPL1, PITX2, SATB2, RARG, LBX1, RBL2, RCOR2, TAF4B, YY1, RBL1, ARNTL, EP300, HIF1A, HNF4A, JUN, MED17, TFAP2D, HOXA11, SOX2, TAF9B, TFEB, TRRAP, ATF1, STON1-GTF2A1L, TEAD4, HOXA10, NKX2-1, HOXA9, TAF9, TCF4, TCF3, RUNX2, TFDP1, TAF2, DMBX1, TAF4, LOC100130009, EPAS1, SMAD7, SUB1, MAFB, TAF5, TAF8, SMA…	6113	210	12782	1.34418	0.00169127	3.60142e-05	0.00292313
GOTERM_BP_FAT	GO:0010553~negative regulation of specific transcription from RNA polymerase II promoter	36	0.399025	1.96704e-06	MEF2C, PPARA, TAF9B, PPARG, NFKB1, VDR, AES, HEY1, HAND1, HEY2, GFI1, BCOR, CIITA, TBL1XR1, WDTC1, IKZF1, FOXJ1, SMAD7, RXRA, SMAD3, KAT5, HES1, HDAC5, HDAC4, HHEX, HDAC3, HDAC2, HES5, HDAC9, TBL1X, NCOR1, ENG, RBM15, SMARCA2, NCOR2, SMARCA4, LOC100129733	6723	41	13528	1.76681	0.0123334	6.93277e-05	0.00383495
GOTERM_BP_FAT	GO:0032940~secretion by cell	137	1.51851	2.04466e-06	SYT1, EDN3, LTBP2, SYT4, EDN1, SYT6, TXLNA, VPS33B, GHRHR, CXCL10, BDNF, ANK1, MS4A2, RAPGEF4, SCAMP5, RAB27A, SCAMP1, MYO6, VTI1B, PCLO, LAT2, TRIM36, DOC2A, CD40LG, BACE2, VAMP7, PI4K2A, RAB14, VAMP3, UNC13C, UNC13B, EIF2AK3, UNC13A, AKAP3, GLP1R, RAD21L1, ARFGAP3, CCL3, GIPC1, ABCA1, ARFGEF2, PEX5L, ARFGEF1, RIMS1, LLGL1, RIMS4, LLGL2, RIMS3, MIA3, TMED10, SLC30A8, SEC61A2, FCER1A, RAB8A, HTT,…	6723	207	13528	1.33174	0.0128169	7.16627e-05	0.00398626
GOTERM_BP_FAT	GO:0043065~positive regulation of apoptosis	262	2.90401	2.05351e-06	DLC1, PTGS2, CADM1, LOC646316, ITSN1, ADORA1, BTK, MAGED1, CUL3, BAK1, CUL2, MAP3K5, AGTR2, CUL5, APP, HTRA2, CD44, RARB, FAS, FOXO3B, MAP2K6, CUL1, WWOX, RAB27A, CRTAM, RARG, PTPRF, RXRA, GRIN2A, RAD9A, BCL2L13, BCL2L11, MAPK1, SSTR3, ALOX15B, JUN, RYR2, UNC13B, SIVA1, CDK5R1, HOXA13, STK17B, AKAP13, STK17A, BCL2L1, SCRIB, SERINC3, PLAGL1, AHRR, RAC1, DIABLO, C16ORF5, HIP1, PLAGL2, COL18A1, ABR,…	6723	430	13528	1.22604	0.012872	7.15753e-05	0.00400352
GOTERM_BP_FAT	GO:0035148~tube lumen formation	38	0.421193	2.12015e-06	DLC1, BBS4, SHROOM3, LMO4, PTK7, ZEB2, PAX3, ZIC2, MAP3K7, T, RGMA, PFN1, WNT4, OVOL2, TRAF6, IPMK, ALX1, HECTD1, TWIST1, DVL2, BCL10, RET, LOC646626, VANGL2, FZD3, CELSR1, SHANK3, VASP, BCL2L11, FZD6, MIB1, TSC1, CFL1, ZIC5, GRLF1, TGIF1, TFAP2A, PTCH1, APAF1	6723	44	13528	1.73781	0.013287	7.3492e-05	0.00413344
GOTERM_BP_FAT	GO:0051129~negative regulation of cellular component organization	99	1.09732	2.1506e-06	DLC1, RHOQP2, PLXNA3, CAPZA2, CAPZA1, SNCA, LOC646316, TGFB1, EIF4EBP1, PACSIN1, S1PR1, LOC646127, CDC42P2, SCAMP5, LOC651610, PTPRF, TMSB10, THY1, ADD2, SPTB, ADD1, MAP6D1, CAV3, HMGB1, LOC729342, KATNB1, APOC2, ARF6, TTC3, EPHB2, NR1H2, PTK2, RAC1, NPM1, SBDSP1, CLASP1, CLASP2, TMSL3, DNMT3B, TMSL2, ARHGDIA, TMSL1, SMAD7, SMAD6, SPTBN4, NPM1P21, EPB49, FOXP3, NTN1, BRCA1, ATM, RNF6, ULK1, MAP2,…	6723	142	13528	1.40287	0.0134765	7.41401e-05	0.0041928
GOTERM_BP_FAT	GO:0031346~positive regulation of cell projection organization	40	0.443361	2.19654e-06	BBS4, RHOQP2, TNFRSF12A, TGFB3, RHOQ, KIT, CDH4, ACTR3, CDC42, ZFP91, CDC42EP2, ROBO1, TIAM1, LOC652799, MAPT, RAC1, NUMB, CDC42P2, RHOA, RALA, ROBO2, CDC42EP4, NEFL, ARHGDIA, APC, ZFP91-CNTF, ARHGEF1, PTPRF, PLXNB1, LIMK1, LOC642132, TGFBR1, PLXNB2, MAP1B, ITGA2, SMAD1, NTN1, NUMBL, AMIGO1, NTRK3, PRKCQ, CNTF, NDEL1, LOC653882, SEMA4D, NGFR, NGF	6723	47	13528	1.71251	0.0137624	7.53123e-05	0.00428237
GOTERM_BP_FAT	GO:0035108~limb morphogenesis	73	0.809133	2.39401e-06	NOG, FGF9, DICER1, GNA12, GDF5, PRRX1, TP63, HOXD13, GJA5, GLI3, HOXD10, CTNNB1, BAK1, LOC643778, RAB23, RARB, ASPH, ALX4, BAK1P1, PITX1, FLVCR1, TWIST1, FGF4, ALX1, RARG, LEF1, MBNL1, MMP13, HOXD9, HOXC10, MSX1, HOXC11, GNAQ, PSEN1, KIAA1715, PSEN2, GNAS, MED1, SMARCA4, WNT5A, LMBR1, HOXA13, HOXA11, COL2A1, GREM1, ALDH1A2, CHD7, ECE1, FBXW4, CYP26B1, HOXA10, HOXA9, FBN2, TBX3, TBX5, TBX4, FTO, R…	6723	99	13528	1.48374	0.0149903	8.16389e-05	0.00466735
GOTERM_BP_FAT	GO:0035107~appendage morphogenesis	73	0.809133	2.39401e-06	NOG, FGF9, DICER1, GNA12, GDF5, PRRX1, TP63, HOXD13, GJA5, GLI3, HOXD10, CTNNB1, BAK1, LOC643778, RAB23, RARB, ASPH, ALX4, BAK1P1, PITX1, FLVCR1, TWIST1, FGF4, ALX1, RARG, LEF1, MBNL1, MMP13, HOXD9, HOXC10, MSX1, HOXC11, GNAQ, PSEN1, KIAA1715, PSEN2, GNAS, MED1, SMARCA4, WNT5A, LMBR1, HOXA13, HOXA11, COL2A1, GREM1, ALDH1A2, CHD7, ECE1, FBXW4, CYP26B1, HOXA10, HOXA9, FBN2, TBX3, TBX5, TBX4, FTO, R…	6723	99	13528	1.48374	0.0149903	8.16389e-05	0.00466735
GOTERM_BP_FAT	GO:0035023~regulation of Rho protein signal transduction	73	0.809133	2.39401e-06	DLC1, ALS2, PREX1, LPAR2, ITSN2, LPAR1, ITSN1, TTN, MCF2L, TIAM2, TIAM1, NET1, ARHGEF4, ARHGEF3, ARHGEF2, ARHGEF1, BCR, STMN3, RALBP1, ARHGEF7, FOXJ1, ARHGEF18, ARHGEF6, ARHGEF5, ARHGAP27, ARHGEF17, ARHGEF9, ARHGEF15, ARHGEF12, ECT2, ARHGEF10, FARP1, ARHGEF11, NDEL1, KALRN, FGD1, AKAP13, CDH2, SCRIB, MCF2L2, PLEKHG4, PLEKHG3, PLEKHG2, FICD, PLEKHG1, PTK2B, PLEKHG7, SOS1, PLEKHG6, SOS2, PLEKHG5, R…	6723	99	13528	1.48374	0.0149903	8.16389e-05	0.00466735
GOTERM_MF_FAT	GO:0008022~protein C-terminus binding	98	1.08623	2.82635e-06	XRCC5, CADM1, CTNNB1, ATP2B2, DAB2, VPS4B, VPS4A, SLC4A1, CIITA, BCL10, MAGI1, BAIAP2, TOPBP1, OPTN, FOXN3, EP300, PIAS3, PEX26, HSPB7, CAV3, MRE11A, PXK, COIL, SRC, SFRS15, NIPBL, BLOC1S2, PABPC1, ARL6IP5, YEATS4, MYO1C, HPCAL4, CNKSR3, SREBF2, ATP2A2, SMARCC1, SMARCC2, ABL1, FPGT, CACNA1B, PEX5, PRDX3, KCNJ11, LOC730031, KCNIP3, TRIM3, CEP250, DLG4, CSK, TOP2B, TOP2A, NSF, DLG1, CTBP1, LOC64662…	6445	141	12983	1.4001	0.00678275	0.000170132	0.00496459
GOTERM_MF_FAT	GO:0005088~Ras guanyl-nucleotide exchange factor activity	66	0.731545	2.8859e-06	ALS2, PREX1, ITSN2, TTN, ITSN1, MCF2L, RGL1, RGL2, RCBTB2, TIAM2, TIAM1, RAPGEF5, DOCK10, RAPGEF2, SNHG3-RCC1, NET1, ARHGEF4, ARHGEF3, ARHGEF2, ARHGEF1, BCR, ARHGEF7, MADD, ARHGEF18, ARHGEF6, ARHGEF5, ARHGEF17, ARHGEF15, ARHGEF9, ARHGEF12, ECT2, ARHGEF10, FARP1, ARHGEF11, RIN2, KALRN, LOC100133567, FGD1, AKAP13, RCC1, MCF2L2, PLEKHG4, PLEKHG3, PLEKHG2, DOCK2, PLEKHG1, RASGRP4, PLEKHG7, SOS1, PLEK…	6445	88	12983	1.51082	0.00692517	0.00016948	0.0050692
GOTERM_MF_FAT	GO:0004721~phosphoprotein phosphatase activity	112	1.24141	3.05476e-06	C20ORF57, PDP2, CTDSPL, STYX, PTPN23, PTPN21, LOC442113, DNAJC6, CTDSP1, CTDSP2, PPP4C, PTPRJ, PTPRK, PTPRM, PTPRF, PTPRG, PTPRN2, PTPRR, PTPRS, LOC100134291, PTPRT, PTPRU, PPP1CC, PPP1CB, PTPRO, PTPDC1, CTDSPL2, PPP1CA, PPP5C, SSH1, SSH2, DUSP10, ACP2, PPP1R3D, DUSP19, DUSP13, DUSP15, PTPLA, DUSP16, SBF1P1, PPTC7, PTPN9, PTPN3, PTPN18, MAP2K1, PTPN2, PTPN5, PTPN4, DUSP22, PTPN13, PTPN12, PTPN11,…	6445	165	12983	1.36737	0.00732889	0.000175125	0.0053658
GOTERM_BP_FAT	GO:0006605~protein targeting	141	1.56285	3.05678e-06	GRPEL2, XPO1, LTBP2, XPO5, TGFB3, SRP19, TGFB1, TGFB2, CRY2, TRAK2, TIMM9, TRAK1, KIF13B, RAB27A, MCM3AP, MYO6, RAN, FUT10, SIX3, SIX2, LOC100129272, OPTN, ARNTL, MAPK1, JUN, PEX26, AKAP5, AKAP6, SDCBP, SRP72, ARL6IP1, PACS1, DRD1, MTX3, MTX2, KATNB1, AKAP12, CACNB1, GIPC1, LOC100131463, CALR, CDC37, SLC11A1, MACF1, LOC652346, DUSP16, TRAM1, SEC61A1, RANBP17, TAOK2, HTT, TOMM40, ICMT, CBLB, PRICK…	6723	215	13528	1.31963	0.0191005	0.000103679	0.00595945
GOTERM_BP_FAT	GO:0051493~regulation of cytoskeleton organization	95	1.05298	3.11522e-06	DLC1, XPO1, RHOQP2, CEP76, PDGFA, CAPZA2, EDN1, CAPZA1, LOC646316, CXCL12, CTNNB1, WNT2, CTTNBP2, S1PR1, LOC646127, STMN3, ROCK2, TMSB10, PROX1, NEBL, ARPC1A, ARPC1B, AKAP5, ADD2, SPTB, MAP6D1, ADD1, CAV3, CAV2, CAV1, ACTR3B, ELN, LOC729342, KATNB1, ARF6, ARPC5, CDC42EP2, PFN2, MACF1, RAC1, NPM1, SBDSP1, CLASP1, CLASP2, TMSL3, TMSL2, TMSL1, SPTBN4, NPM1P21, SMAD3, MYO1F, EPB49, BRCA1, P2RX7, CDKN…	6723	136	13528	1.40558	0.0194621	0.000105096	0.00607338
GOTERM_BP_FAT	GO:0016331~morphogenesis of embryonic epithelium	47	0.520949	3.17069e-06	DLC1, BBS4, SHROOM3, LMO4, JAG2, PTK7, ZEB2, PAX3, GLI2, CTNNB1, ZIC2, MAP3K7, T, RGMA, PFN1, ALDH1A2, WNT4, OVOL2, ALDH1A3, TRAF6, IPMK, ALX1, HECTD1, TWIST1, DVL2, BCL10, RET, HTT, LOC646626, VANGL2, GRSF1, PCDH8, FZD3, CELSR1, SHANK3, VASP, FZD6, MIB1, VEGFC, TSC1, CFL1, ZIC5, GRLF1, TGIF1, TFAP2A, PTCH1, APAF1, TBX18	6723	58	13528	1.63057	0.0198052	0.000106398	0.00618152
GOTERM_BP_FAT	GO:0021953~central nervous system neuron differentiation	35	0.387941	3.40408e-06	DCC, DRD1, PLXNA3, SOX1, DRD2, SOX5, HPRT1, GLI2, EPHB3, NR2E1, MYCBP2, EPHB2, ARX, HOXA1, LINGO1, PTK2, BCL11B, LHX6, PAFAH1B1, POU4F1, DCX, LHX8, DCLK1, PRKCA, NR4A2, NEUROG2, LMX1A, LEP, ATP7A, ASCL1, NDEL1, GNAQ, FOXG1, CHRNB2, CACNA1A	6723	40	13528	1.76067	0.0212474	0.000113625	0.00663652
GOTERM_BP_FAT	GO:0046777~protein amino acid autophosphorylation	64	0.709377	3.54059e-06	CAD, CAMKK2, WNT2, AKT1, ACVR1B, CTTNBP2, CSNK2A1, CLK3, PAK2, MAP3K9, CLK4, PRKACA, PAK1, INSR, EGFR, IRAK1, MYO3A, TRPM7, CSNK1G2, KIAA1804, PIM1, STK4, RIPK1, EIF2S1, MAP3K10, ERN1, PDGFRA, PDGFRB, LOC653882, MAPK7, LRRK2, MAP3K13, EIF2AK3, MAP3K12, MAP3K11, CAV2, NEK2, CAMK2G, KIT, UHMK1, IGF1R, PTK2, MAP3K3, MAP3K1, LOC652799, LMTK2, CAMK2D, LMTK3, YES1, CAMK2A, AATK, FLT3, TGFBR1, NLK, MEX3…	6723	85	13528	1.51507	0.02209	0.00011756	0.00690265
GOTERM_CC_FAT	GO:0016585~chromatin remodeling complex	54	0.598537	3.58061e-06	MORF4L1, RSF1, MORF4, HR, CSNK2A1, SIN3A, SMARCD2, SMARCD1, TBL1XR1, SATB2, RBBP4, KIF11, MTA2, ESR1, MTA1, ARID1A, RB1, ARID1B, RBBP7, MBD2, NRIP1, BAZ1B, SMARCE1, SMARCA5, SMARCA1, SMARCA2, SUDS3, SMARCA4, LOC642954, ING2, TAL1, GATAD2A, ACTL6A, BAZ2A, ASF1A, CHD4, CHD3, KAT2B, SUV39H1, SAP18, APPL1, CSNK2A1P, APPL2, SIRT2, HDAC5, HDAC4, HDAC3, HDAC2, SMARCC1, SMARCC2, PHF21A, HDAC9, TBL1X, NCO…	6113	71	12782	1.5903	0.00322808	6.73581e-05	0.00558352
GOTERM_BP_FAT	GO:0048706~embryonic skeletal system development	59	0.653957	3.59657e-06	NOG, NDST1, FGF9, TGFB3, PRRX1, HOXD1, ZEB1, GLI3, HOXD10, HOXC6, PCGF2, HOXC9, HOXC5, ALX4, COL11A1, ALX1, SATB2, TBX15, GSC, SIX2, SIX4, HOXD9, ACVR2A, EYA1, HOXD3, TFAP2A, KIAA1217, GNAS, COL1A1, RBP4, TAPT1, DSCAML1, COL2A1, HOXA2, HOXA3, HOXA4, HOXA5, HOXA7, NKX3-2, HOXA9, TGFBR1, MYF5, TGFBR2, HSPG2, TBX1, GAS1, HOXB3, HOXB4, DLX2, DLX1, HOXB2, HOXB7, SP1, HOXB8, GFPT1, HOXB5, SP3, HOXB6, H…	6723	77	13528	1.54181	0.0224353	0.000118793	0.00701177
GOTERM_BP_FAT	GO:0001838~embryonic epithelial tube formation	37	0.410109	3.61578e-06	DLC1, BBS4, SHROOM3, LMO4, PTK7, ZEB2, PAX3, ZIC2, MAP3K7, T, RGMA, PFN1, WNT4, OVOL2, TRAF6, IPMK, ALX1, HECTD1, TWIST1, DVL2, BCL10, RET, LOC646626, VANGL2, FZD3, CELSR1, SHANK3, VASP, FZD6, MIB1, TSC1, CFL1, ZIC5, GRLF1, TGIF1, TFAP2A, PTCH1, APAF1	6723	43	13528	1.73143	0.0225538	0.000118805	0.00704923
GOTERM_CC_FAT	GO:0005578~proteinaceous extracellular matrix	194	2.1503	3.7074e-06	CTHRC1, LTBP1, LTBP2, OGN, DSPP, HMCN1, CTGF, COL12A1, COL10A1, MATN2, MATN3, WNT10A, WNT10B, MATN1, CRTAP, PRELP, ADAMTS7, ADAMTS6, ADAMTS9, EGFLAM, ADAMTS8, COLQ, NAV2, VEGFA, LOC100133829, ADAMTS1, LAMC2, LAMC1, ADAMTS3, ADAMTS5, ADAMTS4, ELN, DAG1, CALR, LAMB4, LAMB3, KAL1, AGRN, BMP4, COL18A1, CCDC80, CHI3L1, ECM2, COL16A1, EMILIN2, EMILIN3, LAMA2, LAMA4, LAMA3, COL21A1, FGF9, NPNT, MMP28, M…	6113	320	12782	1.26764	0.00334219	6.83198e-05	0.00578123
GOTERM_BP_FAT	GO:0048736~appendage development	75	0.831301	3.711e-06	NOG, FGF9, DICER1, GNA12, GDF5, PRRX1, TP63, HOXD13, GJA5, GLI3, HOXD10, CTNNB1, BAK1, LOC643778, RAB23, RARB, ASPH, NR2F2, ALX4, BAK1P1, PITX1, FLVCR1, TWIST1, FGF4, ALX1, RARG, LEF1, MBNL1, MMP13, HOXD9, HOXC10, MSX1, HOXC11, GNAQ, PSEN1, KIAA1715, PSEN2, GNAS, MED1, SMARCA4, WNT5A, LMBR1, HOXA13, HOXA11, COL2A1, GREM1, ALDH1A2, CHD7, ECE1, FBXW4, CYP26B1, HOXA10, HOXA9, FBN2, TBX3, TBX5, TBX4,…	6723	103	13528	1.46519	0.0231408	0.000121302	0.00723486
GOTERM_BP_FAT	GO:0060173~limb development	75	0.831301	3.711e-06	NOG, FGF9, DICER1, GNA12, GDF5, PRRX1, TP63, HOXD13, GJA5, GLI3, HOXD10, CTNNB1, BAK1, LOC643778, RAB23, RARB, ASPH, NR2F2, ALX4, BAK1P1, PITX1, FLVCR1, TWIST1, FGF4, ALX1, RARG, LEF1, MBNL1, MMP13, HOXD9, HOXC10, MSX1, HOXC11, GNAQ, PSEN1, KIAA1715, PSEN2, GNAS, MED1, SMARCA4, WNT5A, LMBR1, HOXA13, HOXA11, COL2A1, GREM1, ALDH1A2, CHD7, ECE1, FBXW4, CYP26B1, HOXA10, HOXA9, FBN2, TBX3, TBX5, TBX4,…	6723	103	13528	1.46519	0.0231408	0.000121302	0.00723486
GOTERM_CC_FAT	GO:0030427~site of polarized growth	44	0.487697	3.76876e-06	MYO5A, GPRIN1, CDK5R1, EXOC8, SNCA, UTRN, ABI1, DFNB31, TIAM2, PTK2B, MAPT, TOR1A, LRRTM1, EXOC4, PAFAH1B1, SNAP25, APC, NGEF, STX3, PTPRF, ARHGEF7, STMN2, MAP1B, OTX2, PRKCI, DOCK7, DPYSL3, DPYSL2, BASP1, RUFY3, DCTN2, THY1, TSC1, PSEN1, GSK3B, NTRK2, TMOD2, FKBP15, ERC2, MYH14, NRSN1, APBB2, MAP3K12, MYH10	6113	55	12782	1.67276	0.00339742	6.80617e-05	0.00587691
GOTERM_CC_FAT	GO:0008021~synaptic vesicle	57	0.631789	3.81052e-06	SYT1, CADM1, SYT4, SYT5, SYT2, C16ORF70, SYT3, SYT9, BCAN, SYT6, SYT7, SYNGR1, SYP, DMXL2, GRIN2B, SV2B, SV2A, SCAMP1, STX1A, SVOP, PCLO, DOC2A, STXBP5, PI4K2A, SEMA4C, RAB5A, SIAH1, LRRK2, SLC40A1, RAB3A, RAB3B, PPT1, ATP6V1G2, GIPC1, SYPL2, AMPH, SLC32A1, SYNPR, GAD2, SYPL1, SYN1, SYN2, SLC30A3, APBA1, ICA1, SYT10, SYT11, GRIN1, SNAPIN, NPY1R, SYNGR3, SLC17A7, SLC17A8, SLC17A6, GRIA2, SYTL4, TP…	6113	76	12782	1.56822	0.003435	6.74666e-05	0.00594203
GOTERM_BP_FAT	GO:0060348~bone development	87	0.964309	3.89038e-06	FGF18, CYP24A1, NOG, CASR, THRA, PTGS2, FGF9, INS-IGF2, TUFT1, ENAM, GABBR1, TGFB3, GLI2, MMP2, PAX1, SLC26A2, TGFB1, CBFB, PEX7, DSPP, SBDS, CTGF, ANKRD11, WWOX, GHR, IHH, EGFR, SATB2, MMP14, MMP13, PTHLH, CTSK, AMBN, CHRDL1, NAB2, NAB1, SORT1, FOXC1, STC1, GNAS, COL1A1, LOC100128265, EXT2, EIF2AK3, IBSP, TWSG1, ACHE, HOXA11, FHL2, COL2A1, SOX9, AHSG, HOXA2, INS, BCL2, JUND, SBDSP1, TRAF6, AXIN2…	6723	123	13528	1.42326	0.0242457	0.00012651	0.00758455
GOTERM_BP_FAT	GO:0006811~ion transport	443	4.91022	4.15801e-06	SLC9A9, SLC9A8, SLC9A6, SCN3A, SLC9A5, SLC9A4, SCN3B, SLC9A2, GRIN3A, SHKBP1, CTTNBP2, GRIN2B, AQP11, GRIN2D, KCNK5, VPS4B, IBTK, SCN2B, SCN2A, GRIN2A, RYR3, RYR1, RYR2, SLC30A10, ORAI1, SCN1A, SCN1B, CACNB1, CACNB2, CACNB3, KIAA1919, CACNB4, KCNJ2, KCNJ3, KCNJ1, ATP6V0C, CLCC1, ATP11B, VDAC2, KCNK1, KCNK2, KCNK3, KCNK4, VDAC1, KCNJ4, LASP1, KCNJ8, CHRNE, SLC9A1, KCNAB3, KCNAB2, CACHD1, KCNAB1, S…	6723	768	13528	1.16068	0.0258918	0.000134519	0.00810629
GOTERM_MF_FAT	GO:0035091~phosphoinositide binding	73	0.809133	4.17113e-06	SYT1, HIP1R, AKT1, PIGK, PICALM, NISCH, ZFYVE16, ZFYVE1, SH3PXD2B, ZCCHC2, PLD1, SH3PXD2A, CCDC88A, SGK3, PIK3C2A, INPPL1, PIK3C2B, RPS6KC1, KIF16B, ANXA2P1, ZCCHC14, ANXA2P3, THY1, SBF2, ZFYVE28, SNX13, SNX10, C6ORF145, SNX19, SNX9, SNX18, SNAP91, SNX6, SNX15, SNX5, SNX17, SNX7, SNX16, SNX2, SNX1, EEA1, SNX4, PXK, SNX3, PFN2, LANCL2, SNX21, SNX22, SCARB1, SNX24, PHLDA3, PIK3R1, APBA1, SNX20, HIP…	6445	100	12983	1.47053	0.00999382	0.000233556	0.00732667
GOTERM_BP_FAT	GO:0048534~hemopoietic or lymphoid organ development	166	1.83995	4.38027e-06	XRCC5, MAEA, LMO2, WNT3A, STAT5B, TIRAP, JAG2, ITPKB, JAG1, IL15, TPD52, CIAPIN1, CBFB, TGFB1, IL10, CTNNB1, TGFB2, IL11, BAK1, MLL5, CDC42P2, PATZ1, ACIN1, FAS, BAK1P1, MYST3, FLVCR1, SGPL1, TTC7A, TAZ, RELB, FUT10, IL25, EOMES, DLL1, SIX4, MYH9, BCL2L11, DCLRE1C, PGM3, CD40LG, VEGFA, LOC653882, RPL22P11, ADD2, ADD1, TWSG1, ONECUT1, SOX4, SFXN1, CACNB4, SOX6, ITGB1, TAL1, DOCK2, HOXA3, LOC652346…	6723	260	13528	1.28471	0.0272568	0.000140986	0.0085396
GOTERM_BP_FAT	GO:0032868~response to insulin stimulus	73	0.809133	4.40371e-06	PPARA, RHOQP2, INS-IGF2, PPARG, PDE3B, AP3S1, FOXO1, RHOQ, RPS6KB1, RPE65, FOXO4, VGF, IL10, GHRHR, ACVR1C, SLC2A8, AKT1, EIF4EBP1, PDPK1, EIF4EBP2, GOT1, GAB1, SHC1, INSR, AKT2, GHR, AR, IRS2, EGR2, LYN, SOCS3, BAIAP2, RXRA, PRKCI, SOCS7, STXBP4, LPIN1, UBE2B, IRS1, PRKCQ, GRB10, ADM, CCND2, SORT1, RBP4, DRD1, ENPP1, ERBB3, GRB2, AHSG, PHIP, IGF1R, SORBS1, INS, PCSK9, PIK3R3, PIK3R1, WDTC1, KAT2…	6723	100	13528	1.4689	0.0274006	0.000141021	0.00858528
GOTERM_BP_FAT	GO:0043193~positive regulation of gene-specific transcription	65	0.720461	4.56409e-06	MEF2C, RHOQP2, PPARG, SPI1, TGFB3, RHOQ, RORB, IL10, CTNNB1, CITED2, GATA2, GATA6, GATA4, NR2F2, TP53, PROX1, PPARGC1A, SCAP, HES1, HHEX, HIF1A, HNF4A, HES5, BPTF, SMARCA1, SMARCA2, MAPRE3, SMARCA4, HMGB2, TNF, TFE3, TFEB, TRIM16, SRF, TCF7L2, ARNT, NR1H2, HAND1, MAP3K1, TAF9, TCF3, HNRNPAB, CEBPA, TAF2, IL4, TESC, IKZF2, TBX5, CREB1, PSRC1, SMAD3, IGF1, SMAD2, FOXP3, USF1, USF2, ATF6, HDAC5, HDA…	6723	87	13528	1.50337	0.0283843	0.000145418	0.00889794
GOTERM_CC_FAT	GO:0030175~filopodium	26	0.288184	4.95703e-06	ABI2, ABI1, RDX, FAM65B, VCAM1, CDC42, EZR, TIAM2, LOC100129652, CDC42P2, MSN, FGD4, FZD9, NF2, MYO3A, PDPN, BAIAP2, ERMN, FSCN1, ACTN2, SLC9A3R1, RAPH1, RUFY3, VASP, PPP1R9B, PPP1R9A, NGDN, ANTXR1	6113	28	12782	1.9416	0.00446621	8.60772e-05	0.0077298
GOTERM_BP_FAT	GO:0016311~dephosphorylation	105	1.16382	5.08125e-06	C20ORF57, PDP2, STYX, PTPN23, PTPN21, LOC442113, PTPRJ, PTPRK, PTPRM, PTPRF, PTPRG, PTPRN2, PTPRR, PTPRS, LOC100134291, PTPRT, PTPRU, PPP1CC, PPP1CB, PTPRO, PTPDC1, PPP1CA, PPP5C, LPPR4, PPP2R3A, SSH1, SSH2, DUSP10, THTPA, DUSP19, DUSP13, DUSP15, PTPLA, DUSP16, SBF1P1, PTPN9, PTPN3, PTPN18, PTPN2, PTPN5, PTPN4, DUSP22, PTPN13, PTPN12, PTPN11, DUSP28, PTPN1, PTENP1, CDC14A, CDC14B, SYNJ1, PTEN, RN…	6723	154	13528	1.37195	0.0315493	0.000161081	0.00990614
GOTERM_MF_FAT	GO:0005261~cation channel activity	174	1.92862	5.15578e-06	KCNC2, CALHM1, KCNC1, KCNC4, SCN3A, SCN3B, GRIN3A, CNGB3, SHKBP1, KCNU1, CUL5, GRIN2B, GRIN2D, KCNK5, MS4A2, NALCN, CHRNA3, CHRNA2, KCND2, SCN2B, KCND1, SCN2A, TRPA1, GRIN2A, CNGA3, CNGA2, KCNT1, KCNT2, RYR3, RYR1, RYR2, TNFAIP1, ORAI1, SCN1A, SCN1B, KCNA1, CACNB1, KCNA4, CACNB2, KCNA3, KCNA6, CACNB3, CACNB4, KCNA5, KCNJ2, KCNJ3, KCNJ1, KCNMB2, KCNS3, KCNS1, KCNS2, SCN9A, HCN4, HCN3, HCN1, TRPC1,…	6445	275	12983	1.27458	0.0123384	0.000282123	0.00905616
GOTERM_BP_FAT	GO:0032446~protein modification by small protein conjugation	92	1.01973	5.27922e-06	TMEM189-UBE2V1, RNF217, LMO7, MYLIP, CBX8, LNX1, WWP2, WWP1, UBE2V1P2, FBXO25, FBXO24, ITCH, SOCS7, SUZ12, MIB1, UHRF2, PIAS4, TRIM33, PIAS3, TRIM32, FBXL5, PAF1, AMFR, RNF20, FBXL3, FBXO10, FBXO11, PPIL2, UBE2V1, UBE2V2, CDC34, ANAPC11, RBX1, FBXW7, UBE2D3, UBE2D2, UBE2D3P, RNF11, TRAF7, FBXO3, RNF167, TRAF6, UBE2D1, FBXO9, RNF14, HECTD1, MUL1, PCNP, UBOX5, UBE2L3, BRCA1, RNF8, RNF7, VCP, NEDD4,…	6723	132	13528	1.40244	0.0327581	0.00016652	0.0102921
GOTERM_CC_FAT	GO:0030027~lamellipodium	53	0.587453	5.64972e-06	ALS2, JUB, SH3RF1, NRBP1, WASF1, WASF2, ITSN1, CTNNB1, ACTR3, AKT1, CTTN, SPRY1, TIAM2, GSN, FAP, PIK3CA, AKT2, DBNL, PLD1, PTPRM, CCDC88A, PDPN, SCYL3, VASP, CTNNA2, NME2, NME1, WASL, PARVA, SLC39A14, FGD1, SSH1, CTNND1, ABI2, NEDD9, ABI1, RDX, CDH2, PXN, PTK2, RAC1, FGD5, FGD6, FGD3, FGD4, TESC, NF2, SWAP70, RAPH1, NME1-NME2, TSC1, AMOT, CYFIP1, ANTXR1, APBB2	6113	70	12782	1.58315	0.00508872	9.62541e-05	0.00880991
GOTERM_BP_FAT	GO:0008283~cell proliferation	263	2.9151	5.9382e-06	XRCC5, OSMR, PGF, MORF4, GFER, CTNNB1, SHB, BAK1, CUL5, GAB1, INSIG1, GNG2, RAPGEF3, CUL1, CRTAM, CYP1A1, RXRB, PDPN, RXRA, EMX2, PIM1, VTI1B, LOC100134291, CD40, PIM2, DCTN2, VEGFC, GLUL, UHRF1, UHRF2, PRDM4, CD40LG, UBR5, VEGFA, PELO, NANOGP8, RBP4, CDK5R1, CDV3, GNAI2, ERBB4, ELN, BCL2L2, EPHB4, SCRIB, ARX, TAL1, SLC11A1, SLC29A2, LOC652799, RAC1, SBDSP1, PEMT, MTCP1, LHX9, NUDC, GNAT1, BMP4, …	6723	436	13528	1.21378	0.0367711	0.000186372	0.0115767
GOTERM_CC_FAT	GO:0030426~growth cone	43	0.476613	6.22252e-06	MYO5A, GPRIN1, CDK5R1, EXOC8, SNCA, UTRN, ABI1, DFNB31, TIAM2, PTK2B, MAPT, TOR1A, LRRTM1, EXOC4, PAFAH1B1, SNAP25, APC, NGEF, STX3, PTPRF, ARHGEF7, STMN2, MAP1B, OTX2, DOCK7, DPYSL3, DPYSL2, BASP1, RUFY3, DCTN2, THY1, TSC1, PSEN1, GSK3B, NTRK2, TMOD2, FKBP15, ERC2, MYH14, NRSN1, APBB2, MAP3K12, MYH10	6113	54	12782	1.66502	0.0056032	0.000104049	0.00970307
GOTERM_CC_FAT	GO:0009986~cell surface	208	2.30548	6.29676e-06	CYP3A4, GPR125, IL6ST, STRC, PDLIM2, L1CAM, CD53, APP, S1PR1, CD44, AQP11, RARA, FAS, KLRD1, ADAM9, PTPRK, PTPRR, PTPRT, CD40, THY1, CCR5, CD34, F3, BACE2, VEGFA, BACE1, DCBLD2, CLCN3, LPPR4, ENPP1, RTP1, CALR, EPHB4, KCNJ3, SLC11A2, ALCAM, CD69, LOC652799, DMD, KAL1, PVRL2, TMEM123, AGRN, FCER1A, TGFBR2, AREGB, BTLA, NOTCH2, CD59, NTRK2, NLGN4X, TGFBR3, CHRNB2, TREML2, AREG, ENG, SLC46A2, ENOX2,…	6113	348	12782	1.24977	0.00566985	0.000103376	0.00981882
GOTERM_MF_FAT	GO:0016791~phosphatase activity	159	1.76236	6.42005e-06	C20ORF57, IMPAD1, PDP2, CTDSPL, STYX, PGAM1, PTPN23, PTPN21, LOC442113, NT5C3, DNAJC6, PHOSPHO1, CTDSP1, CTDSP2, ENOPH1, PPP4C, NANP, PTPRJ, PTPRK, PTPRM, PTPRF, PTPRG, PTPRN2, PDXP, PTPRR, PTPRS, LOC100134291, PTPRT, PTPRU, PPP1CC, PTPDC1, PTPRO, PPP1CB, CTDSPL2, PPP1CA, PPP5C, LPPR2, LPPR4, PFKFB4, SSH1, PFKFB3, PFKFB2, SSH2, NT5C1B, DUSP10, ACP2, OCRL, G6PC3, G6PC2, PPP1R3D, DUSP19, DUSP13, DU…	6445	249	12983	1.28632	0.0153406	0.000343486	0.0112767
GOTERM_BP_FAT	GO:0046578~regulation of Ras protein signal transduction	137	1.51851	6.46623e-06	ALS2, DLC1, LPAR2, ITPKB, ITSN2, LPAR1, ITSN1, TTN, TBC1D19, TBC1D15, S1PR1, TBC1D17, TIAM2, GBF1, TBC1D12, TIAM1, TBC1D14, TBC1D13, GIT2, TBC1D9B, NET1, BCR, STMN3, PSD3, PSD4, PSD2, TBC1D22B, FARP1, TBC1D22A, PLCE1, NDEL1, SGSM1, SGSM2, TBC1D8B, KALRN, ARFGAP2, FGD1, ARFGAP3, AKAP13, ARF6, ARFGEF2, ARFGEF1, SCRIB, MCF2L2, FICD, KRAS, RAC1, FGD5, FGD6, LOC100129773, IQSEC1, FBXO8, FGD3, IQSEC2, …	6723	210	13528	1.31272	0.0399746	0.000201938	0.0126061
GOTERM_BP_FAT	GO:0016567~protein ubiquitination	84	0.931057	6.65182e-06	TMEM189-UBE2V1, TSG101, RNF217, LMO7, MYLIP, CBX8, LNX1, AKT1, WWP2, WWP1, UBE2V1P2, FBXO25, ITCH, FBXO24, VCPIP1, UBE2A, SOCS7, HERC2, UBE2H, TMEM189, RBBP6, UBE2B, UBE2N, SUZ12, MIB1, UHRF2, TRIM33, TRIM32, UBC, FBXL5, SIAH1, CAND1, AMFR, PAF1, USP22, SIAH2, CHFR, RNF20, FBXO10, FBXL3, FBXO11, UBE3A, PPIL2, UBE2V1, UBE2V2, CDC73, CDC34, ANAPC11, CBLL1, UBE3C, PRPF19, UBE2D3, FBXW7, UBE2D3P, UBE…	6723	119	13528	1.42037	0.0410981	0.00020671	0.0129678
GOTERM_CC_FAT	GO:0045211~postsynaptic membrane	91	1.00865	6.91544e-06	LZTS1, CLSTN2, GABRB3, GABRB2, CLSTN3, GRIK2, GABRB1, GLRA3, GRIK3, CLSTN1, UTRN, GLRA2, GABBR1, STRN, GRIN3A, GABBR2, CPEB1, ADORA1, GRIN2B, GRIN2D, GOPC, DLG4, CHRNA3, DLG2, SHC4, DLG1, GRID1, CHRNA2, KCNMA1, GABRG2, ANKS1B, ARC, MPDZ, TANC1, GRIN2A, PSD3, PJA2, GRM3, CHRM5, MAGEE1, KLHL17, CHRM2, SEMA4F, CHRM1, GRM7, FAIM2, GRASP, ADORA2A, CRIPT, ERBB3, CABP1, SCRIB, PRR7, GPHN, GABRP, SYNPO, …	6113	135	12782	1.40946	0.00622521	0.000111506	0.0107835
GOTERM_MF_FAT	GO:0022836~gated channel activity	193	2.13922	6.97407e-06	SCN3A, SCN3B, GRIN3A, SHKBP1, GRIN2B, GRIN2D, KCNK5, CHRNA3, GRID1, CHRNA2, SCN2B, SCN2A, GRIN2A, RYR3, RYR1, RYR2, ORAI1, SCN1A, CLCN3, SCN1B, CACNB1, CACNB2, CACNB3, CACNB4, KCNJ2, KCNJ3, KCNMB2, KCNJ1, TRPC1, TRPC4, TRPC3, TRPC6, TRPC5, LOC100131098, KCNK1, VDAC2, KCNK2, KCNK3, KCNK4, VDAC1, KCNJ4, KCNJ8, CHRNB2, CLCN6, CHRNE, CLCN4, CLCN5, KCNJ16, KCNJ15, KCNJ18, KCNAB3, KCNAB2, KCNAB1, GLRA3…	6445	310	12983	1.25414	0.0166534	0.000365012	0.0122498
GOTERM_BP_FAT	GO:0006351~transcription, DNA-dependent	183	2.02838	7.56066e-06	SCAF1, CDX2, THRA, THRB, LMO4, HOXD13, MED23, TBP, FOXO4, CBFB, TAF7L, GTF2E1, GATA3, TARDBP, MED26, MED27, GATA4, SUPT5H, TBPL1, POU2AF1, RREB1, TAF4B, GABPA, NKX2-8, MED14, HNF4G, MED13, PPARGC1A, C10ORF2, AHR, DDIT3, ELL2, BTF3L1, HIF1A, TCFL5, PTRF, PRDM4, MED17, MNT, SMARCA5, SHOX, NFE2L1, NFE2L2, NFE2L3, MYNN, CCRN4L, ELL, TAF9B, SOX5, BMPR2, MYEF2, ARNT, STON1-GTF2A1L, TROVE2, TCERG1, NKX3…	6723	292	13528	1.26107	0.0465806	0.000233798	0.0147395
GOTERM_BP_FAT	GO:0021700~developmental maturation	73	0.809133	7.90173e-06	PPARD, MAEA, PTGS2, PPARG, FOXO3, KCNIP2, MMP2, CBFB, GHRHR, BTK, CTNNB1, TGFB2, SYP, AKT1, NRCAM, GATA2, WNT1, APP, BARX2, CD44, DLG4, FOXO3B, IHH, KCNMA1, RECK, SOX10, RET, RXFP2, STXBP1, HES1, RND1, GNAQ, PSEN1, EREG, HES5, PSEN2, DLD, VEGFA, DMC1, RAB3A, IRX5, ERBB4, TFCP2L1, MREG, SOX8, CDH5, PTK2B, MTCH1, LEFTY2, KCNE1, LHX6, AGRN, RUNX2, RUNX3, AXIN1, CEBPA, PLP1, EPAS1, MAP1B, GRIN1, FOXA…	6723	101	13528	1.45436	0.04863	0.000243152	0.0154044
GOTERM_BP_FAT	GO:0021954~central nervous system neuron development	29	0.321436	8.12167e-06	DCC, DRD1, PLXNA3, SOX1, DRD2, GLI2, EPHB3, HPRT1, NR2E1, MYCBP2, EPHB2, ARX, LINGO1, PTK2, PAFAH1B1, LHX6, LHX8, DCX, DCLK1, PRKCA, NR4A2, NEUROG2, LEP, ATP7A, ASCL1, NDEL1, GNAQ, FOXG1, CHRNB2	6723	32	13528	1.82355	0.0499492	0.000248706	0.0158331
GOTERM_BP_FAT	GO:0006470~protein amino acid dephosphorylation	92	1.01973	8.59505e-06	C20ORF57, PDP2, STYX, PTPN23, PTPN21, LOC442113, PTPRJ, PTPRK, PTPRM, PTPRF, PTPRG, PTPRN2, PTPRR, PTPRS, LOC100134291, PTPRT, PTPRU, PPP1CC, PTPRO, PTPDC1, PPP1CB, PPP1CA, PPP5C, PPP2R3A, SSH1, SSH2, DUSP10, DUSP19, DUSP13, DUSP15, PTPLA, DUSP16, SBF1P1, PTPN9, PTPN18, PTPN3, PTPN2, PTPN5, PTPN4, DUSP22, PTPN13, PTPN12, PTPN11, DUSP28, PTPN1, PTENP1, CDC14A, CDC14B, PTEN, RNGTT, PPP2R1A, EYA3, S…	6723	133	13528	1.3919	0.0527824	0.000261929	0.0167559
GOTERM_MF_FAT	GO:0003924~GTPase activity	137	1.51851	8.61959e-06	GNA13, SEPT4, RHOQP2, TUBB2B, TUBB2A, EIF5, HBS1L, GNA12, EIF5B, RRAD, RAB1A, DIRAS1, DIRAS2, MC1R, CDC42P2, RALB, RALA, RRAS, TUBG1, GNG3, GNG5, SAR1A, RAB27A, GTPBP2, GTPBP1, GTPBP4, GTPBP3, OPA1, RAN, EIF2S3, EEF2, GEM, RND2, RND3, RND1, RAB18, LOC100133211, RAB14, ARL8A, RAB13, ARL8B, EEFSEC, GBP3, SEPT9, GBP1, RAB7A, GNAI3, GNAI2, GNAI1, MRAS, ARFRP1, ARF6, ARF5, LOC100131294, TUBB, KRAS, RA…	6445	211	12983	1.30795	0.0205421	0.000441521	0.0151399
GOTERM_BP_FAT	GO:0007049~cell cycle	445	4.93239	9.00173e-06	JUB, TUBB2B, TUBB2A, WTAP, CTNNB1, CUL3, CUL2, CDCA8, CUL5, APP, MC1R, MAP3K8, VPS4B, VPS4A, TLK1, TLK2, CCNA2, STAG2, MAP2K6, CUL1, STAG1, CCAR1, PDPN, HMG20B, SKP1, MYH9, MARK4, NCAPD3, RAD1, MAPK1, PPP1CA, RCC2, MAPK6, MAPK4, MAPK3, PELO, MAPK7, LOC642954, RCC1, KIAA1009, DUSP13, TNKS, TCF3, SPIN2B, LFNG, NUDC, SPIN2A, SEPT14, YEATS4, MAP2K1, NPM1P21, GAS2, PCNP, GAS1, SEPT10, GAS7, SEPT11, AT…	6723	776	13528	1.1539	0.0552096	0.000273002	0.0175486
GOTERM_BP_FAT	GO:0045216~cell-cell junction organization	31	0.343605	9.32954e-06	SHROOM2, TLN1, CLDN19, TLN2, TGFB3, GJA1, STRN, CXADR, GJA5, TGFB1, VCL, TGFB2, GJC1, CDC42, CD9, NUMB, CDC42P2, APC, PARD6B, MPZ, NF2, SMAD7, PRKCI, SMAD3, NLGN2, CTNNA1, NUMBL, TJP1, HNF4A, NLGN4X, DSG1, AMOT, CXADRP2	6723	35	13528	1.78223	0.0571616	0.000281589	0.0181877
GOTERM_BP_FAT	GO:0040017~positive regulation of locomotion	71	0.786965	9.41701e-06	EDN3, PDGFB, IL16, IL6ST, PDGFA, INS-IGF2, EDN1, F2RL1, RPS6KB1, CXCL12, TGFB1, CXCL10, TGFB2, ARHGAP5, S1PR1, INSR, FGF2, ADAM9, PRKCA, EGFR, IRS2, PLD1, ADAM10, PDPN, IL6R, IRS1, MAPK1, SPAG9, VEGFC, HIF1A, F3, RRAS2, LOC100133211, VEGFA, AAMP, PDGFRA, PDGFRB, ADAM17, LOC653882, DRD1, ONECUT1, ERBB4, CSF1, CBLL1, KIT, IGF1R, MIA3, INS, PTK2B, LOC652799, BCL2, SCARB1, THBS1, PIK3R1, APC, COL18A1…	6723	98	13528	1.45782	0.0576818	0.000282875	0.0183582
GOTERM_BP_FAT	GO:0003001~generation of a signal involved in cell-cell signaling	63	0.698293	1.01798e-05	SYT1, CYB5R4, EDN3, HNF1B, SYT4, EDN1, VGF, GHRHR, BDNF, SNPH, TRPV4, RAPGEF4, STX1A, STX4, MYO6, LYN, NRXN3, PCLO, GRM4, ACVR2B, DOC2A, GRM2, DGAT1, PSEN1, GHRH, RAB14, EIF2AK3, UNC13B, GLP1R, PPFIA3, RAB3A, PLDN, YWHAZ, RAD21L1, CAMK2G, GIPC1, CACNB4, RIMS1, FKBP1B, HRH3, SYN1, SYN2, SLC30A8, SNAP25, APBA1, FCER1A, TBX3, HTT, NLGN1, LIN7B, LOC100131098, LIN7C, SMAD2, SNAPIN, LIN7A, LEP, P2RX7, …	6723	85	13528	1.49139	0.0622059	0.000304337	0.0198451
GOTERM_BP_FAT	GO:0034329~cell junction assembly	35	0.387941	1.0384e-05	DLC1, JUB, TLN1, CLDN19, TLN2, STRN, GJA1, ITGB3, GJA5, VCL, GJC1, CD9, ARHGAP6, PDPK1, SORBS1, PTK2B, BCL2, APC, FN1, PARD6B, PTPRK, TAOK2, SMAD7, ACTN1, ACTN2, CTNNA1, THY1, TJP1, TNS1, ITGA6, ITGA5, DSG1, AMOT, TESK2, LAMC1	6723	41	13528	1.71773	0.0634131	0.000308976	0.0202431
GOTERM_BP_FAT	GO:0030097~hemopoiesis	151	1.67369	1.03914e-05	XRCC5, MAEA, LMO2, WNT3A, STAT5B, TIRAP, JAG2, ITPKB, JAG1, IL15, TPD52, CIAPIN1, CBFB, TGFB1, IL10, CTNNB1, TGFB2, IL11, BAK1, MLL5, CDC42P2, PATZ1, FAS, ACIN1, BAK1P1, MYST3, FLVCR1, SGPL1, TTC7A, TAZ, RELB, FUT10, EOMES, IL25, DLL1, MYH9, DCLRE1C, PGM3, CD40LG, VEGFA, LOC653882, RPL22P11, ADD2, ADD1, TWSG1, ONECUT1, SOX4, SFXN1, SOX6, ITGB1, TAL1, DOCK2, LOC652346, LOC652799, RTKN2, HOXA9, TRA…	6723	236	13528	1.28746	0.0634571	0.000307746	0.0202576
GOTERM_BP_FAT	GO:0051726~regulation of cell cycle	204	2.26114	1.07774e-05	EDN3, PTGS2, EDN1, STAT5B, LOC646316, LOC442113, CITED2, BAK1, APP, SFRS5, H2AFX, CCNA2, PTPRK, GTPBP4, CYP1A1, ROCK2, PIM1, PIM3, RAD9A, PROX1, RAD1, UHRF2, HNF4A, PRDM4, ALOX15B, JUN, FOXG1, MNT, NEK6, CDK5R1, CDK5R2, HOXA13, NEK2, LOC729342, AFAP1L2, CHEK1, RCC1, CALR, OBFC2A, SCRIB, CDC37, PIN1, ADCYAP1, LIF, INS, HEXIM1, SBDSP1, TCF3, BMP4, BMP2, TP53BP2, SMAD6, SPHK1, NPM1P21, SMAD3, CDC23,…	6723	331	13528	1.24015	0.0657351	0.000317684	0.02101
GOTERM_BP_FAT	GO:0044087~regulation of cellular component biogenesis	97	1.07515	1.08095e-05	DLC1, RHOQP2, CAPZA2, LOC646316, CAPZA1, EDN1, TGFB3, WNT2, CTTNBP2, EIF4EBP1, LOC646127, S1PR1, CDC42P2, RALA, TMSB10, PROX1, AHR, ARPC1A, ARPC1B, LOC653882, ADD2, SPTB, ADD1, CAV3, CAV2, HMGB1, BBS4, CAV1, ACTR3B, ELN, ARF6, ARPC5, SRF, PTK2, CDC42EP2, PVRL1, LOC652799, RAC1, AGRN, CDC42EP4, TMSL3, TMSL2, TMSL1, TGFBR1, SMAD6, SPTBN4, GRIN1, SMAD3, EPB49, CDKN1B, TSC1, SPTBN2, SPTBN1, CHRNB2, L…	6723	142	13528	1.37453	0.0659241	0.000317148	0.0210725
GOTERM_BP_FAT	GO:0043583~ear development	69	0.764797	1.12142e-05	NOG, FGF9, PDGFA, MYO7A, WNT3A, USH1G, EDN1, JAG2, TGFB3, PRRX1, SOBP, JAG1, PAX2, ZIC1, TGFB1, DFNB31, WNT1, SPRY2, ATP2B2, BDNF, KCNQ4, MCOLN3, COL11A1, CDH23, KCNMA1, MYO6, GSC, OTX1, SIX2, DLL1, SIX4, PROX1, SLC9A3R2, BCL2L11, HES1, DDR1, EYA1, HES5, CLIC5, FOXG1, PDGFRA, CUX1, SHROOM2, TSHZ1, TCAP, SOX2, COL2A1, HOXA1, HOXA2, CHD7, ECE1, BCL2, PRKRA, NKX3-2, POU3F4, GFI1, MAFB, NEUROG1, FZD3…	6723	95	13528	1.46149	0.068306	0.000327497	0.0218614
GOTERM_BP_FAT	GO:0001503~ossification	81	0.897805	1.13592e-05	FGF18, CYP24A1, NOG, CASR, THRA, PTGS2, FGF9, TUFT1, INS-IGF2, ENAM, GABBR1, TGFB3, GLI2, MMP2, SLC26A2, TGFB1, CBFB, PEX7, DSPP, SBDS, CTGF, WWOX, IHH, EGFR, SATB2, MMP14, MMP13, PTHLH, CTSK, AMBN, CHRDL1, NAB2, NAB1, SORT1, FOXC1, GNAS, STC1, COL1A1, EXT2, EIF2AK3, IBSP, TWSG1, ACHE, FHL2, COL2A1, AHSG, HOXA2, INS, BCL2, JUND, SBDSP1, TRAF6, AXIN2, RUNX2, BMP4, BMP3, BMP2, BMP1, COL13A1, KLF10,…	6723	115	13528	1.41729	0.0691579	0.000330202	0.022144
GOTERM_BP_FAT	GO:0001655~urogenital system development	78	0.864553	1.1519e-05	NOG, HNF1B, PGF, WFS1, HOXD13, TP63, GLI2, PAX2, GLI3, BDNF, SPRY1, GPC3, CD44, OSR1, AQP11, PAX8, ROBO2, RARB, SGPL1, RET, AR, ARID5B, SOX11, LEF1, SIX2, PROX1, BCL2L11, GZF1, EYA1, SDC1, PLCE1, ACVR2B, HOXC11, ALOX15B, PDGFRB, PYGO2, ADAMTS1, FOXC1, CA2, ACVR1, RBP4, HOXA13, PKHD1, HOXA11, TIPARP, RRM2B, GREM1, WT1, TCF21, ALDH1A2, ALDH1A3, BCL2, PKD2, NKX3-1, PCSK9, C1GALT1, HELLS, APC, BMP4, …	6723	110	13528	1.42683	0.0700957	0.00033331	0.0224554
GOTERM_BP_FAT	GO:0033043~regulation of organelle organization	140	1.55176	1.20653e-05	DLC1, EDN3, RHOQP2, XPO1, PDGFA, CEP76, CAPZA2, CAPZA1, SNCA, LOC646316, EDN1, CXCL12, CTNNB1, WNT2, CTTNBP2, S1PR1, LOC646127, CDC42P2, TLK1, TLK2, INSR, IL1A, LOC651610, STMN3, ROCK2, TMSB10, PPARGC1A, PROX1, NEBL, TNKS2, ARPC1A, ARPC1B, AKAP5, NEK6, ADD2, SPTB, ADD1, MAP6D1, CAV3, CAV2, CAV1, HOXA13, ACTR3B, NEK2, ELN, LOC729342, KATNB1, ARF6, ARPC5, RCC1, PIN1, CDC42EP2, PFN2, MACF1, INS, LOC…	6723	217	13528	1.29819	0.0732952	0.000347521	0.0235203
GOTERM_CC_FAT	GO:0044420~extracellular matrix part	80	0.886721	1.2145e-05	FGF9, SLC1A3, HMCN1, GRIN2B, COL12A1, COL11A2, COL11A1, USH2A, COL10A1, LAD1, SCUBE3, CILP, ANXA2P1, ANXA2P3, EGFLAM, COLQ, VEGFA, COL1A2, MFAP1, ADAMTS1, MFAP2, LAMC2, COL1A1, LAMC1, COL24A1, MFAP4, MFAP5, FRAS1, ACHE, TNC, COL3A1, DAG1, COL2A1, TIMP2, TIMP3, SMOC2, COL9A1, LAMB4, LAMB3, COL17A1, COL9A3, COL7A1, SMOC1, COL6A3, ACAN, AGRN, ENTPD1, COL8A2, PRSS12, FN1, COL4A4, COL18A1, COL4A3, COL…	6113	117	12782	1.42971	0.0109071	0.000192385	0.0189374
GOTERM_MF_FAT	GO:0005089~Rho guanyl-nucleotide exchange factor activity	56	0.620705	1.22146e-05	ALS2, PREX1, ITSN2, TTN, ITSN1, MCF2L, TIAM2, TIAM1, DOCK10, NET1, ARHGEF4, ARHGEF3, ARHGEF2, BCR, ARHGEF1, ARHGEF7, ARHGEF18, ARHGEF6, ARHGEF5, ARHGEF17, ARHGEF15, ARHGEF9, ARHGEF12, ECT2, ARHGEF10, FARP1, ARHGEF11, KALRN, FGD1, AKAP13, MCF2L2, PLEKHG4, PLEKHG3, DOCK2, PLEKHG2, PLEKHG1, PLEKHG7, PLEKHG6, SOS1, SOS2, PLEKHG5, FGD5, FGD6, FGD3, FGD4, C9ORF100, NGEF, VAV3, ABR, MCF2, DOCK9, TRIO, L…	6445	74	12983	1.52443	0.0289847	0.000612584	0.0214538
GOTERM_CC_FAT	GO:0031090~organelle membrane	592	6.56174	1.33534e-05	HCCS, SLC9A9, SLC9A6, SGMS2, C16ORF70, SGMS1, OGDH, WTAP, SYP, EPC1, CTTNBP2, ERO1LB, VPS4B, VPS4A, LOC653653, RAB27A, ACAA2, OPA1, GATM, VPS41, BCL2L11, NME4, RYR3, RYR1, HSD11B1, RYR2, ARL8A, ARL8B, EIF2AK3, TRAPPC3, CYP1B1, CYP51A1, MTX3, MTX2, RER1, BCL2L2, BCL2L1, LOC100131463, ARFGEF2, HADHA, HADHB, INS, PEMT, TNKS, LFNG, GPD2, PHB, ATP11B, VDAC2, VDAC1, CYP7B1, SYNE2, ARF1, TSGA10, GK, SPN…	6113	1096	12782	1.12942	0.0119858	0.000207878	0.0208215
GOTERM_CC_FAT	GO:0030662~coated vesicle membrane	54	0.598537	1.42111e-05	COPA, SYT1, CLTA, SEC24A, CLTB, LDLR, AP4E1, HIP1R, C16ORF70, BCAN, SYNGR1, CLTC, AP1S3, SYP, AP1S1, DAB2, AP1S2, NECAP2, NECAP1, LOC653653, SV2A, SEC24C, GOLGA5, SEC23A, SCAMP1, EGFR, STX1A, MYO6, NCALD, LDLRAP1, ARCN1, PI4K2A, SEMA4C, VAMP2, COPG, SEC23B, EPN2, RAB3A, AFTPH, COPZ1, ATP6V1G2, SLC32A1, GAD2, SYN1, SYN2, HIP1, ICA1, DENND1A, SLC17A7, SLC17A8, SLC17A6, GRIA2, AP2A1, SLC18A3, CLTCL1	6113	73	12782	1.54673	0.0127507	0.000217479	0.0221587
GOTERM_CC_FAT	GO:0044433~cytoplasmic vesicle part	119	1.319	1.63453e-05	SYT1, AP4E1, PDGFB, PDGFA, SYT2, F13A1, CHMP4A, C16ORF70, TGFB3, CSPG5, MMRN1, TGFB1, TGFB2, WNT2, SYP, CTTNBP2, DAB2, GP5, APP, LOC653653, RAB21, RAB27A, SCAMP1, EGFR, MYO6, ACTN4, NCALD, ACTN1, ACTN2, VEGFC, F5, SERPINF2, VAMP7, VEGFA, DLD, PI4K2A, VAMP2, CAV2, AFTPH, COPZ1, ITGB3, SLC32A1, SLC11A1, ECE2, GAD2, FGA, TMED10, EGF, SRGN, FN1, HIP1, AP2M1, DENND1A, LAMP2, ULK1, CLTCL1, COPA, CLTA, …	6113	187	12782	1.33061	0.0146515	0.000245968	0.025486
GOTERM_BP_FAT	GO:0043408~regulation of MAPKKK cascade	77	0.853469	1.64194e-05	FGF19, SH3RF1, ZAK, FGF9, ATP6AP2, GRIK2, INS-IGF2, LEPR, EDN1, LPAR2, ZEB2, TLR4, LPAR1, PDCD4, IL11, CTNNB1, TGFB2, AKT1, MAP3K7, LOC646890, ZFP91, MAP3K5, GRIN2B, MDFIC, MAP3K9, GAB1, PAK1, INSR, AKT2, DBNL, KIAA1804, LOC100134291, FGF21, IL6R, GRM1, OSM, GRM4, MAP4K5, ADRB2, RIPK1, HIPK3, MAP3K10, SEMA4C, RIPK2, MAP3K11, CAV3, CAV1, TNF, PTPLAD1, CD24L4, MAP4K1, TIMP2, LOC646050, LIF, ADRB3, …	6723	109	13528	1.42146	0.0984056	0.000470755	0.0320069
GOTERM_BP_FAT	GO:0007179~transforming growth factor beta receptor signaling pathway	47	0.520949	1.65595e-05	ACVRL1, PDGFB, LTBP2, PDGFA, GDF5, TGFB3, LOC729590, TGFB1, TGFB2, MAP3K7, FOS, FNTA, ZFYVE9, LOC643778, ADAM9, PTPRK, LOC100134291, LEFTY1, ARRB2, JUN, COL1A2, TGFBRAP1, ACVR1, FMOD, CCL2, FUT8, USP9Y, USP9X, COL3A1, PML, LOC652346, MAP3K1, LEFTY2, KLF10, SMAD6, TGFBR1, CREB1, NLK, TGFBR2, SMAD5, SMAD4, SMAD3, DUSP22, SMAD2, SMAD1, GDF10, TGFBR3, BAMBI, ENG, HPGD, BMPR1A	6723	60	13528	1.57622	0.0992027	0.000472626	0.0322802
GOTERM_BP_FAT	GO:0007156~homophilic cell adhesion	90	0.997562	1.66337e-05	CADM3, CADM1, L1CAM, CDH22, CDH20, ROBO1, ROBO2, CDH24, CDH23, PCDHGA12, PCDHGA10, RET, PTPRM, PCDHGA11, PTPRF, LOC642132, PTPRT, NPTN, PCDH20, DSCAML1, ITGB1, PCDHAC2, PCDHAC1, PVRL1, PVRL2, PCDHA10, PCDHA11, PCDHA12, PCDHA13, PCDH10, CELSR3, CELSR2, CELSR1, PCDH17, PCDH19, PCDH18, DSG4, DSG3, FREM2, DSG1, PCDHA6, PCDHA7, PCDHA8, PCDHA2, CLSTN2, PCDHA3, CLSTN3, PCDHA4, CLSTN1, PCDHGA9, PCDHA5, P…	6723	131	13528	1.38243	0.0996238	0.000472603	0.0324246
GOTERM_CC_FAT	GO:0005901~caveola	41	0.454445	1.67124e-05	DLC1, CAV3, CAV2, SLC27A1, DRD1, CAV1, ATP1B1, ERBB4, LDLR, PTGS2, BMPR2, FASLG, ADRBK1, SRC, TUBB, PRR3, MDC1, SDPR, LOC643778, SLC2A1, NOS3, SCARB1, C6ORF136, INSR, KCNMA1, SLC8A1, FLOT2, FLOT1, CBL, TGFBR2, LOC100131098, ATP1A2, LOC442308, IRS1, CDH13, ADRB2, PTRF, TUBBP2, NRM, TUBBP1, LRP8, JAK2, CACNA1C, LIPE, F2R, BMPR1A	6113	52	12782	1.64864	0.0149781	0.00024737	0.0260584
GOTERM_MF_FAT	GO:0032559~adenyl ribonucleotide binding	820	9.08889	1.68632e-05	SNORA67, BTK, MAP3K7, MAP3K5, MAP3K4, MAP3K9, MAP3K8, VPS4B, PIK3CA, VPS4A, DHX35, DHX32, PIK3CG, IKBKAP, KIF5B, MYH1, KIF5A, MYLK3, PIK3CD, MYH2, MYLK4, KIF5C, UBE2J1, MYH4, SCYL3, MYH9, MARK3, MARK4, MARK1, MAPK1, GLUL, MAPK6, ASCC3, MAPK4, MAPK3, ROR2, MAPK7, EIF2AK3, EIF2AK4, DNAH11, KIF4B, KIF4A, WARS2, HLA-DOB, DHX57, KIF3B, KIF3A, TAOK2, TAOK1, TAOK3, ATP11B, ACACA, ATP11A, ATP11C, ACACB, …	6445	1497	12983	1.10343	0.0397935	0.00082837	0.0296175
GOTERM_BP_FAT	GO:0006402~mRNA catabolic process	36	0.399025	1.71882e-05	NCBP2, NCBP1, C17ORF71, EIF2C1, PNPT1, RNH1, HSPA1A, HSPA1B, AUH, ZFP36L1, LOC643446, ZFP36L2, PARN, RBM8A, WIBG, EIF3E, HNRNPD, KIAA0427, ZFP36, PAN2, UPF2, PAN3, UPF1, SMG6, SMG5, SMG7, ZHX2, SMG1, RNPS1, CASC3, LOC100131261, UPF3A, UPF3B, GSPT1, DCP2, DCP1A, PNRC2, EIF2C3, EIF2C4	6723	43	13528	1.68463	0.102768	0.000486165	0.0335054
GOTERM_BP_FAT	GO:0001841~neural tube formation	34	0.376857	1.74787e-05	DLC1, BBS4, SHROOM3, LMO4, PTK7, ZEB2, PAX3, ZIC2, MAP3K7, T, RGMA, PFN1, OVOL2, TRAF6, IPMK, ALX1, HECTD1, TWIST1, DVL2, BCL10, LOC646626, VANGL2, FZD3, CELSR1, VASP, FZD6, MIB1, TSC1, CFL1, ZIC5, GRLF1, TGIF1, TFAP2A, PTCH1, APAF1	6723	40	13528	1.71037	0.104411	0.000492173	0.0340716
GOTERM_CC_FAT	GO:0031226~intrinsic to plasma membrane	651	7.21569	1.76139e-05	KCNE1L, SGMS2, SCN3A, OSMR, RCE1, GRIN3A, SHKBP1, APP, AGTR2, GRIN2B, MC1R, GRIN2D, KCNK5, HTR1D, HTR1E, ADAM9, PTPRJ, PTPRK, TYRO3, PTPRM, PTPRF, SCN2B, PTPRG, PDPN, SCN2A, LIFR, GRIN2A, PTPRS, PTPRU, MYH9, PTPRO, THY1, NPC1, SSTR3, SSTR1, F3, BACE1, TMPRSS11F, ST14, RYR1, ROR2, DCBLD2, ORAI1, IL1R1, SCN1A, ERBB3, CACNB2, KCNJ2, KCNJ3, KCNJ1, SLC29A1, ADRB3, SLC29A2, SYPL1, PROCR, TGFBR1, PHB, T…	6113	1215	12782	1.12034	0.0157797	0.000256507	0.0274639
GOTERM_CC_FAT	GO:0005938~cell cortex	96	1.06407	1.79843e-05	SEPT3, SEPT2, NRBP1, MAEA, CAPZA2, SNCA, UTRN, CTNNB1, ACTG1, LOC100129652, ITCH, SLC4A1, COL10A1, DBNL, MYO6, ACTN4, MYH2, RAI14, RIC8B, MYH9, FNBP1L, RYR1, LAMC2, SEPT6, SEPT7, ADD3, SEPT8, SPTB, CAV1, PKHD1, AKAP12, NEDD9, ARF6, GIPC1, ANLN, LLGL1, MACF1, CLASP1, CLASP2, SEPT14, PARD6B, TRPC4, MAP2K1, EPB41, SPTBN4, NDFIP1, ARFIP2, MYO1F, EPB49, SEPT10, SEPT11, SEPT12, FNBP1, TSC1, LASP1, NEDD…	6113	146	12782	1.37487	0.0161088	0.000257745	0.0280414
GOTERM_CC_FAT	GO:0030659~cytoplasmic vesicle membrane	92	1.01973	1.87047e-05	SYT1, COPA, CLTA, CLTB, SEC24A, LDLR, AP4E1, HIP1R, SYT2, CHMP4A, C16ORF70, BCAN, GJA1, CSPG5, SYNGR1, CLTC, VGF, WNT2, SYP, AP1S3, CTTNBP2, DAB2, GP5, AP2B1, AP1S1, AP1S2, NECAP2, DLG4, NECAP1, SV2A, LOC653653, GOLGA5, SEC24C, RAB21, RAB27A, EGFR, SCAMP1, SEC23A, STX1A, MYO6, NCALD, RPH3AL, CACNG4, CFTR, LDLRAP1, KIF1B, VAMP7, PI4K2A, ARCN1, RAB5A, SEMA4C, VAMP2, COPG, RAB11FIP1, SEC23B, EPN2, C…	6113	139	12782	1.38394	0.0167487	0.000263879	0.0291645
GOTERM_CC_FAT	GO:0043197~dendritic spine	32	0.354689	1.87467e-05	ALS2, DRD1, CDK5R1, LZTS1, CNN3, CRIPT, CALD1, STRN, GIPC1, ADRBK1, SLC1A2, SLC1A3, GRIN2B, SYNPO, DNM3, ANKS1B, ARC, KCND2, NOS1, DLGAP3, GRIN1, GRIA3, ACTN2, ATP1A2, GRM1, SEPT11, PPP1R9B, P2RX4, PPP1R9A, GRM3, OPHN1, MYH10	6113	38	12782	1.7608	0.0167859	0.000260403	0.0292299
GOTERM_MF_FAT	GO:0017124~SH3 domain binding	69	0.764797	1.88772e-05	MTSS1, SYNJ1, UVRAG, GJA1, ARHGAP17, CD2AP, FAM125A, ARHGAP6, MAPT, ARHGAP1, SH3BGR, SYNJ2, DNAJC6, QKI, CNTNAP1, MICAL1, NCKIPSD, RAPGEF1, ADAM9, KHDRBS1, KHDRBS3, KHDRBS2, ADAM10, INPPL1, BAIAP2, SOCS7, ARHGAP27, RAD9A, SIRPA, VASP, ELMO2, ELMO1, CCDC6, SH2D2A, ZNF384, SH3KBP1, ADAM17, ADAM19, ADAM12, USP8, FUT8, ABI2, AFAP1L2, DOCK1, SOS1, INPP5D, BAIAP2L2, DTX1, TP53BP2, CBL, DENND1A, EFS, SH…	6445	96	12983	1.44787	0.0444389	0.000908719	0.0331541
GOTERM_BP_FAT	GO:0032870~cellular response to hormone stimulus	91	1.00865	1.90551e-05	ADCY3, RHOQP2, ADCY1, THRA, ADCY2, ADCY7, PGF, ADCY6, STAT5B, FOXO1, PDE3B, RPE65, RPS6KB1, LOC442113, FOXO4, GHRHR, SLC2A8, PRKAR2B, PRKAR2A, EIF4EBP1, EIF4EBP2, GOT1, GAB1, GNG2, PRKACA, GNG3, PRKACB, INSR, GNG5, GNG7, IRS2, SOCS2, RXRA, BAIAP2, SOCS7, IRS1, JUNB, GRB10, DRD1, ENPP1, GRB2, ERBB3, AHSG, INS, PTPN2, ITGA2, USF1, PTPN11, HDAC5, PRKAR1A, PTPN1, PARP1, HDAC9, DNAJC25-GNG10, INS-IGF2…	6723	133	13528	1.37677	0.113275	0.000534168	0.037144
GOTERM_MF_FAT	GO:0046982~protein heterodimerization activity	134	1.48526	1.94612e-05	RAB3GAP2, JDP2, THRA, PDGFB, VAPA, VAPB, PGF, PDGFA, ARNT2, LOC646316, TGFB3, TPD52, ADORA1, TGFB1, TGFB2, RGL2, BAK1, LOC646127, GRIN2B, ROBO1, ROBO2, SUPT5H, BAK1P1, EGFR, KCND2, CAPNS1, LOC642132, HIF1A, PDGFRA, SDCBP, EXT2, TFAP2E, ADD2, ADD1, ITGAL, CLCN3, GCLC, MCL1, ADORA2A, ERBB3, LOC729342, SOX5, KATNB1, APOC2, RRAGA, BCL2L1, BDKRB2, SOX6, RRAGD, ITGB1, PDSS1, GCLM, PDSS2, ARNT, PEF1, PV…	6445	208	12983	1.29776	0.0457819	0.000918461	0.0341797
GOTERM_BP_FAT	GO:0008344~adult locomotory behavior	43	0.476613	2.07905e-05	SNCG, SCN1A, DRD1, DRD2, HEXA, SNCA, NTAN1, CNP, CACNB4, HOXD10, KLHL1, APP, CHD7, FXN, HTRA2, GRIN2D, PAFAH1B1, CDH23, DMBX1, KCNMA1, GLRB, C1ORF25, EFNB3, SPTBN4, GRIN1, TBCE, ATP1A3, NR4A2, LOC100131098, ATP1A2, NTSR1, HOXD9, ATXN1, EPHA4, GRM2, EPS8, HOXB8, PBX3, CACNA1C, CLN8, TSHR, CACNA1A, NGF, OPRD1	6723	54	13528	1.6023	0.12293	0.000580222	0.0405261
GOTERM_CC_FAT	GO:0001726~ruffle	50	0.554201	2.15754e-05	ALS2, MTSS1, TLN1, TLN2, WASF2, CD2AP, CTTN, LOC100129652, PDE4A, ARHGAP1, SYNJ2, DBNL, MYO6, TRPM7, PDPN, BAIAP2, MYH9, SLC9A3R1, MTMR14, NME2, NME1, RAB5A, ADAM17, GNAS, THEM4, LCP1, FBXO10, MYO5A, FGD1, TNFRSF12A, DIAPH1, ARF6, RDX, ITGB1, TPM1, EZR, FGD5, FGD6, RASA1, FGD3, FGD4, TESC, PLEK, NF2, ARFIP2, GAS7, NME1-NME2, S100B, ITGA5, LAYN, RAB34, CYFIP1, SGEF	6113	67	12782	1.56041	0.0192942	0.00029515	0.0336397
GOTERM_BP_FAT	GO:0010627~regulation of protein kinase cascade	157	1.74019	2.21789e-05	FGF19, SLC44A2, ZAK, VAPA, TMEM189-UBE2V1, IL6ST, GRIK2, ATP6AP2, TBK1, EDN1, TSPAN6, TLR4, LPAR2, LPAR1, ITSN1, TGFB1, CTNNB1, TGFB2, IL11, MAP3K7, GPR89C, ZFP91, GPR89B, MAP3K5, TMEM9B, GRIN2B, MDFIC, MIER1, MAP3K9, GAB1, UBE2V1P2, INSR, GPR89A, DBNL, BCL10, GOLT1B, KIAA1804, SOCS1, LOC100134291, PIM2, FGF21, CD40, MAP4K5, HNF4A, ATP2C1, F3, RIPK2, TNFAIP3, NEK6, PPP5C, CAV3, CAV1, LITAF, DRD2,…	6723	249	13528	1.26873	0.130579	0.000616235	0.043232
GOTERM_BP_FAT	GO:0045637~regulation of myeloid cell differentiation	53	0.587453	2.25039e-05	HIST4H4, LMO2, STAT5B, MITF, SPI1, TLR4, FOXO3, JAG1, HIST2H4A, HIST2H4B, CTNNB1, ACVR1B, SMAP1, LOC729595, ACIN1, FAS, FOXO3B, ZFP36, LOC729952, RB1, PURB, ACVR2A, INHBA, NME2, HIF1A, NME1, JUN, CARTPT, GNAS, CA2, THOC5, HIST1H4L, HIST1H4K, TNF, HMGB3, CSF1, TFE3, KITLG, PRDM16, ARNT, LIF, TAL1, HIST1H4A, HIST1H4B, HIST1H4E, HIST1H4F, HIST1H4C, HIST1H4D, INPP5D, HIST1H4I, RUNX1, HIST1H4J, HIST1H…	6723	70	13528	1.52352	0.13236	0.00062252	0.0438654
GOTERM_BP_FAT	GO:0002520~immune system development	172	1.90645	2.31037e-05	XRCC5, MAEA, LMO2, WNT3A, STAT5B, TIRAP, JAG2, ITPKB, IL15, JAG1, TPD52, CIAPIN1, CBFB, TGFB1, IL10, CTNNB1, CTNNBL1, TGFB2, IL11, BAK1, MLL5, CDC42P2, PATZ1, ACIN1, FAS, BAK1P1, MYST3, FLVCR1, POLL, SGPL1, TTC7A, TAZ, RELB, FUT10, IL25, EOMES, DLL1, SIX4, MYH9, BCL2L11, DCLRE1C, PGM3, CD40LG, VEGFA, LOC653882, RPL22P11, ADD2, ADD1, TWSG1, ONECUT1, SOX4, SFXN1, CACNB4, SOX6, ITGB1, TAL1, DOCK2, H…	6723	276	13528	1.25398	0.135637	0.000636316	0.0450342
GOTERM_MF_FAT	GO:0031420~alkali metal ion binding	145	1.60718	2.31206e-05	KCNC2, SLC8A3, SLC9A9, KCNC1, SLC9A8, ATP1B1, KCNC4, SLC13A5, SLC9A6, SCN3A, SLC9A5, SLC9A4, SCN3B, ATP1B2, SLC9A2, TTL, KCNU1, MAT1A, KCNK5, NALCN, SLC4A4, SLC4A5, SLC12A6, PDXK, KCND2, SCN2B, KCND1, SCN2A, SLC34A2, KCNT1, KCNT2, SLC38A1, SLC38A4, SLC38A3, SCN1A, SLC38A2, SCN1B, SLC38A9, SLC38A7, KCNA1, KCNA4, KCNA3, KCNA6, KIAA1919, KCNA5, KCNJ2, KCNJ3, KCNJ1, LOC652797, KCNS3, KCNS1, KCNS2, SC…	6445	228	12983	1.28111	0.0541537	0.0010701	0.0406055
GOTERM_CC_FAT	GO:0042470~melanosome	63	0.698293	2.35793e-05	GNA13, PDIA3, RAB5B, RAB5C, MYO7A, NAP1L1, PDIA6, CNP, PDIA4, SYNGR1, CLTC, CANX, SLC1A4, LOC440917, SLC1A5, TPP1, SND1, SLC2A1, RPN1, DNAJC5, RAB27A, HSP90AA2, HSP90AA1, RAN, FLOT1, MMP14, ANXA2P1, ANXA2P3, STOM, LOC400750, MYRIP, RAB5A, SDCBP, PDCD6IP, CTSB, RAB7A, YWHAZ, AHCY, GANAB, ATP6V1G2, ATP6V1B2, ITGB1, CALU, SYPL1, TMEM33, RAC1, FASN, SEC22B, TMED10, HSPA5, HSPA8, RAB2A, P4HB, YWHAB, A…	6113	89	12782	1.48011	0.0210673	0.000317746	0.0367637
GOTERM_CC_FAT	GO:0048770~pigment granule	63	0.698293	2.35793e-05	GNA13, PDIA3, RAB5B, RAB5C, MYO7A, NAP1L1, PDIA6, CNP, PDIA4, SYNGR1, CLTC, CANX, SLC1A4, LOC440917, SLC1A5, TPP1, SND1, SLC2A1, RPN1, DNAJC5, RAB27A, HSP90AA2, HSP90AA1, RAN, FLOT1, MMP14, ANXA2P1, ANXA2P3, STOM, LOC400750, MYRIP, RAB5A, SDCBP, PDCD6IP, CTSB, RAB7A, YWHAZ, AHCY, GANAB, ATP6V1G2, ATP6V1B2, ITGB1, CALU, SYPL1, TMEM33, RAC1, FASN, SEC22B, TMED10, HSPA5, HSPA8, RAB2A, P4HB, YWHAB, A…	6113	89	12782	1.48011	0.0210673	0.000317746	0.0367637
GOTERM_BP_FAT	GO:0032774~RNA biosynthetic process	183	2.02838	2.44364e-05	SCAF1, CDX2, THRA, THRB, LMO4, HOXD13, MED23, TBP, FOXO4, CBFB, TAF7L, GTF2E1, GATA3, TARDBP, MED26, MED27, GATA4, SUPT5H, TBPL1, POU2AF1, RREB1, TAF4B, GABPA, NKX2-8, MED14, HNF4G, MED13, PPARGC1A, C10ORF2, AHR, DDIT3, ELL2, BTF3L1, HIF1A, TCFL5, PTRF, PRDM4, MED17, MNT, SMARCA5, SHOX, NFE2L1, NFE2L2, NFE2L3, MYNN, CCRN4L, ELL, TAF9B, SOX5, BMPR2, MYEF2, ARNT, STON1-GTF2A1L, TROVE2, TCERG1, NKX3…	6723	296	13528	1.24403	0.142875	0.000670086	0.0476314
GOTERM_MF_FAT	GO:0008270~zinc ion binding	1237	13.7109	2.47698e-05	JUB, GDA, RORC, RORB, RORA, MYLIP, BTK, ZNF777, APP, ZNF776, ZNF772, ZNF396, ZNF395, PATZ1, L3MBTL4, RREB1, ZNF507, BSN, VPS41, ZNF503, ZNF792, ZNF793, ZNF784, ZNF785, ZNF384, CHORDC1, UNC13C, SLC30A10, UNC13B, UNC13A, ZNF382, ZNF516, ZNF131, ZNF514, ZNF513, ARIH2, CASZ1, DHX57, ZC3H14, ZNF398, ASXL2, ZNF527, ZC3H13, ZNF529, ESRRA, ZC3H18, ASXL1, ESRRG, ZNF521, ZNF524, BFAR, CDC42BPG, LASP1, CDC4…	6445	2311	12983	1.07826	0.0579023	0.00112477	0.0435011
GOTERM_CC_FAT	GO:0005911~cell-cell junction	120	1.33008	2.49222e-05	CADM3, OCLN, ASAM, CADM1, VAPA, LMO7, STRN, AMOTL1, AMOTL2, CALB2, VCL, PNN, CTNNB1, WNK4, SLC2A1, CDH24, F11R, PTPRK, MAGI3, INADL, PTPRM, MAGI1, MPDZ, SCN2A, PTPRU, MYH9, CTNNA2, JUP, PGM5, CGN, RAB13, CXADRP2, PMP22, ADD3, CGNL1, SCN1A, PANX2, PKHD1, KEAP1, LOC100131294, SCRIB, TJAP1, LOC652798, LOC647859, PVRL1, BAI1, PVRL2, SSX2IP, B4GALT1, PARD6B, SMAD7, CNKSR3, LIN7B, LIN7C, LIN7A, P2RX7, …	6113	190	12782	1.3206	0.0222537	0.000330901	0.038857
[truncated: 1,058 more rows]

## Sheet: Table S7
Table S7 - KEGG Pathway classifications for genes targeted by all miRNAs
Green highlighted items are significant at FDR < 0.01
Category	Term	Count	%	PValue	Genes	List Total	Pop Hits	Pop Total	Fold Enrichment	Bonferroni	Benjamini	FDR
[truncated: 70 more rows]

## Sheet: Table S8
Table S8 - Gene Ontology classifications for genes targeted by top 10 expressed miRNAs
Green highlighted items are significant at FDR < 0.01
Category	Term	Count	%	PValue	Genes	List Total	Pop Hits	Pop Total	Fold Enrichment	Bonferroni	Benjamini	FDR
[truncated: 1,008 more rows]

## Sheet: Table S9
Table S9 - KEGG Pathway classifications for genes targeted by top 10 expressed miRNAs
[truncated: 63 more rows]

[truncated: 11 more sheets: Table S10, Table S11, Table S12, Table S13, Table S14, Table S15, Table S16, Table S17, Table S18, Table S19, Table S20]
